# Supplementary material for: TaMIR397-6A and -6B Homoeologs Encode Active miR397 Contributing to the Regulation of Grain Size in Hexaploid Wheat
Source: Int J Mol Sci. 2024 Jul 13;25(14):7696. doi: 10.3390/ijms25147696 (PMC11276883; doi:10.3390/ijms25147696)
Supplement: Supplementary file 1 [file ijms-25-07696-s001.zip]

Archive with 7 entries (7 files):
- Supplementary file S1.pdf
- Supplementary file S2.pdf
- Supplementary file S3.pdf
- Supplementary file S4.pdf
- Supplementary Table S1.pdf
- Supplementary Table S2.xlsx
- Supplementary Table S3.xlsx
