# Supplementary material for: TaMIR397-6A and -6B Homoeologs Encode Active miR397 Contributing to the Regulation of Grain Size in Hexaploid Wheat
Source: Int J Mol Sci. 2024 Jul 13;25(14):7696. doi: 10.3390/ijms25147696 (PMC11276883; doi:10.3390/ijms25147696)
Supplement: Supplementary file 1 [file ijms-25-07696-s001.zip › Supplementary Table S2.xlsx]

## Sheet: biomarker
Supplementary Table S2 . Differentially expressed gene information in OE wheat grains
Gene ID	OE-1_FPKM	OE-1_count	OE-2_FPKM	OE-2_count	OE-3_FPKM	OE-3_count	CK-1_FPKM	CK-1_count	CK-2_FPKM	CK-2_count	CK-3_FPKM	CK-3_count	Pvalue	log2FC	Regulateda	COG_class	COG_class_annotation	GO_annotation	KEGG_annotation	KEGG_pathway_annotation	KOG_class	KOG_class_annotation	Pfam_annotation	Swiss_Prot_annotation	eggNOG_class	eggNOG_class_annotation	NR_annotation	GO_second_level_annotation
TraesCS7A03G0743100	3.35982	161	2.0983	93	2.71733	136	0	0	0	0	0	0	7.62517e-37	3.35028	Up	--	--	Biological Process: reproduction (GO:0000003);; Biological Process: regulation of DNA recombination (GO:0000018);; Biological Process: cell cycle checkpoint (GO:0000075);; Biological Process: DNA replication checkpoint (GO:0000076);; Biological Process: DNA damage checkpoint (GO:0000077);; Biological Process: G1/S transition of mitotic cell cycle (GO:0000082);; Cellular Component: nuclear chromos…	K10739|1.3e-23|bdi:100821528|K10739 replication factor A2 | (RefSeq) replication protein A 32 kDa subunit B	DNA replication (ko03030);; Nucleotide excision repair (ko03420);; Mismatch repair (ko03430);; Homologous recombination (ko03440)	[L]	Replication, recombination and repair	Replication protein A C terminal	--	L	Replication, recombination and repair	replication protein a 32 kda subunit b-like [Hordeum vulgare]	biological process: reproduction (GO:0000003);; biological process: biological regulation (GO:0065007);; biological process: cellular process (GO:0009987);; biological process: response to stimulus (GO:0050896);; biological process: single-organism process (GO:0044699);; cellular component: cell (GO:0005623);; cellular component: organelle (GO:0043226);; cellular component: organelle part (GO:004…
TraesCS2D03G0274300LC	1.64959	178	1.31963	131	1.1895	134	0	0	0	0	0	0	1.59179e-34	3.26697	Up	--	--	--	--	--	--	--	--	--	--	--	--	--
TraesCS3B03G0504900LC	1.81286	241	1.55412	190	1.70989	238	0.054223	9	0.056815	8	0.013964	3	1.43041e-38	3.24588	Up	--	--	--	--	--	--	--	Retroviral aspartyl protease	--	--	--	retrotransposon protein, putative, unclassified [Oryza sativa Japonica Group]	--
TraesCS6D03G0383700LC	1.56415	131	1.31753	101	1.60648	140	0.015599	2	0	0	0	0	5.37699e-34	3.21251	Up	--	--	--	K01810|1.0e-12|var:108320285|K01810 glucose-6-phosphate isomerase [EC:5.3.1.9] | (RefSeq) glucose-6-phosphate isomerase, cytosolic-like	Glycolysis / Gluconeogenesis (ko00010);; Pentose phosphate pathway (ko00030);; Starch and sucrose metabolism (ko00500);; Amino sugar and nucleotide sugar metabolism (ko00520);; Carbon metabolism (ko01200)	--	--	Retrotransposon gag protein	--	--	--	uncharacterized protein LOC109761108 [Aegilops tauschii subsp. tauschii]	--
TraesCS5B03G1057300LC	3.8445	328	3.38642	265	3.89025	347	0.148473	15	0.155108	14	0.065255	6	1.00917e-37	3.17485	Up	--	--	Molecular Function: zinc ion binding (GO:0008270);;	K17086|1.1e-33|fve:101300290|K17086 transmembrane 9 superfamily member 2/4 | (RefSeq) uncharacterized LOC101300290	--	--	--	SWIM zinc finger	--	--	--	unnamed protein product [Triticum aestivum]	molecular function: binding (GO:0005488)
NewGene_12388	4.08715	452	3.12337	303	3.90047	443	0.396073	48	0.206219	24	0.254296	32	2.50417e-49	2.95723	Up	--	--	--	--	--	--	--	--	--	--	--	--	--
NewGene_23994	0.454889	86	0.444617	77	0.529724	109	0	0	0	0	0	0	5.57116e-25	2.78801	Up	--	--	--	--	--	--	--	--	--	--	--	--	--
NewGene_13698	1.24608	107	0.791144	57	1.21928	128	0	0	0	0	0	0	1.60835e-24	2.76368	Up	--	--	--	--	--	--	--	--	--	--	--	--	--
TraesCS2D03G0231800	3.31015	202	2.55855	143	2.86919	183	0.208045	15	0.094452	7	0.18918	13	1.09443e-29	2.74397	Up	--	--	--	--	--	--	--	--	--	--	--	uncharacterized protein LOC109781252 [Aegilops tauschii subsp. tauschii]	--
TraesCS5B03G0357700LC	3.39239	101	1.89959	52	2.28434	71	0	0	0	0	0	0	3.8758e-21	2.5595	Up	--	--	Biological Process: protein O-linked glycosylation (GO:0006493);; Cellular Component: integral component of membrane (GO:0016021);; Molecular Function: transferase activity, transferring glycosyl groups (GO:0016757);;	K09667|1.1e-06|bdi:100846315|K09667 protein O-GlcNAc transferase [EC:2.4.1.255] | (RefSeq) probable UDP-N-acetylglucosamine--peptide N-acetylglucosaminyltransferase SEC	Other types of O-glycan biosynthesis (ko00514)	--	--	--	--	--	--	putative UDP-N-acetylglucosamine--peptide N-acetylglucosaminyltransferase SEC [Zea mays]	biological process: metabolic process (GO:0008152);; biological process: cellular process (GO:0009987);; biological process: single-organism process (GO:0044699);; cellular component: membrane (GO:0016020);; cellular component: membrane part (GO:0044425);; molecular function: catalytic activity (GO:0003824)
TraesCS3A03G1127400LC	1.15341	89	1.15704	82	0.908833	73	0	0	0	0	0	0	6.35617e-20	2.4828	Up	--	--	--	K13754|1.6e-12|mcha:111016630|K13754 solute carrier family 24 (sodium/potassium/calcium exchanger), member 6 | (RefSeq) cation/calcium exchanger 2-like	--	--	--	Domain of unknown function (DUF4371)	--	S	Function unknown	zinc finger MYM-type protein 1-like, partial [Panicum hallii]	--
TraesCS3A03G1129900	5.13252	264	1.35627	64	5.9834	321	0.032695	2	0	0	0	0	1.34487e-14	2.07633	Up	[R]	General function prediction only	Cellular Component: integral component of membrane (GO:0016021);;	K24205|6.4e-90|ats:109733487|K24205 protein lifeguard | (RefSeq) LOC109733487; BI1-like protein	--	[T]	Signal transduction mechanisms	Inhibitor of apoptosis-promoting Bax1	Protein LIFEGUARD 4 OS=Arabidopsis thaliana OX=3702 GN=LFG4 PE=2 SV=1	T	Signal transduction mechanisms	hypothetical protein TRIUR3_19365 [Triticum urartu]	cellular component: membrane (GO:0016020);; cellular component: membrane part (GO:0044425)
TraesCS5B03G0357800LC	2.45223	113	3.08744	131	2.74838	133	0	0	0	0	0.078551	4	1.99223e-13	1.98709	Up	--	--	Biological Process: cytoplasmic translation (GO:0002181);; Biological Process: immune system process (GO:0002376);; Molecular Function: molecular_function (GO:0003674);; Molecular Function: nucleic acid binding (GO:0003676);; Molecular Function: RNA binding (GO:0003723);; Molecular Function: catalytic activity (GO:0003824);; Molecular Function: aminoacyl-tRNA ligase activity (GO:0004812);; Molecu…	K01885|9.9e-66|ats:109781491|K01885 glutamyl-tRNA synthetase [EC:6.1.1.17] | (RefSeq) LOC109781491; glutamate--tRNA ligase, cytoplasmic-like isoform X1	Porphyrin and chlorophyll metabolism (ko00860);; Aminoacyl-tRNA biosynthesis (ko00970)	[J]	Translation, ribosomal structure and biogenesis	--	Glutamate--tRNA ligase, cytoplasmic OS=Arabidopsis thaliana OX=3702 GN=At5g26710 PE=1 SV=1	J	Translation, ribosomal structure and biogenesis	unnamed protein product [Triticum turgidum subsp. durum]	biological process: metabolic process (GO:0008152);; biological process: cellular process (GO:0009987);; biological process: immune system process (GO:0002376);; molecular function: binding (GO:0005488);; molecular function: catalytic activity (GO:0003824);; cellular component: cell (GO:0005623);; cellular component: cell part (GO:0044464);; cellular component: membrane (GO:0016020);; biological …
TraesCS2D03G0227900LC	3.8306	218	1.66234	87	3.8362	228	0.626848	40	0.208842	13	0.376088	24	4.04358e-13	1.85163	Up	--	--	--	--	--	--	--	--	--	--	--	uncharacterized protein LOC109765358 [Aegilops tauschii subsp. tauschii]	--
TraesCS6A03G0172700LC	3.29407	312	1.56608	136	3.06053	302	0.31147	33	0.304111	30	0.315147	33	5.88153e-13	1.8501	Up	--	--	Biological Process: transposition (GO:0032196);;	--	--	--	--	Plant transposase (Ptta/En/Spm family)	--	--	--	unnamed protein product [Triticum turgidum subsp. durum]	biological process: cellular process (GO:0009987);; biological process: single-organism process (GO:0044699)
TraesCS3A03G1125300	12.432	957	3.89283	275	16.3567	1314	1.40761	121	0.240205	20	0.416281	35	1.49753e-11	1.83412	Up	--	--	Cellular Component: extracellular region (GO:0005576);; Biological Process: sexual reproduction (GO:0019953);;	K20628|3.5e-55|pvu:PHAVU_007G235300g|K20628 expansin | (RefSeq) hypothetical protein	--	--	--	Expansin C-terminal domain	Expansin-B7 OS=Oryza sativa subsp. japonica OX=39947 GN=EXPB7 PE=2 SV=1	L	Replication, recombination and repair	unnamed protein product [Triticum turgidum subsp. durum]	cellular component: extracellular region (GO:0005576);; biological process: reproduction (GO:0000003);; biological process: reproductive process (GO:0022414);; biological process: multi-organism process (GO:0051704)
TraesCS4A03G0834000	1.9686	255	1.04586	124	2.98279	403	0.258524	38	0.138945	19	0.234958	33	5.45427e-12	1.82343	Up	[QV]	Secondary metabolites biosynthesis, transport and catabolism;; Defense mechanisms	Molecular Function: monooxygenase activity (GO:0004497);; Molecular Function: iron ion binding (GO:0005506);; Cellular Component: integral component of membrane (GO:0016021);; Molecular Function: oxidoreductase activity, acting on paired donors, with incorporation or reduction of molecular oxygen (GO:0016705);; Molecular Function: heme binding (GO:0020037);;	K13029|8.3e-278|ats:109735602|K13029 4-hydroxyphenylacetaldehyde oxime monooxygenase [EC:1.14.14.37] | (RefSeq) LOC109735602; 4-hydroxyphenylacetaldehyde oxime monooxygenase-like	Cyanoamino acid metabolism (ko00460)	[Q]	Secondary metabolites biosynthesis, transport and catabolism	Cytochrome P450	4-hydroxyphenylacetaldehyde oxime monooxygenase OS=Sorghum bicolor OX=4558 GN=CYP71E1 PE=1 SV=1	Q	Secondary metabolites biosynthesis, transport and catabolism	4-hydroxyphenylacetaldehyde oxime monooxygenase-like [Aegilops tauschii subsp. tauschii]	biological process: metabolic process (GO:0008152);; biological process: single-organism process (GO:0044699);; molecular function: catalytic activity (GO:0003824);; molecular function: binding (GO:0005488);; cellular component: membrane (GO:0016020);; cellular component: membrane part (GO:0044425)
TraesCS5B03G1041100	0.907946	91	0.668584	61	0.653022	68	0.070212	8	0.034967	4	0.102599	11	2.58942e-10	1.70413	Up	--	--	--	--	--	--	--	--	--	--	--	unnamed protein product [Triticum turgidum subsp. durum]	--
NewGene_196	3.4072	940	3.034	757	5.94489	1698	0.024319	8	0.079918	24	0.130615	39	3.27658e-09	1.56779	Up	--	--	--	--	--	--	--	--	--	O	Posttranslational modification, protein turnover, chaperones	hypothetical protein TRIUR3_06012 [Triticum urartu]	--
TraesCS2A03G0052400	1.268	125	0.96278	87	1.97111	203	0.369893	41	0.156035	17	0.246367	27	1.19719e-09	1.54541	Up	[Q]	Secondary metabolites biosynthesis, transport and catabolism	Biological Process: biosynthetic process (GO:0009058);; Molecular Function: transferase activity, transferring acyl groups other than amino-acyl groups (GO:0016747);;	K00660|2.6e-225|ats:109752472|K00660 chalcone synthase [EC:2.3.1.74] | (RefSeq) LOC109752472; chalcone synthase 2	Flavonoid biosynthesis (ko00941);; Circadian rhythm - plant (ko04712)	--	--	Chalcone and stilbene synthases, N-terminal domain	Chalcone synthase 2 OS=Secale cereale OX=4550 GN=CHS2 PE=2 SV=1	H	Coenzyme transport and metabolism	chalcone synthase [Triticum aestivum]	biological process: metabolic process (GO:0008152);; molecular function: catalytic activity (GO:0003824)
TraesCS5B03G0657800	1.18229	151	0.85408	100	1.33909	178	0.264263	38	0.222527	30	0.212202	30	5.67662e-10	1.50381	Up	--	--	Molecular Function: protein binding (GO:0005515);;	--	--	--	--	F-box-like	F-box protein At3g07870 OS=Arabidopsis thaliana OX=3702 GN=At3g07870 PE=2 SV=1	S	Function unknown	unnamed protein product [Triticum turgidum subsp. durum]	molecular function: binding (GO:0005488)
TraesCS6B03G0964200	0.940742	92	0.789505	71	1.18861	122	0.311827	34	0.192886	20	0.163712	18	3.31951e-09	1.44233	Up	[IR]	Lipid transport and metabolism;; General function prediction only	Molecular Function: hydrolase activity, acting on ester bonds (GO:0016788);;	K00679|1.8e-42|cic:CICLE_v10027727mg|K00679 phospholipid:diacylglycerol acyltransferase [EC:2.3.1.158] | (RefSeq) hypothetical protein	Glycerolipid metabolism (ko00561)	--	--	GDSL-like Lipase/Acylhydrolase	GDSL esterase/lipase At2g23540 OS=Arabidopsis thaliana OX=3702 GN=At2g23540 PE=2 SV=1	S	Function unknown	GDSL esterase/lipase At3g53100-like [Aegilops tauschii subsp. tauschii]	molecular function: catalytic activity (GO:0003824)
TraesCS4D03G0177100LC	3.07497	218	2.40337	156	2.34443	174	0.349842	28	0.515638	39	0.308921	24	1.14962e-07	1.41953	Up	--	--	--	--	--	--	--	--	--	--	--	--	--
TraesCS6A03G0126100LC	0.278251	111	0.307825	113	0.21252	89	0.073555	33	0.052247	22	0.033943	15	1.87791e-07	1.3729	Up	--	--	--	--	--	--	--	--	--	--	--	--	--
TraesCS6B03G1161500	9.4971	650	1.69771	107	15.6126	1115	0.763011	58	0.125829	9	0.285359	22	1.93299e-07	1.37031	Up	--	--	Cellular Component: photosystem II oxygen evolving complex (GO:0009654);; Biological Process: photosynthesis (GO:0015979);; Cellular Component: integral component of membrane (GO:0016021);;	K03541|2.3e-67|ats:109750629|K03541 photosystem II 10kDa protein | (RefSeq) LOC109750629; photosystem II 10 kDa polypeptide, chloroplastic	Photosynthesis (ko00195)	--	--	Photosystem II 10 kDa polypeptide PsbR	Photosystem II 10 kDa polypeptide, chloroplastic OS=Hordeum vulgare OX=4513 GN=PSBR PE=3 SV=1	S	Function unknown	unnamed protein product [Triticum turgidum subsp. durum]	cellular component: cell (GO:0005623);; cellular component: membrane (GO:0016020);; cellular component: macromolecular complex (GO:0032991);; cellular component: membrane part (GO:0044425);; cellular component: cell part (GO:0044464);; biological process: metabolic process (GO:0008152);; biological process: cellular process (GO:0009987)
NewGene_6032	5.11314	561	3.85479	393	3.58402	384	0.111631	18	0.41115	54	0.146515	22	3.49147e-07	1.36861	Up	--	--	--	--	--	--	--	--	--	--	--	--	--
TraesCS3A03G0420800	12.3203	199	7.87596	118	10.8759	184	3.25237	59	2.30981	39	2.73288	48	3.67976e-09	1.34734	Up	--	--	--	--	--	--	--	--	--	--	--	uncharacterized protein LOC109749500 isoform X1 [Aegilops tauschii subsp. tauschii]	--
TraesCS2D03G0235300	1.20066	396	0.724717	220	1.56006	537	0.512529	188	0.100924	35	0.091527	33	8.13361e-07	1.33109	Up	--	--	Molecular Function: DNA binding (GO:0003677);; Molecular Function: ADP binding (GO:0043531);;	K15078|5.4e-61|vvi:100255136|K15078 structure-specific endonuclease subunit SLX1 [EC:3.6.1.-] | (RefSeq) putative disease resistance protein RGA1	--	[T]	Signal transduction mechanisms	NB-ARC domain	Putative disease resistance protein RGA4 OS=Solanum bulbocastanum OX=147425 GN=RGA4 PE=2 SV=1	T	Signal transduction mechanisms	putative disease resistance protein RGA4 isoform X1 [Aegilops tauschii subsp. tauschii]	molecular function: binding (GO:0005488)
TraesCS5B03G0948000LC	3.55011	404	2.51991	264	4.96534	590	1.74439	221	0.80338	96	0.802759	99	1.50342e-09	1.32006	Up	--	--	Molecular Function: nucleic acid binding (GO:0003676);; Biological Process: DNA integration (GO:0015074);;	K01303|1.2e-109|fve:101311565|K01303 acylaminoacyl-peptidase [EC:3.4.19.1] | (RefSeq) uncharacterized LOC101311565	--	[R]	General function prediction only	RNase H-like domain found in reverse transcriptase	Uncharacterized mitochondrial protein AtMg00750 OS=Arabidopsis thaliana OX=3702 GN=AtMg00750 PE=4 SV=1	L	Replication, recombination and repair	uncharacterized protein LOC112419073 [Medicago truncatula]	molecular function: binding (GO:0005488);; biological process: metabolic process (GO:0008152);; biological process: cellular process (GO:0009987)
NewGene_14514	6.31732	693	4.6067	464	4.80447	550	2.62258	319	1.345	155	1.40204	166	1.38046e-13	1.30417	Up	--	--	--	--	--	--	--	--	--	--	--	--	--
TraesCS2D03G1100600	146.386	14732	78.7853	7277	179.341	18848	58.8407	6573	29.4301	3093	34.5227	3744	1.88675e-09	1.29363	Up	[Q]	Secondary metabolites biosynthesis, transport and catabolism	Biological Process: response to UV-B (GO:0010224);; Molecular Function: naringenin 3-dioxygenase activity (GO:0045486);; Molecular Function: metal ion binding (GO:0046872);; Molecular Function: dioxygenase activity (GO:0051213);;	K00475|7.0e-204|ats:109770765|K00475 naringenin 3-dioxygenase [EC:1.14.11.9] | (RefSeq) LOC109770765; naringenin,2-oxoglutarate 3-dioxygenase	Flavonoid biosynthesis (ko00941)	[QR]	Secondary metabolites biosynthesis, transport and catabolism;; General function prediction only	2OG-Fe(II) oxygenase superfamily	Naringenin,2-oxoglutarate 3-dioxygenase OS=Hordeum vulgare OX=4513 PE=2 SV=1	Q	Secondary metabolites biosynthesis, transport and catabolism	flavanone 3-hydroxylase [Triticum aestivum]	biological process: response to stimulus (GO:0050896);; biological process: metabolic process (GO:0008152);; biological process: single-organism process (GO:0044699);; molecular function: catalytic activity (GO:0003824);; molecular function: binding (GO:0005488)
TraesCS2D03G0274700	13.9007	170	6.58295	74	20.8995	267	5.28356	72	1.67136	22	1.51487	20	1.52779e-06	1.29043	Up	--	--	--	--	--	--	--	--	--	--	--	unnamed protein product [Triticum aestivum]	--
TraesCS5D03G1168700	1.13049	146	0.604485	72	1.57868	212	0.044923	7	0.049338	7	0.147546	21	2.01558e-06	1.27415	Up	[QV]	Secondary metabolites biosynthesis, transport and catabolism;; Defense mechanisms	Molecular Function: monooxygenase activity (GO:0004497);; Molecular Function: iron ion binding (GO:0005506);; Cellular Component: integral component of membrane (GO:0016021);; Molecular Function: oxidoreductase activity, acting on paired donors, with incorporation or reduction of molecular oxygen (GO:0016705);; Molecular Function: heme binding (GO:0020037);;	K13029|3.3e-287|ats:109735602|K13029 4-hydroxyphenylacetaldehyde oxime monooxygenase [EC:1.14.14.37] | (RefSeq) LOC109735602; 4-hydroxyphenylacetaldehyde oxime monooxygenase-like	Cyanoamino acid metabolism (ko00460)	[Q]	Secondary metabolites biosynthesis, transport and catabolism	Cytochrome P450	4-hydroxyphenylacetaldehyde oxime monooxygenase OS=Sorghum bicolor OX=4558 GN=CYP71E1 PE=1 SV=1	Q	Secondary metabolites biosynthesis, transport and catabolism	4-hydroxyphenylacetaldehyde oxime monooxygenase-like [Aegilops tauschii subsp. tauschii]	biological process: metabolic process (GO:0008152);; biological process: single-organism process (GO:0044699);; molecular function: catalytic activity (GO:0003824);; molecular function: binding (GO:0005488);; cellular component: membrane (GO:0016020);; cellular component: membrane part (GO:0044425)
TraesCS3D03G0398800	3.30683	131	3.3169	121	5.40912	224	1.45527	64	0.83382	35	0.959913	41	2.6429e-07	1.26796	Up	--	--	--	--	--	--	--	--	--	--	--	uncharacterized protein LOC109749500 isoform X1 [Aegilops tauschii subsp. tauschii]	--
NewGene_2481	0.906014	225	0.770127	149	1.0221	187	0.024311	7	0.077352	21	0.083711	23	2.77129e-06	1.26117	Up	--	--	--	K03549|8.6e-37|jre:108997955|K03549 KUP system potassium uptake protein | (RefSeq) potassium transporter 19-like	--	--	--	Transposase family tnp2	--	S	Function unknown	uncharacterized protein LOC109743724 isoform X1 [Aegilops tauschii subsp. tauschii]	--
TraesCS7B03G0987700	3.17976	114	2.74239	90	3.96943	148	0.652967	26	0.620816	24	0.80078	31	1.6367e-06	1.2601	Up	--	--	--	--	--	--	--	--	--	--	--	unnamed protein product [Triticum turgidum subsp. durum]	--
TraesCS2B03G1307800	165.176	17078	93.3499	8858	203.965	22023	62.1743	7135	36.7253	3966	42.6906	4756	1.48754e-08	1.24138	Up	[Q]	Secondary metabolites biosynthesis, transport and catabolism	Molecular Function: oxidoreductase activity (GO:0016491);; Molecular Function: metal ion binding (GO:0046872);;	K00475|2.4e-204|ats:109770765|K00475 naringenin 3-dioxygenase [EC:1.14.11.9] | (RefSeq) LOC109770765; naringenin,2-oxoglutarate 3-dioxygenase	Flavonoid biosynthesis (ko00941)	[QR]	Secondary metabolites biosynthesis, transport and catabolism;; General function prediction only	2OG-Fe(II) oxygenase superfamily	Naringenin,2-oxoglutarate 3-dioxygenase OS=Hordeum vulgare OX=4513 PE=2 SV=1	Q	Secondary metabolites biosynthesis, transport and catabolism	unnamed protein product [Triticum turgidum subsp. durum]	molecular function: catalytic activity (GO:0003824);; molecular function: binding (GO:0005488)
TraesCS3B03G0813500LC	2.69948	280	1.30005	125	1.83425	200	0.856972	98	0.461236	49	0.520182	59	3.59465e-08	1.22735	Up	--	--	--	--	--	--	--	--	--	S	Function unknown	unnamed protein product [Triticum turgidum subsp. durum]	--
TraesCS5B03G0947900LC	2.89696	503	2.3052	367	3.77969	685	1.80188	347	0.668376	121	0.708955	133	5.78944e-09	1.2218	Up	--	--	--	K01303|2.2e-81|fve:101311565|K01303 acylaminoacyl-peptidase [EC:3.4.19.1] | (RefSeq) uncharacterized LOC101311565	--	[R]	General function prediction only	Reverse transcriptase (RNA-dependent DNA polymerase)	--	L	Replication, recombination and repair	uncharacterized protein LOC109772711 [Aegilops tauschii subsp. tauschii]	--
TraesCS3D03G0946400	14.6748	1428	2.39966	215	13.8433	1407	2.29601	248	1.13643	116	1.27798	134	7.92319e-06	1.21411	Up	[R]	General function prediction only	--	K22684|2.2e-210|ats:109737515|K22684 metacaspase-1 [EC:3.4.22.-] | (RefSeq) LOC109737515; metacaspase-1-like	--	[DO]	Cell cycle control, cell division, chromosome partitioning;; Posttranslational modification, protein turnover, chaperones	Caspase domain	Metacaspase-1 OS=Arabidopsis thaliana OX=3702 GN=AMC1 PE=1 SV=1	--	--	metacaspase-1-like [Aegilops tauschii subsp. tauschii]	--
TraesCS6D03G0616400	4.42179	380	2.30157	182	4.28176	384	0.350858	34	0.682082	62	0.58733	55	8.23561e-06	1.21115	Up	--	--	Biological Process: transposition (GO:0032196);;	--	--	--	--	--	--	--	--	hypothetical protein TRIUR3_03215 [Triticum urartu]	biological process: cellular process (GO:0009987);; biological process: single-organism process (GO:0044699)
TraesCS7D03G0991600	8.63634	467	1.96159	98	7.79257	441	1.64224	99	0.815829	47	1.1313	66	1.13905e-05	1.1853	Up	[G]	Carbohydrate transport and metabolism	Molecular Function: hydrolase activity, hydrolyzing O-glycosyl compounds (GO:0004553);; Cellular Component: cell wall (GO:0005618);; Biological Process: xyloglucan metabolic process (GO:0010411);; Molecular Function: xyloglucan:xyloglucosyl transferase activity (GO:0016762);; Biological Process: cell wall biogenesis (GO:0042546);; Cellular Component: apoplast (GO:0048046);; Biological Process: ce…	K14504|7.3e-161|ats:109775517|K14504 xyloglucan:xyloglucosyl transferase TCH4 [EC:2.4.1.207] | (RefSeq) LOC109775517; xyloglucan endotransglucosylase/hydrolase protein 24-like	Plant hormone signal transduction (ko04075)	--	--	Glycosyl hydrolases family 16	Probable xyloglucan endotransglucosylase/hydrolase protein 23 OS=Arabidopsis thaliana OX=3702 GN=XTH23 PE=2 SV=1	G	Carbohydrate transport and metabolism	xyloglucan endotransglucosylase/hydrolase protein 24-like [Aegilops tauschii subsp. tauschii]	molecular function: catalytic activity (GO:0003824);; cellular component: cell (GO:0005623);; cellular component: cell part (GO:0044464);; biological process: metabolic process (GO:0008152);; biological process: cellular process (GO:0009987);; biological process: cellular component organization or biogenesis (GO:0071840);; cellular component: extracellular region (GO:0005576)
TraesCS2B03G1485300LC	3.61284	243	0.863161	54	5.40593	380	0.893789	67	0.291109	21	0.301904	22	1.63443e-05	1.16757	Up	--	--	--	--	--	--	--	--	--	--	--	unknown [Zea mays]	--
TraesCS3D03G0920100LC	4.91199	137	4.26705	109	5.30919	154	2.82195	87	1.20176	35	1.16358	35	9.84373e-08	1.16243	Up	--	--	Biological Process: carbohydrate metabolic process (GO:0005975);; Molecular Function: xylose isomerase activity (GO:0009045);;	--	--	--	--	--	--	G	Carbohydrate transport and metabolism	Xylose isomerase [Triticum urartu]	biological process: metabolic process (GO:0008152);; molecular function: catalytic activity (GO:0003824)
TraesCS5B03G0194700	3.47809	214	2.93864	166	4.09125	262	1.062	73	1.01831	66	0.905913	60	2.8794e-06	1.15387	Up	--	--	--	--	--	--	--	--	Zinc finger protein 7 OS=Arabidopsis thaliana OX=3702 GN=ZFP7 PE=1 SV=1	S	Function unknown	unnamed protein product [Triticum turgidum subsp. durum]	--
TraesCS1B03G0824100	3.46895	172	1.96888	90	5.91601	307	1.50498	83	0.190621	10	0.466722	25	2.21383e-05	1.15223	Up	--	--	--	--	--	--	--	Plant protein 1589 of unknown function (A_thal_3526)	--	S	Function unknown	uncharacterized protein LOC109746576 [Aegilops tauschii subsp. tauschii]	--
TraesCS5D03G1175900	4.13775	199	2.87199	127	6.11735	306	0.851607	46	0.959276	48	1.05995	55	1.82807e-05	1.14292	Up	--	--	Molecular Function: electron carrier activity (GO:0009055);;	--	--	--	--	Plastocyanin-like domain	Chemocyanin OS=Lilium longiflorum OX=4690 PE=1 SV=1	S	Function unknown	chemocyanin-like [Aegilops tauschii subsp. tauschii]	molecular function: electron carrier activity (GO:0009055)
TraesCS3B03G0645400	1.93223	158	1.58013	119	2.85498	244	1.09015	99	0.479399	41	0.583625	52	9.92497e-07	1.13772	Up	[O]	Posttranslational modification, protein turnover, chaperones	--	K09510|2.9e-12|eus:EUTSA_v10023552mg|K09510 DnaJ homolog subfamily B member 4 | (RefSeq) hypothetical protein	--	[O]	Posttranslational modification, protein turnover, chaperones	DnaJ domain	DnaJ protein P58IPK homolog A OS=Oryza sativa subsp. japonica OX=39947 GN=P58A PE=1 SV=1	O	Posttranslational modification, protein turnover, chaperones	dnaJ homolog subfamily B member 7-like [Aegilops tauschii subsp. tauschii]	--
TraesCS5B03G1033200	15.4727	1775	13.6389	1436	9.543	1143	4.91399	626	3.60068	432	3.51184	434	3.06364e-06	1.13329	Up	[T]	Signal transduction mechanisms	Molecular Function: nucleotide binding (GO:0000166);; Molecular Function: IMP dehydrogenase activity (GO:0003938);; Cellular Component: cytoplasm (GO:0005737);; Biological Process: GMP biosynthetic process (GO:0006177);; Molecular Function: metal ion binding (GO:0046872);;	K00088|6.1e-272|ats:109753016|K00088 IMP dehydrogenase [EC:1.1.1.205] | (RefSeq) LOC109753016; inosine-5'-monophosphate dehydrogenase-like	Purine metabolism (ko00230)	[F]	Nucleotide transport and metabolism	IMP dehydrogenase / GMP reductase domain	Inosine-5'-monophosphate dehydrogenase OS=Vigna unguiculata OX=3917 GN=impdh PE=1 SV=1	F	Nucleotide transport and metabolism	inosine-5'-monophosphate dehydrogenase-like [Aegilops tauschii subsp. tauschii]	molecular function: binding (GO:0005488);; biological process: metabolic process (GO:0008152);; biological process: single-organism process (GO:0044699);; molecular function: catalytic activity (GO:0003824);; cellular component: cell (GO:0005623);; cellular component: cell part (GO:0044464);; biological process: cellular process (GO:0009987)
TraesCS4D03G0473600	20.8774	2767	8.52388	1037	23.4344	3243	6.95877	1024	2.63221	365	5.19528	742	1.10541e-05	1.12867	Up	[DPM]	Cell cycle control, cell division, chromosome partitioning;; Inorganic ion transport and metabolism;; Cell wall/membrane/envelope biogenesis	Molecular Function: copper ion binding (GO:0005507);; Biological Process: lignin catabolic process (GO:0046274);; Cellular Component: apoplast (GO:0048046);; Molecular Function: hydroquinone:oxygen oxidoreductase activity (GO:0052716);;	K05909|0.0e+00|ats:109733461|K05909 laccase [EC:1.10.3.2] | (RefSeq) LOC109733461; laccase-3-like	--	[Q]	Secondary metabolites biosynthesis, transport and catabolism	Multicopper oxidase	Laccase-3 OS=Oryza sativa subsp. japonica OX=39947 GN=LAC3 PE=2 SV=1	Q	Secondary metabolites biosynthesis, transport and catabolism	laccase-3-like [Aegilops tauschii subsp. tauschii]	molecular function: binding (GO:0005488);; biological process: metabolic process (GO:0008152);; biological process: cellular process (GO:0009987);; biological process: single-organism process (GO:0044699);; cellular component: extracellular region (GO:0005576);; molecular function: catalytic activity (GO:0003824)
TraesCS5B03G0050100	3.19603	215	1.28116	79	1.96967	138	0.534898	40	0.285261	20	0.628801	46	3.22305e-05	1.11465	Up	[G]	Carbohydrate transport and metabolism	Molecular Function: UDP-glycosyltransferase activity (GO:0008194);;	K12338|5.3e-60|brp:103833789|K12338 anthocyanidin 3-O-glucoside 5-O-glucosyltransferase [EC:2.4.1.298] | (RefSeq) UDP-glycosyltransferase 75C1	Anthocyanin biosynthesis (ko00942)	[GC]	Carbohydrate transport and metabolism;; Energy production and conversion	UDP-glucoronosyl and UDP-glucosyl transferase	Crocetin glucosyltransferase, chloroplastic OS=Gardenia jasminoides OX=114476 GN=UGT75L6 PE=1 SV=1	--	--	UDP-glycosyltransferase UGT75E3 [Avena strigosa]	molecular function: catalytic activity (GO:0003824)
NewGene_12731	1.2051	142	0.844312	84	0.889888	98	0.224381	27	0.193602	22	0.301484	35	2.87266e-05	1.11216	Up	--	--	--	--	--	--	--	--	--	--	--	--	--
TraesCS3D03G0544800	3.20664	285	3.80672	311	6.33655	588	0.782912	78	0.786808	73	1.18574	114	4.47176e-05	1.10414	Up	[M]	Cell wall/membrane/envelope biogenesis	Molecular Function: catalytic activity (GO:0003824);;	K13082|5.6e-203|ats:109757643|K13082 bifunctional dihydroflavonol 4-reductase/flavanone 4-reductase [EC:1.1.1.219 1.1.1.234] | (RefSeq) LOC109757643; dihydroflavonol 4-reductase	Flavonoid biosynthesis (ko00941)	[V]	Defense mechanisms	NAD dependent epimerase/dehydratase family	Dihydroflavonol 4-reductase OS=Hordeum vulgare OX=4513 GN=ANT18 PE=3 SV=1	V	Defense mechanisms	dihydroflavonol 4-reductase [Aegilops tauschii subsp. tauschii]	molecular function: catalytic activity (GO:0003824)
TraesCS2D03G0856500	2.63193	438	0.967133	148	3.15318	547	1.15814	214	0.399999	70	0.354062	64	3.18243e-05	1.09883	Up	[S]	Function unknown	Cellular Component: plasma membrane (GO:0005886);; Cellular Component: membrane (GO:0016020);; Cellular Component: integral component of membrane (GO:0016021);; Biological Process: transmembrane transport (GO:0055085);;	K15363|6.2e-68|bna:111210893|K15363 fanconi-associated nuclease 1 [EC:3.1.21.- 3.1.4.1] | (RefSeq) fanconi-associated nuclease 1 homolog	--	--	--	OPT oligopeptide transporter protein	Probable metal-nicotianamine transporter YSL13 OS=Oryza sativa subsp. japonica OX=39947 GN=YSL13 PE=2 SV=2	S	Function unknown	probable metal-nicotianamine transporter YSL13 isoform X1 [Aegilops tauschii subsp. tauschii]	cellular component: cell (GO:0005623);; cellular component: membrane (GO:0016020);; cellular component: cell part (GO:0044464);; cellular component: membrane part (GO:0044425);; biological process: localization (GO:0051179)
TraesCS3D03G0571200	9.75702	678	3.80374	243	10.9993	798	2.82921	219	1.68148	122	2.41859	182	3.37242e-05	1.06874	Up	--	--	Biological Process: phospholipid metabolic process (GO:0006644);; Molecular Function: phosphatidate phosphatase activity (GO:0008195);; Cellular Component: integral component of membrane (GO:0016021);;	K18693|2.4e-192|ats:109745091|K18693 diacylglycerol diphosphate phosphatase / phosphatidate phosphatase [EC:3.1.3.81 3.1.3.4] | (RefSeq) LOC109745091; lipid phosphate phosphatase 2-like	Glycerolipid metabolism (ko00561);; Glycerophospholipid metabolism (ko00564)	[I]	Lipid transport and metabolism	PAP2 superfamily	Lipid phosphate phosphatase 2 OS=Arabidopsis thaliana OX=3702 GN=LPP2 PE=2 SV=1	I	Lipid transport and metabolism	lipid phosphate phosphatase 2-like [Aegilops tauschii subsp. tauschii]	biological process: metabolic process (GO:0008152);; biological process: cellular process (GO:0009987);; biological process: single-organism process (GO:0044699);; molecular function: catalytic activity (GO:0003824);; cellular component: membrane (GO:0016020);; cellular component: membrane part (GO:0044425)
TraesCS2D03G0601400	5.71031	304	1.98505	97	6.65368	369	2.49213	147	0.737213	41	0.601331	35	7.98781e-05	1.06387	Up	--	--	--	--	--	--	--	--	--	--	--	uncharacterized protein LOC109756832 [Aegilops tauschii subsp. tauschii]	--
TraesCS3B03G1176500	5.06765	99	4.80364	86	3.26803	67	0.33808	8	0.538011	11	0.921965	20	8.37019e-05	1.06095	Up	--	--	Biological Process: defense response (GO:0006952);;	--	--	--	--	Gamma-thionin family	Defensin Ec-AMP-D2 OS=Echinochloa crus-galli OX=90397 PE=1 SV=1	S	Function unknown	defensin [Triticum aestivum]	biological process: response to stimulus (GO:0050896)
TraesCS7B03G0405300	34.3213	5834	23.0955	3603	30.592	5431	18.1775	3430	8.51895	1513	11.052	2025	3.84827e-13	1.05249	Up	[O]	Posttranslational modification, protein turnover, chaperones	Molecular Function: ATP binding (GO:0005524);; Biological Process: protein folding (GO:0006457);; Molecular Function: unfolded protein binding (GO:0051082);;	K04079|0.0e+00|ats:109742829|K04079 molecular chaperone HtpG | (RefSeq) LOC109742829; heat shock protein 81-1	Protein processing in endoplasmic reticulum (ko04141);; Plant-pathogen interaction (ko04626)	[O]	Posttranslational modification, protein turnover, chaperones	Hsp90 protein	Heat shock protein 81-1 OS=Oryza sativa subsp. indica OX=39946 GN=HSP81-1 PE=2 SV=1	O	Posttranslational modification, protein turnover, chaperones	heat shock protein 90 [Triticum aestivum]	molecular function: binding (GO:0005488);; biological process: cellular process (GO:0009987)
TraesCS1D03G0514600	1.8304	146	0.847977	66	2.17135	183	0.667108	61	0.262663	24	0.06751	7	0.000116631	1.04658	Up	--	--	Molecular Function: RNA polymerase II regulatory region sequence-specific DNA binding (GO:0000977);; Molecular Function: transcription factor activity, sequence-specific DNA binding (GO:0003700);; Cellular Component: nucleus (GO:0005634);; Biological Process: positive regulation of transcription from RNA polymerase II promoter (GO:0045944);; Molecular Function: protein dimerization activity (GO:0…	K09264|1.6e-38|dzi:111317586|K09264 MADS-box transcription factor, plant | (RefSeq) MADS-box protein 04g005320-like	--	[K]	Transcription	SRF-type transcription factor (DNA-binding and dimerisation domain)	MADS-box transcription factor 56 OS=Oryza sativa subsp. indica OX=39946 GN=MADS56 PE=2 SV=2	K	Transcription	MADS-box transcription factor 56-like isoform X2 [Aegilops tauschii subsp. tauschii]	molecular function: binding (GO:0005488);; biological process: biological regulation (GO:0065007);; molecular function: nucleic acid binding transcription factor activity (GO:0001071);; cellular component: cell (GO:0005623);; cellular component: organelle (GO:0043226);; cellular component: cell part (GO:0044464)
TraesCS6A03G0697000	18.1555	1319	11.5177	772	21.367	1619	7.16836	580	4.96566	376	6.01293	466	3.04436e-06	1.04141	Up	--	--	Molecular Function: RNA polymerase II regulatory region sequence-specific DNA binding (GO:0000977);; Molecular Function: transcription factor activity, sequence-specific DNA binding (GO:0003700);; Cellular Component: nucleus (GO:0005634);; Biological Process: positive regulation of transcription from RNA polymerase II promoter (GO:0045944);; Molecular Function: protein dimerization activity (GO:0…	K09264|8.0e-115|ats:109740732|K09264 MADS-box transcription factor, plant | (RefSeq) LOC109740732; MADS-box transcription factor 6	--	[K]	Transcription	K-box region	MADS-box transcription factor 6 OS=Oryza sativa subsp. japonica OX=39947 GN=MADS6 PE=1 SV=1	K	Transcription	unnamed protein product [Triticum turgidum subsp. durum]	molecular function: binding (GO:0005488);; biological process: biological regulation (GO:0065007);; molecular function: nucleic acid binding transcription factor activity (GO:0001071);; cellular component: cell (GO:0005623);; cellular component: organelle (GO:0043226);; cellular component: cell part (GO:0044464)
TraesCS1A03G0559000	5.68255	451	1.36861	100	4.39666	364	1.5157	134	0.541787	45	0.936688	80	0.000133796	1.02647	Up	--	--	Cellular Component: extracellular region (GO:0005576);; Biological Process: sexual reproduction (GO:0019953);;	K20628|7.4e-54|pvu:PHAVU_007G235300g|K20628 expansin | (RefSeq) hypothetical protein	--	--	--	Expansin C-terminal domain	Expansin-B6 OS=Oryza sativa subsp. japonica OX=39947 GN=EXPB6 PE=2 SV=1	S	Function unknown	beta-expansin TaEXPB4 [Triticum aestivum]	cellular component: extracellular region (GO:0005576);; biological process: reproduction (GO:0000003);; biological process: reproductive process (GO:0022414);; biological process: multi-organism process (GO:0051704)
TraesCS3A03G1207400	3.95156	419	0.637214	62	3.42733	380	0.852184	101	0.344647	39	0.391126	45	0.000161592	1.02458	Up	[E]	Amino acid transport and metabolism	Molecular Function: carboxy-lyase activity (GO:0016831);; Biological Process: carboxylic acid metabolic process (GO:0019752);; Molecular Function: pyridoxal phosphate binding (GO:0030170);;	K01590|4.2e-270|ats:109736106|K01590 histidine decarboxylase [EC:4.1.1.22] | (RefSeq) LOC109736106; serine decarboxylase 1-like	Histidine metabolism (ko00340)	[E]	Amino acid transport and metabolism	Pyridoxal-dependent decarboxylase conserved domain	Serine decarboxylase 1 OS=Oryza sativa subsp. japonica OX=39947 GN=SDC1 PE=3 SV=1	E	Amino acid transport and metabolism	unnamed protein product [Triticum turgidum subsp. durum]	molecular function: catalytic activity (GO:0003824);; biological process: metabolic process (GO:0008152);; biological process: cellular process (GO:0009987);; biological process: single-organism process (GO:0044699);; molecular function: binding (GO:0005488)
TraesCS3A03G0595500	7.81755	236	4.13945	115	7.54859	238	2.87484	97	1.74872	55	2.31137	75	9.27555e-06	1.0231	Up	--	--	--	--	--	--	--	--	--	--	--	unnamed protein product [Triticum aestivum]	--
TraesCS1A03G0845500	0.514394	156	0.386483	107	0.361601	114	0.237304	80	0.035163	12	0.026893	9	0.000202237	1.00674	Up	[O]	Posttranslational modification, protein turnover, chaperones	Molecular Function: protein kinase activity (GO:0004672);; Molecular Function: ATP binding (GO:0005524);; Cellular Component: integral component of membrane (GO:0016021);;	K00924|2.1e-120|mus:103996480|K00924 kinase [EC:2.7.1.-] | (RefSeq) receptor-like protein kinase HSL1	--	--	--	Leucine rich repeat	MDIS1-interacting receptor like kinase 1 OS=Arabidopsis thaliana OX=3702 GN=MIK1 PE=1 SV=1	T	Signal transduction mechanisms	unnamed protein product [Triticum turgidum subsp. durum]	biological process: metabolic process (GO:0008152);; biological process: cellular process (GO:0009987);; molecular function: catalytic activity (GO:0003824);; molecular function: binding (GO:0005488);; cellular component: membrane (GO:0016020);; cellular component: membrane part (GO:0044425)
TraesCS4B03G0309700	14.7222	1104	6.42239	439	18.2779	1432	8.51647	713	1.96428	155	2.05314	167	0.000165057	1.00656	Up	[G]	Carbohydrate transport and metabolism	Biological Process: L-arabinose metabolic process (GO:0046373);; Molecular Function: alpha-L-arabinofuranosidase activity (GO:0046556);;	K01209|3.3e-154|ats:109773140|K01209 alpha-L-arabinofuranosidase [EC:3.2.1.55] | (RefSeq) LOC109773140; alpha-L-arabinofuranosidase 1-like	Amino sugar and nucleotide sugar metabolism (ko00520)	--	--	Alpha-L-arabinofuranosidase C-terminal domain	Alpha-L-arabinofuranosidase 1 OS=Arabidopsis thaliana OX=3702 GN=ASD1 PE=1 SV=1	G	Carbohydrate transport and metabolism	unnamed protein product [Triticum turgidum subsp. durum]	biological process: metabolic process (GO:0008152);; biological process: single-organism process (GO:0044699);; molecular function: catalytic activity (GO:0003824)
TraesCS3B03G0852000	3.75516	552	2.13393	288	3.77309	579	2.20686	360	0.820761	126	1.12313	178	7.9611e-07	0.981362	Up	[H]	Coenzyme transport and metabolism	Cellular Component: cytoplasm (GO:0005737);; Molecular Function: acid-amino acid ligase activity (GO:0016881);;	K14487|0.0e+00|ats:109753733|K14487 auxin responsive GH3 gene family | (RefSeq) LOC109753733; probable indole-3-acetic acid-amido synthetase GH3.2	Plant hormone signal transduction (ko04075)	--	--	GH3 auxin-responsive promoter	Probable indole-3-acetic acid-amido synthetase GH3.2 OS=Oryza sativa subsp. japonica OX=39947 GN=GH3.2 PE=2 SV=1	S	Function unknown	unnamed protein product [Triticum turgidum subsp. durum]	cellular component: cell (GO:0005623);; cellular component: cell part (GO:0044464);; molecular function: catalytic activity (GO:0003824)
TraesCS7B03G0695400	2.96986	182	0.726567	41	2.57153	165	0.906127	62	0.314673	21	0.438768	29	0.000285889	0.98091	Up	[O]	Posttranslational modification, protein turnover, chaperones	Molecular Function: molecular_function (GO:0003674);; Molecular Function: catalytic activity (GO:0003824);; Molecular Function: glutathione transferase activity (GO:0004364);; Molecular Function: protein binding (GO:0005515);; Cellular Component: cellular_component (GO:0005575);; Cellular Component: intracellular (GO:0005622);; Cellular Component: cell (GO:0005623);; Cellular Component: cytoplasm…	K00799|4.6e-124|ats:109779512|K00799 glutathione S-transferase [EC:2.5.1.18] | (RefSeq) LOC109779512; probable glutathione S-transferase BZ2	Glutathione metabolism (ko00480)	[O]	Posttranslational modification, protein turnover, chaperones	Glutathione S-transferase, N-terminal domain	Probable glutathione S-transferase BZ2 OS=Zea mays OX=4577 GN=BZ2 PE=3 SV=1	O	Posttranslational modification, protein turnover, chaperones	unnamed protein product [Triticum turgidum subsp. durum]	molecular function: catalytic activity (GO:0003824);; molecular function: binding (GO:0005488);; cellular component: cell (GO:0005623);; cellular component: cell part (GO:0044464);; biological process: metabolic process (GO:0008152);; biological process: cellular process (GO:0009987);; biological process: response to stimulus (GO:0050896);; biological process: multicellular organismal process (GO…
TraesCS7B03G0622400LC	2.76832	333	1.76418	195	3.46973	435	1.70649	228	0.808885	102	0.794347	103	3.41733e-06	0.980803	Up	[C]	Energy production and conversion	Molecular Function: D-arabinono-1,4-lactone oxidase activity (GO:0003885);; Cellular Component: membrane (GO:0016020);; Molecular Function: FAD binding (GO:0071949);;	K00103|0.0e+00|ats:109742231|K00103 L-gulonolactone oxidase [EC:1.1.3.8] | (RefSeq) LOC109742231; probable L-gulonolactone oxidase 4	Ascorbate and aldarate metabolism (ko00053)	[V]	Defense mechanisms	FAD binding domain	L-gulonolactone oxidase 2 OS=Arabidopsis thaliana OX=3702 GN=GULLO2 PE=1 SV=1	V	Defense mechanisms	unnamed protein product [Triticum turgidum subsp. durum]	biological process: metabolic process (GO:0008152);; biological process: single-organism process (GO:0044699);; molecular function: catalytic activity (GO:0003824);; cellular component: membrane (GO:0016020);; molecular function: binding (GO:0005488)
TraesCS2D03G0271500	2.20791	259	1.39512	151	1.21789	150	0.875732	114	0.241514	30	0.548964	70	0.000145495	0.979866	Up	[M]	Cell wall/membrane/envelope biogenesis	Molecular Function: UDP-N-acetylglucosamine-dolichyl-phosphate N-acetylglucosaminephosphotransferase activity (GO:0003975);; Biological Process: protein N-linked glycosylation (GO:0006487);; Biological Process: dolichyl diphosphate biosynthetic process (GO:0006489);; Molecular Function: phospho-N-acetylmuramoyl-pentapeptide-transferase activity (GO:0008963);; Cellular Component: integral componen…	K01001|1.2e-231|ats:109758837|K01001 UDP-N-acetylglucosamine--dolichyl-phosphate N-acetylglucosaminephosphotransferase [EC:2.7.8.15] | (RefSeq) LOC109758837; UDP-N-acetylglucosamine--dolichyl-phosphate N-acetylglucosaminephosphotransferase-like	N-Glycan biosynthesis (ko00510)	[G]	Carbohydrate transport and metabolism	Glycosyl transferase family 4	--	G	Carbohydrate transport and metabolism	unnamed protein product [Triticum aestivum]	molecular function: catalytic activity (GO:0003824);; biological process: metabolic process (GO:0008152);; biological process: cellular process (GO:0009987);; biological process: single-organism process (GO:0044699);; cellular component: membrane (GO:0016020);; cellular component: membrane part (GO:0044425)
TraesCS6D03G0627800	1.49352	214	5.34291	701	5.42251	810	0.044015	7	0.141685	22	0.282598	44	7.71927e-05	0.975497	Up	[E]	Amino acid transport and metabolism	Cellular Component: integral component of membrane (GO:0016021);; Molecular Function: transmembrane transporter activity (GO:0022857);;	K14638|0.0e+00|ats:109748183|K14638 solute carrier family 15 (peptide/histidine transporter), member 3/4 | (RefSeq) LOC109748183; protein NRT1/ PTR FAMILY 7.3-like	--	[E]	Amino acid transport and metabolism	POT family	Protein NRT1/ PTR FAMILY 7.3 OS=Arabidopsis thaliana OX=3702 GN=NPF7.3 PE=1 SV=2	E	Amino acid transport and metabolism	protein NRT1/ PTR FAMILY 7.3-like [Aegilops tauschii subsp. tauschii]	cellular component: membrane (GO:0016020);; cellular component: membrane part (GO:0044425);; biological process: localization (GO:0051179);; molecular function: transporter activity (GO:0005215)
TraesCS5B03G1042600	1.02582	172	0.835881	128	0.824827	144	0.626036	116	0.265282	47	0.236578	43	1.13555e-05	0.973083	Up	--	--	Molecular Function: molecular_function (GO:0003674);; Molecular Function: nucleic acid binding (GO:0003676);; Molecular Function: RNA binding (GO:0003723);; Molecular Function: catalytic activity (GO:0003824);; Molecular Function: nuclease activity (GO:0004518);; Molecular Function: endonuclease activity (GO:0004519);; Molecular Function: binding (GO:0005488);; Cellular Component: cellular_compon…	--	--	[R]	General function prediction only	PPR repeat family	Pentatricopeptide repeat-containing protein At5g14080 OS=Arabidopsis thaliana OX=3702 GN=At5g14080 PE=2 SV=2	L	Replication, recombination and repair	unnamed protein product [Triticum turgidum subsp. durum]	molecular function: binding (GO:0005488);; molecular function: catalytic activity (GO:0003824);; biological process: metabolic process (GO:0008152);; biological process: cellular process (GO:0009987);; cellular component: cell (GO:0005623);; cellular component: cell part (GO:0044464);; cellular component: organelle (GO:0043226)
TraesCS1D03G0371400LC	3.12823	64	3.19762	60	3.60865	77	0.113896	3	0.581298	13	0.342355	8	0.000222432	0.972934	Up	--	--	--	--	--	--	--	--	--	--	--	--	--
TraesCS7A03G0873200	1.06248	135	0.766394	90	1.01872	136	0.599324	85	0.256781	35	0.339045	47	3.50114e-06	0.966988	Up	--	--	Molecular Function: iron ion transmembrane transporter activity (GO:0005381);; Cellular Component: integral component of membrane (GO:0016021);;	K14685|2.8e-269|ats:109745511|K14685 solute carrier family 40 (iron-regulated transporter), member 1 | (RefSeq) LOC109745511; solute carrier family 40 member 1-like	--	[P]	Inorganic ion transport and metabolism	Ferroportin1 (FPN1)	Solute carrier family 40 member 1 OS=Oryza sativa subsp. japonica OX=39947 GN=Os06g0560000 PE=2 SV=1	P	Inorganic ion transport and metabolism	solute carrier family 40 member 1-like [Aegilops tauschii subsp. tauschii]	biological process: localization (GO:0051179);; molecular function: transporter activity (GO:0005215);; cellular component: membrane (GO:0016020);; cellular component: membrane part (GO:0044425)
TraesCS7A03G1061700	67.5803	5834	36.4628	2883	75.062	6749	36.2672	3472	16.5837	1495	22.1013	2053	3.40529e-06	0.954013	Up	--	--	--	K15255|9.2e-21|nsy:104233171|K15255 ATP-dependent DNA helicase PIF1 [EC:3.6.4.12] | (RefSeq) ATP-dependent DNA helicase PIF1-like	--	--	--	Ferritin-like domain	Desiccation-related protein PCC13-62 OS=Craterostigma plantagineum OX=4153 PE=2 SV=1	S	Function unknown	unnamed protein product [Triticum turgidum subsp. durum]	--
TraesCS3A03G0832300	28.2099	2587	10.5409	887	28.3266	2713	14.8126	1508	4.33723	416	5.99542	593	0.000168477	0.950026	Up	[O]	Posttranslational modification, protein turnover, chaperones	Molecular Function: cysteine-type peptidase activity (GO:0008234);;	K16292|6.1e-205|ats:109739398|K16292 KDEL-tailed cysteine endopeptidase [EC:3.4.22.-] | (RefSeq) LOC109739398; thiol protease SEN102-like	--	[O]	Posttranslational modification, protein turnover, chaperones	Papain family cysteine protease	Thiol protease SEN102 OS=Hemerocallis sp. OX=29711 GN=SEN102 PE=2 SV=1	O	Posttranslational modification, protein turnover, chaperones	thiol protease SEN102-like [Aegilops tauschii subsp. tauschii]	biological process: metabolic process (GO:0008152);; molecular function: catalytic activity (GO:0003824)
TraesCS4B03G0860700LC	0.819407	154	0.52211	90	0.612739	120	0.219187	46	0.193571	38	0.037701	8	0.000491229	0.946944	Up	--	--	--	K14300|7.1e-38|pda:103721930|K14300 nuclear pore complex protein Nup133 | (RefSeq) LOW QUALITY PROTEIN: nuclear pore complex protein NUP133	RNA transport (ko03013)	--	--	Transposase family tnp2	--	--	--	Putative transposable element [Oryza sativa Japonica Group]	--
TraesCS3D03G1184300	35.0488	520	15.2965	209	34.1695	530	11.9582	197	9.75476	152	7.4966	120	0.000131269	0.945783	Up	--	--	Molecular Function: metal ion binding (GO:0046872);;	--	--	--	--	Metallothionein	Metallothionein-like protein 2B OS=Oryza sativa subsp. japonica OX=39947 GN=MT2B PE=2 SV=1	--	--	metallothionein-like protein 2C [Aegilops tauschii subsp. tauschii]	molecular function: binding (GO:0005488)
TraesCS6B03G0767700	2.29259	239	0.726679	69	2.35228	256	1.0565	123	0.302296	33	0.251538	29	0.000485826	0.943656	Up	[E]	Amino acid transport and metabolism	Molecular Function: serine-type carboxypeptidase activity (GO:0004185);;	K16297|5.1e-284|ats:109746315|K16297 serine carboxypeptidase-like clade II [EC:3.4.16.-] | (RefSeq) LOC109746315; serine carboxypeptidase-like 34	--	[OE]	Posttranslational modification, protein turnover, chaperones;; Amino acid transport and metabolism	Serine carboxypeptidase	Serine carboxypeptidase-like 34 OS=Arabidopsis thaliana OX=3702 GN=SCPL34 PE=2 SV=2	O	Posttranslational modification, protein turnover, chaperones	serine carboxypeptidase-like 34 [Aegilops tauschii subsp. tauschii]	biological process: metabolic process (GO:0008152);; molecular function: catalytic activity (GO:0003824)
TraesCS6D03G0616700LC	3.24436	129	1.9212	70	2.83285	118	0.448187	20	0.858125	36	0.38795	17	0.000517843	0.943501	Up	--	--	--	K14300|5.8e-22|pda:103721930|K14300 nuclear pore complex protein Nup133 | (RefSeq) LOW QUALITY PROTEIN: nuclear pore complex protein NUP133	RNA transport (ko03013)	--	--	Domain of unknown function (DUF4218)	--	S	Function unknown	transposon protein, putative, CACTA, En/Spm sub-class [Oryza sativa Japonica Group]	--
TraesCS7B03G0082800	0.654102	70	0.767257	75	0.702707	79	0.157061	19	0.097088	11	0.250993	29	0.000528488	0.941915	Up	--	--	Molecular Function: DNA binding (GO:0003677);; Cellular Component: nucleus (GO:0005634);;	K09422|3.7e-222|ats:109768314|K09422 transcription factor MYB, plant | (RefSeq) uncharacterized protein LOC109768314	--	[K]	Transcription	Myb-like DNA-binding domain	Transcription factor MYB101 OS=Arabidopsis thaliana OX=3702 GN=MYB101 PE=1 SV=1	K	Transcription	unnamed protein product [Triticum turgidum subsp. durum]	molecular function: binding (GO:0005488);; cellular component: cell (GO:0005623);; cellular component: organelle (GO:0043226);; cellular component: cell part (GO:0044464)
TraesCS2D03G0251500	0.805762	127	0.426119	62	0.876235	144	0.423679	74	0.217063	36	0.178994	31	8.1911e-05	0.940965	Up	--	--	Cellular Component: storage vacuole (GO:0000322);; Cellular Component: plant-type vacuole (GO:0000325);; Cellular Component: protein storage vacuole (GO:0000326);; Cellular Component: cellular_component (GO:0005575);; Cellular Component: intracellular (GO:0005622);; Cellular Component: cell (GO:0005623);; Cellular Component: cytoplasm (GO:0005737);; Cellular Component: vacuole (GO:0005773);; Cell…	K08730|2.1e-07|zma:103647622|K08730 phosphatidylserine synthase 2 [EC:2.7.8.29] | (RefSeq) CDP-diacylglycerol--serine O-phosphatidyltransferase 3	Glycerophospholipid metabolism (ko00564)	--	--	C2 domain	Protein SRC2 OS=Glycine max OX=3847 GN=SRC2 PE=2 SV=1	S	Function unknown	basic proline-rich protein-like isoform X1 [Aegilops tauschii subsp. tauschii]	cellular component: cell (GO:0005623);; cellular component: organelle (GO:0043226);; cellular component: cell part (GO:0044464);; cellular component: membrane (GO:0016020);; biological process: localization (GO:0051179)
TraesCS3B03G0986700	1.35986	168	1.81675	209	1.15752	152	0.421303	61	0.470598	62	0.322045	44	0.000479097	0.940199	Up	[DZ]	Cell cycle control, cell division, chromosome partitioning;; Cytoskeleton	--	K10615|3.7e-30|ppp:112282946|K10615 E3 ubiquitin-protein ligase HERC4 [EC:2.3.2.26] | (RefSeq) probable E3 ubiquitin-protein ligase HERC4 isoform X1	Ubiquitin mediated proteolysis (ko04120)	[S]	Function unknown	Regulator of chromosome condensation (RCC1) repeat	Ultraviolet-B receptor UVR8 OS=Arabidopsis thaliana OX=3702 GN=UVR8 PE=1 SV=1	--	--	unnamed protein product [Triticum turgidum subsp. durum]	--
TraesCS5B03G1060800	1.53721	152	0.718514	67	2.14845	214	0.883907	100	0.289034	31	0.20797	23	0.000451915	0.940099	Up	--	--	Molecular Function: purine nucleoside transmembrane transporter activity (GO:0015211);; Cellular Component: integral component of membrane (GO:0016021);;	K00850|1.7e-22|cpap:110822059|K00850 6-phosphofructokinase 1 [EC:2.7.1.11] | (RefSeq) ATP-dependent 6-phosphofructokinase 6-like	Glycolysis / Gluconeogenesis (ko00010);; Pentose phosphate pathway (ko00030);; Fructose and mannose metabolism (ko00051);; Galactose metabolism (ko00052);; Carbon metabolism (ko01200);; Biosynthesis of amino acids (ko01230);; RNA degradation (ko03018)	--	--	Purine nucleobase transmembrane transport	Purine permease 1 OS=Arabidopsis thaliana OX=3702 GN=PUP1 PE=1 SV=1	S	Function unknown	purine permease 3-like [Aegilops tauschii subsp. tauschii]	biological process: single-organism process (GO:0044699);; biological process: localization (GO:0051179);; molecular function: transporter activity (GO:0005215);; cellular component: membrane (GO:0016020);; cellular component: membrane part (GO:0044425)
TraesCS2A03G0935100	1.80641	258	1.5573	204	1.99925	298	0.619894	98	0.414893	62	0.755651	116	0.000271592	0.934428	Up	--	--	Molecular Function: molecular_function (GO:0003674);; Molecular Function: binding (GO:0005488);; Molecular Function: protein binding (GO:0005515);; Biological Process: biological_process (GO:0008150);; Biological Process: cellular process (GO:0009987);; Biological Process: cellular component organization (GO:0016043);; Biological Process: cellular component assembly (GO:0022607);; Molecular Funct…	K09553|1.6e-276|ats:109765882|K09553 stress-induced-phosphoprotein 1 | (RefSeq) LOC109765882; hsp70-Hsp90 organizing protein	--	[O]	Posttranslational modification, protein turnover, chaperones	Tetratricopeptide repeat	Hsp70-Hsp90 organizing protein OS=Triticum aestivum OX=4565 GN=HOP PE=1 SV=1	O	Posttranslational modification, protein turnover, chaperones	unnamed protein product [Triticum turgidum subsp. durum]	molecular function: binding (GO:0005488);; biological process: cellular process (GO:0009987);; biological process: cellular component organization or biogenesis (GO:0071840)
TraesCS4A03G0235400	16.8794	2391	7.79989	1014	20.3848	3016	10.3894	1634	2.71588	402	4.2533	650	0.000226592	0.934169	Up	[DPM]	Cell cycle control, cell division, chromosome partitioning;; Inorganic ion transport and metabolism;; Cell wall/membrane/envelope biogenesis	Molecular Function: copper ion binding (GO:0005507);; Biological Process: lignin catabolic process (GO:0046274);; Cellular Component: apoplast (GO:0048046);; Molecular Function: hydroquinone:oxygen oxidoreductase activity (GO:0052716);;	K05909|0.0e+00|ats:109733461|K05909 laccase [EC:1.10.3.2] | (RefSeq) LOC109733461; laccase-3-like	--	[Q]	Secondary metabolites biosynthesis, transport and catabolism	Multicopper oxidase	Laccase-3 OS=Oryza sativa subsp. japonica OX=39947 GN=LAC3 PE=2 SV=1	Q	Secondary metabolites biosynthesis, transport and catabolism	Laccase-3 [Triticum urartu]	molecular function: binding (GO:0005488);; biological process: metabolic process (GO:0008152);; biological process: cellular process (GO:0009987);; biological process: single-organism process (GO:0044699);; cellular component: extracellular region (GO:0005576);; molecular function: catalytic activity (GO:0003824)
TraesCS6D03G0222800LC	7.59509	149	4.66235	84	11.6685	238	5.32601	116	1.85642	38	1.6046	34	0.000364533	0.927643	Up	--	--	--	--	--	--	--	--	--	--	--	uncharacterized protein LOC109731615 [Aegilops tauschii subsp. tauschii]	--
TraesCS2A03G0795100	2.0551	198	1.13001	100	2.90604	292	1.13793	122	0.624226	63	0.485861	51	0.000218862	0.926209	Up	[G]	Carbohydrate transport and metabolism	Cellular Component: integral component of membrane (GO:0016021);; Molecular Function: transmembrane transporter activity (GO:0022857);;	K24193|1.6e-280|ats:109761258|K24193 MFS transporter, SP family, sugar:H+ symporter | (RefSeq) LOC109761258; sugar transport protein 5-like	--	[R]	General function prediction only	Sugar (and other) transporter	Sugar transport protein MST1 OS=Oryza sativa subsp. japonica OX=39947 GN=MST1 PE=2 SV=1	U	Intracellular trafficking, secretion, and vesicular transport	sugar transport protein 5-like [Aegilops tauschii subsp. tauschii]	cellular component: membrane (GO:0016020);; cellular component: membrane part (GO:0044425);; biological process: localization (GO:0051179);; molecular function: transporter activity (GO:0005215)
TraesCS2D03G1039700	32.1003	874	8.11272	203	27.9553	795	13.1762	399	2.13795	61	3.63448	107	0.000667817	0.924708	Up	--	--	--	--	--	--	--	Glycine rich protein family	Glycine-rich cell wall structural protein OS=Hordeum vulgare OX=4513 GN=GRP PE=2 SV=1	--	--	unnamed protein product [Triticum aestivum]	--
TraesCS6A03G0172300LC	0.96289	108	0.457523	48	1.45452	171	0.497082	62	0.242946	29	0.169427	21	0.000553933	0.923409	Up	--	--	--	K03549|2.7e-16|jre:108997955|K03549 KUP system potassium uptake protein | (RefSeq) potassium transporter 19-like	--	--	--	Transposase family tnp2	--	--	--	uncharacterized protein LOC109782642 isoform X1 [Aegilops tauschii subsp. tauschii]	--
TraesCS1D03G0633400LC	10.707	801	7.30267	501	12.2697	958	3.93997	327	3.11774	244	4.00676	323	0.000132069	0.918519	Up	--	--	Molecular Function: zinc ion binding (GO:0008270);;	K17604|6.8e-08|hbr:110656603|K17604 zinc finger SWIM domain-containing protein 3 | (RefSeq) protein FAR1-RELATED SEQUENCE 7-like	--	--	--	SWIM zinc finger	--	--	--	protein FAR1-RELATED SEQUENCE 3-like [Aegilops tauschii subsp. tauschii]	molecular function: binding (GO:0005488)
TraesCS4B03G0775900	9.12157	560	3.68385	208	12.2525	785	5.23231	357	1.98936	128	1.60156	106	0.000522291	0.914025	Up	--	--	--	--	--	--	--	LURP-one-related	Protein LURP-one-related 6 OS=Arabidopsis thaliana OX=3702 GN=At2g05910 PE=2 SV=1	S	Function unknown	protein LURP-one-related 6-like [Aegilops tauschii subsp. tauschii]	--
TraesCS2B03G0080400	3.09263	299	1.88355	167	4.90088	494	1.55085	167	1.12004	113	0.778777	81	0.000375731	0.911935	Up	[Q]	Secondary metabolites biosynthesis, transport and catabolism	Biological Process: biosynthetic process (GO:0009058);; Molecular Function: transferase activity, transferring acyl groups other than amino-acyl groups (GO:0016747);;	K00660|3.4e-225|ats:109752472|K00660 chalcone synthase [EC:2.3.1.74] | (RefSeq) LOC109752472; chalcone synthase 2	Flavonoid biosynthesis (ko00941);; Circadian rhythm - plant (ko04712)	--	--	Chalcone and stilbene synthases, N-terminal domain	Chalcone synthase 2 OS=Secale cereale OX=4550 GN=CHS2 PE=2 SV=1	H	Coenzyme transport and metabolism	chalcone synthase [Triticum aestivum]	biological process: metabolic process (GO:0008152);; molecular function: catalytic activity (GO:0003824)
NewGene_1286	0.821694	126	0.583372	82	0.823864	145	0.838316	76	0.218494	34	0.226647	51	4.86998e-05	0.910651	Up	--	--	--	--	--	--	--	--	--	--	--	--	--
TraesCS3D03G0130300	1.89692	155	1.44167	108	2.07154	177	0.66475	61	0.668929	57	0.57434	51	0.000276832	0.909209	Up	[E]	Amino acid transport and metabolism	Molecular Function: hydrolase activity (GO:0016787);;	K13051|3.8e-171|ats:109738961|K13051 L-asparaginase / beta-aspartyl-peptidase [EC:3.5.1.1 3.4.19.5] | (RefSeq) LOC109738961; isoaspartyl peptidase/L-asparaginase	Alanine, aspartate and glutamate metabolism (ko00250);; Cyanoamino acid metabolism (ko00460)	[E]	Amino acid transport and metabolism	Asparaginase	Isoaspartyl peptidase/L-asparaginase OS=Lupinus luteus OX=3873 PE=1 SV=1	E	Amino acid transport and metabolism	isoaspartyl peptidase/L-asparaginase [Aegilops tauschii subsp. tauschii]	molecular function: catalytic activity (GO:0003824)
TraesCS5B03G1135400	5.96434	230	2.15025	76	7.35189	296	2.43461	105	0.364575	15	0.212512	9	0.000587135	0.90785	Up	--	--	Cellular Component: photosystem I (GO:0009522);; Cellular Component: photosystem II (GO:0009523);; Cellular Component: chloroplast thylakoid membrane (GO:0009535);; Biological Process: photosynthesis, light harvesting (GO:0009765);; Cellular Component: integral component of membrane (GO:0016021);; Molecular Function: chlorophyll binding (GO:0016168);; Biological Process: protein-chromophore linka…	K08912|8.1e-106|ats:109770545|K08912 light-harvesting complex II chlorophyll a/b binding protein 1 | (RefSeq) LOC109770545; chlorophyll a-b binding protein of LHCII type 1-like	Photosynthesis - antenna proteins (ko00196)	--	--	Chlorophyll A-B binding protein	Chlorophyll a-b binding protein, chloroplastic OS=Triticum aestivum OX=4565 GN=WHAB1.6 PE=3 SV=1	C	Energy production and conversion	unnamed protein product [Triticum turgidum subsp. durum]	cellular component: cell (GO:0005623);; cellular component: membrane (GO:0016020);; cellular component: macromolecular complex (GO:0032991);; cellular component: membrane part (GO:0044425);; cellular component: cell part (GO:0044464);; cellular component: organelle (GO:0043226);; cellular component: organelle part (GO:0044422);; biological process: metabolic process (GO:0008152);; biological proc…
TraesCS3D03G0940900	4.43119	140	2.23053	65	3.5201	116	2.33387	82	1.04002	35	0.848563	29	0.000137681	0.901841	Up	--	--	Molecular Function: RNA polymerase II regulatory region sequence-specific DNA binding (GO:0000977);; Cellular Component: nucleus (GO:0005634);; Biological Process: positive regulation of transcription from RNA polymerase II promoter (GO:0045944);; Molecular Function: protein dimerization activity (GO:0046983);;	K09264|3.1e-26|mus:103974582|K09264 MADS-box transcription factor, plant | (RefSeq) MADS-box transcription factor 51 isoform X1	--	[K]	Transcription	SRF-type transcription factor (DNA-binding and dimerisation domain)	MADS-box transcription factor 51 OS=Oryza sativa subsp. japonica OX=39947 GN=MADS51 PE=2 SV=1	K	Transcription	MADS-box transcription factor 51-like [Aegilops tauschii subsp. tauschii]	molecular function: binding (GO:0005488);; cellular component: cell (GO:0005623);; cellular component: organelle (GO:0043226);; cellular component: cell part (GO:0044464);; biological process: biological regulation (GO:0065007)
TraesCS5D03G0735000	10.3649	1598	5.01693	708	13.3051	2143	6.61823	1132	2.48353	398	2.76776	458	0.000178146	0.90146	Up	[T]	Signal transduction mechanisms	Biological Process: phosphorelay signal transduction system (GO:0000160);; Cellular Component: nucleus (GO:0005634);;	K12130|0.0e+00|ats:109778146|K12130 pseudo-response regulator 5 | (RefSeq) LOC109778146; two-component response regulator-like PRR95	Circadian rhythm - plant (ko04712)	[K]	Transcription	Response regulator receiver domain	Two-component response regulator-like PRR95 OS=Oryza sativa subsp. japonica OX=39947 GN=PRR95 PE=2 SV=1	K	Transcription	two-component response regulator-like PRR95 [Aegilops tauschii subsp. tauschii]	biological process: cellular process (GO:0009987);; biological process: signaling (GO:0023052);; biological process: single-organism process (GO:0044699);; biological process: response to stimulus (GO:0050896);; biological process: biological regulation (GO:0065007);; cellular component: cell (GO:0005623);; cellular component: organelle (GO:0043226);; cellular component: cell part (GO:0044464)
TraesCS4D03G0334600LC	0.577886	95	0.416286	63	0.471008	81	0.309623	57	0.03189	6	0.116539	21	0.000939947	0.89828	Up	--	--	Molecular Function: zinc ion binding (GO:0008270);;	K17086|3.2e-43|fve:101300290|K17086 transmembrane 9 superfamily member 2/4 | (RefSeq) uncharacterized LOC101300290	--	--	--	MuDR family transposase	--	S	Function unknown	unnamed protein product [Triticum turgidum subsp. durum]	molecular function: binding (GO:0005488)
TraesCS1A03G1045200	0.996978	111	1.09672	112	0.890274	103	0.503064	62	0.271349	32	0.375039	45	0.000342328	0.897521	Up	[MDT]	Cell wall/membrane/envelope biogenesis;; Cell cycle control, cell division, chromosome partitioning;; Signal transduction mechanisms	Molecular Function: ATP binding (GO:0005524);;	K08900|2.1e-229|ats:109742677|K08900 mitochondrial chaperone BCS1 | (RefSeq) LOC109742677; AAA-ATPase At3g50940-like	--	[O]	Posttranslational modification, protein turnover, chaperones	Domain associated at C-terminal with AAA	Protein HYPER-SENSITIVITY-RELATED 4 OS=Arabidopsis thaliana OX=3702 GN=HSR4 PE=2 SV=1	O	Posttranslational modification, protein turnover, chaperones	putative mitochondrial chaperone BCS1-B [Triticum urartu]	molecular function: binding (GO:0005488)
TraesCS7A03G0989400	2.3644	280	1.97029	213	2.39176	296	1.31285	171	0.77765	96	0.907414	116	6.40797e-06	0.897432	Up	--	--	Molecular Function: transcription cofactor activity (GO:0003712);; Biological Process: regulation of transcription, DNA-templated (GO:0006355);;	--	--	--	--	KIX domain	F-box/FBD/LRR-repeat protein At5g22660 OS=Arabidopsis thaliana OX=3702 GN=At5g22660 PE=2 SV=1	--	--	unnamed protein product [Triticum turgidum subsp. durum]	biological process: biological regulation (GO:0065007);; molecular function: transcription factor activity, protein binding (GO:0000988)
TraesCS7B03G0335400	16.7726	1307	7.19508	515	21.6303	1761	10.5557	913	3.39027	276	3.83615	323	0.000447218	0.896828	Up	[HR]	Coenzyme transport and metabolism;; General function prediction only	Molecular Function: catalytic activity (GO:0003824);;	K08726|3.1e-115|jcu:105643456|K08726 soluble epoxide hydrolase / lipid-phosphate phosphatase [EC:3.3.2.10 3.1.3.76] | (RefSeq) uncharacterized protein LOC105643456	Arachidonic acid metabolism (ko00590);; Peroxisome (ko04146)	[I]	Lipid transport and metabolism	alpha/beta hydrolase fold	--	I	Lipid transport and metabolism	unnamed protein product [Triticum turgidum subsp. durum]	molecular function: catalytic activity (GO:0003824)
TraesCS7B03G0703100	1.15879	146	1.16767	135	0.956512	126	0.480221	67	0.354036	47	0.39623	54	0.00036062	0.894145	Up	[Q]	Secondary metabolites biosynthesis, transport and catabolism	Biological Process: fatty acid biosynthetic process (GO:0006633);; Cellular Component: integral component of membrane (GO:0016021);; Molecular Function: transferase activity, transferring acyl groups other than amino-acyl groups (GO:0016747);;	K15397|4.5e-294|ats:109776861|K15397 3-ketoacyl-CoA synthase [EC:2.3.1.199] | (RefSeq) LOC109776861; 3-ketoacyl-CoA synthase 11-like	Fatty acid elongation (ko00062);; Plant-pathogen interaction (ko04626)	--	--	FAE1/Type III polyketide synthase-like protein	3-ketoacyl-CoA synthase 11 OS=Arabidopsis thaliana OX=3702 GN=KCS11 PE=1 SV=1	I	Lipid transport and metabolism	3-ketoacyl-CoA synthase 11-like [Aegilops tauschii subsp. tauschii]	biological process: metabolic process (GO:0008152);; biological process: cellular process (GO:0009987);; biological process: single-organism process (GO:0044699);; cellular component: membrane (GO:0016020);; cellular component: membrane part (GO:0044425);; molecular function: catalytic activity (GO:0003824)
TraesCS4D03G0167100LC	2.2468	138	0.756111	43	3.40446	218	1.15288	79	0.254082	17	0.302448	20	0.00101513	0.891938	Up	--	--	--	--	--	--	--	--	--	--	--	--	--
TraesCS6D03G0465000	2.44582	138	0.641393	34	3.18707	187	1.00228	63	0.349287	21	0.298792	19	0.00104946	0.89043	Up	--	--	--	K13459|8.3e-07|hbr:110673008|K13459 disease resistance protein RPS2 | (RefSeq) probable disease resistance protein At5g63020	Plant-pathogen interaction (ko04626)	--	--	--	Disease resistance protein RGA5 OS=Oryza sativa subsp. japonica OX=39947 GN=RGA5 PE=1 SV=1	--	--	RNA-binding protein FUS-like [Aegilops tauschii subsp. tauschii]	--
TraesCS2A03G0619900	1.127	117	1.08815	104	2.10951	229	0.728902	84	0.386253	42	0.50051	56	0.000478449	0.88991	Up	--	--	Molecular Function: RNA binding (GO:0003723);; Cellular Component: nucleus (GO:0005634);; Biological Process: RNA processing (GO:0006396);; Cellular Component: ribonucleoprotein complex (GO:1990904);;	K15191|4.4e-213|ats:109740193|K15191 La-related protein 7 | (RefSeq) LOC109740193; la-related protein 6C-like	--	[R]	General function prediction only	La domain	La-related protein 6C OS=Arabidopsis thaliana OX=3702 GN=LARP6C PE=3 SV=1	A	RNA processing and modification	unnamed protein product [Triticum turgidum subsp. durum]	molecular function: binding (GO:0005488);; cellular component: cell (GO:0005623);; cellular component: organelle (GO:0043226);; cellular component: cell part (GO:0044464);; biological process: metabolic process (GO:0008152);; biological process: cellular process (GO:0009987);; cellular component: macromolecular complex (GO:0032991)
NewGene_1867	1.02943	72	0.793198	51	1.69743	120	0.571502	44	0.376242	28	0.17352	13	0.000912576	0.889685	Up	--	--	--	--	--	--	--	--	--	--	--	--	--
TraesCS7B03G0093100LC	1.19699	56	1.30026	56	1.73556	84	0.666754	35	0.411073	20	0.477564	24	0.000535482	0.889204	Up	--	--	Molecular Function: 3'-5'-exoribonuclease activity (GO:0000175);; Cellular Component: exosome (RNase complex) (GO:0000178);; Cellular Component: P-body (GO:0000932);; Molecular Function: molecular_function (GO:0003674);; Molecular Function: catalytic activity (GO:0003824);; Molecular Function: nuclease activity (GO:0004518);; Molecular Function: exonuclease activity (GO:0004527);; Molecular Funct…	K01147|1.1e-08|sita:101761508|K01147 exoribonuclease II [EC:3.1.13.1] | (RefSeq) ribonuclease II, chloroplastic/mitochondrial	--	--	--	--	--	J	Translation, ribosomal structure and biogenesis	unnamed protein product [Triticum aestivum]	biological process: metabolic process (GO:0008152);; biological process: cellular process (GO:0009987);; molecular function: catalytic activity (GO:0003824);; cellular component: cell (GO:0005623);; cellular component: macromolecular complex (GO:0032991);; cellular component: cell part (GO:0044464);; cellular component: organelle (GO:0043226);; biological process: cellular component organization …
TraesCS6D03G0586500	9.50796	776	8.8386	562	12.5163	1059	5.56365	423	3.55211	258	4.9139	366	0.000126715	0.88407	Up	--	--	Molecular Function: RNA polymerase II regulatory region sequence-specific DNA binding (GO:0000977);; Molecular Function: transcription factor activity, sequence-specific DNA binding (GO:0003700);; Cellular Component: nucleus (GO:0005634);; Biological Process: positive regulation of transcription from RNA polymerase II promoter (GO:0045944);; Molecular Function: protein dimerization activity (GO:0…	K09264|4.3e-136|ats:109740732|K09264 MADS-box transcription factor, plant | (RefSeq) LOC109740732; MADS-box transcription factor 6	--	[K]	Transcription	K-box region	MADS-box transcription factor 6 OS=Oryza sativa subsp. japonica OX=39947 GN=MADS6 PE=1 SV=1	K	Transcription	MADS-box transcription factor 6 [Aegilops tauschii subsp. tauschii]	molecular function: binding (GO:0005488);; biological process: biological regulation (GO:0065007);; molecular function: nucleic acid binding transcription factor activity (GO:0001071);; cellular component: cell (GO:0005623);; cellular component: organelle (GO:0043226);; cellular component: cell part (GO:0044464)
TraesCS7B03G0904600	3.71664	290	1.6692	120	4.22188	344	2.0376	177	0.997918	82	0.809898	68	0.000315595	0.883576	Up	--	--	--	K15255|2.4e-22|nsy:104233171|K15255 ATP-dependent DNA helicase PIF1 [EC:3.6.4.12] | (RefSeq) ATP-dependent DNA helicase PIF1-like	--	--	--	Ferritin-like domain	Desiccation-related protein PCC13-62 OS=Craterostigma plantagineum OX=4153 PE=2 SV=1	S	Function unknown	unnamed protein product [Triticum turgidum subsp. durum]	--
TraesCS2A03G0832700	13.534	1845	5.22064	654	12.2002	1737	6.7901	1028	2.96067	422	3.28006	482	0.000127588	0.883425	Up	[G]	Carbohydrate transport and metabolism	Molecular Function: hydrolase activity, hydrolyzing O-glycosyl compounds (GO:0004553);; Biological Process: carbohydrate metabolic process (GO:0005975);;	K01179|1.3e-132|vvi:100250178|K01179 endoglucanase [EC:3.2.1.4] | (RefSeq) uncharacterized LOC100250178	Starch and sucrose metabolism (ko00500)	--	--	Cellulase (glycosyl hydrolase family 5)	Glycosyl hydrolase 5 family protein OS=Chamaecyparis obtusa OX=13415 PE=1 SV=1	G	Carbohydrate transport and metabolism	unnamed protein product [Triticum turgidum subsp. durum]	molecular function: catalytic activity (GO:0003824);; biological process: metabolic process (GO:0008152)
TraesCS2D03G1257100	5.80822	549	0.893087	78	6.7312	665	1.73594	183	0.228843	23	0.426677	44	0.000762094	0.883256	Up	[IQR]	Lipid transport and metabolism;; Secondary metabolites biosynthesis, transport and catabolism;; General function prediction only	Cellular Component: chloroplast (GO:0009507);; Biological Process: photosynthesis (GO:0015979);; Biological Process: chlorophyll biosynthetic process (GO:0015995);; Molecular Function: protochlorophyllide reductase activity (GO:0016630);;	K00218|5.9e-214|ats:109734153|K00218 protochlorophyllide reductase [EC:1.3.1.33] | (RefSeq) LOC109734153; protochlorophyllide reductase A, chloroplastic	Porphyrin and chlorophyll metabolism (ko00860)	[Q]	Secondary metabolites biosynthesis, transport and catabolism	short chain dehydrogenase	Protochlorophyllide reductase A, chloroplastic OS=Hordeum vulgare OX=4513 GN=PORA PE=1 SV=1	Q	Secondary metabolites biosynthesis, transport and catabolism	protochlorophyllide reductase A, chloroplastic [Aegilops tauschii subsp. tauschii]	cellular component: cell (GO:0005623);; cellular component: organelle (GO:0043226);; cellular component: cell part (GO:0044464);; biological process: metabolic process (GO:0008152);; biological process: cellular process (GO:0009987);; biological process: single-organism process (GO:0044699);; molecular function: catalytic activity (GO:0003824)
TraesCS7D03G1098600	1.95781	172	2.51375	202	1.36395	125	0.454973	45	0.328118	30	0.703409	67	0.00122966	0.87835	Up	--	--	Molecular Function: DNA binding (GO:0003677);; Cellular Component: nucleus (GO:0005634);; Biological Process: regulation of transcription, DNA-templated (GO:0006355);; Biological Process: auxin-activated signaling pathway (GO:0009734);;	K14486|5.2e-15|dzi:111286583|K14486 auxin response factor | (RefSeq) auxin response factor 7-like	Plant hormone signal transduction (ko04075)	--	--	Auxin response factor	--	K	Transcription	auxin response factor 13-like [Aegilops tauschii subsp. tauschii]	molecular function: binding (GO:0005488);; cellular component: cell (GO:0005623);; cellular component: organelle (GO:0043226);; cellular component: cell part (GO:0044464);; biological process: biological regulation (GO:0065007);; biological process: cellular process (GO:0009987);; biological process: signaling (GO:0023052);; biological process: single-organism process (GO:0044699);; biological pr…
TraesCS3B03G0671600	17.9036	1671	12.1273	1037	26.8616	2611	7.45778	773	5.80946	567	7.23724	725	0.000490794	0.875403	Up	[M]	Cell wall/membrane/envelope biogenesis	Molecular Function: catalytic activity (GO:0003824);; Cellular Component: integral component of membrane (GO:0016021);;	K13082|2.2e-197|ats:109757643|K13082 bifunctional dihydroflavonol 4-reductase/flavanone 4-reductase [EC:1.1.1.219 1.1.1.234] | (RefSeq) LOC109757643; dihydroflavonol 4-reductase	Flavonoid biosynthesis (ko00941)	[V]	Defense mechanisms	NAD dependent epimerase/dehydratase family	Dihydroflavonol 4-reductase OS=Hordeum vulgare OX=4513 GN=ANT18 PE=3 SV=1	V	Defense mechanisms	dihydroflavonol 4-reductase [Triticum aestivum]	molecular function: catalytic activity (GO:0003824);; cellular component: membrane (GO:0016020);; cellular component: membrane part (GO:0044425)
TraesCS3D03G0761000	5.17559	682	1.48636	180	5.55057	764	1.80825	265	0.671246	93	1.32228	188	0.00114116	0.874532	Up	[O]	Posttranslational modification, protein turnover, chaperones	Molecular Function: cysteine-type peptidase activity (GO:0008234);;	K16292|1.8e-209|ats:109743908|K16292 KDEL-tailed cysteine endopeptidase [EC:3.4.22.-] | (RefSeq) LOC109743908; thiol protease SEN102-like	--	[O]	Posttranslational modification, protein turnover, chaperones	Papain family cysteine protease	Thiol protease SEN102 OS=Hemerocallis sp. OX=29711 GN=SEN102 PE=2 SV=1	O	Posttranslational modification, protein turnover, chaperones	thiol protease SEN102-like [Aegilops tauschii subsp. tauschii]	biological process: metabolic process (GO:0008152);; molecular function: catalytic activity (GO:0003824)
TraesCS3D03G0748300	2.72155	199	1.55176	104	1.51904	116	1.18299	96	0.495318	38	0.716705	57	0.000282984	0.872948	Up	--	--	Cellular Component: integral component of membrane (GO:0016021);; Molecular Function: transmembrane transporter activity (GO:0022857);;	K17500|3.0e-45|nto:104085001|K17500 integrin-linked kinase-associated serine/threonine phosphatase 2C [EC:3.1.3.16] | (RefSeq) WAT1-related protein At3g18200 isoform X1	--	--	--	EamA-like transporter family	WAT1-related protein At1g09380 OS=Arabidopsis thaliana OX=3702 GN=At1g09380 PE=2 SV=1	S	Function unknown	WAT1-related protein At1g09380-like [Aegilops tauschii subsp. tauschii]	cellular component: membrane (GO:0016020);; cellular component: membrane part (GO:0044425);; biological process: localization (GO:0051179);; molecular function: transporter activity (GO:0005215)
TraesCS3A03G0366700	1.23133	95	0.899963	64	1.55445	124	0.941265	80	0.324336	26	0.22406	19	0.000737572	0.872879	Up	--	--	--	K10581|1.2e-197|ats:109776215|K10581 ubiquitin-conjugating enzyme E2 O [EC:2.3.2.24] | (RefSeq) LOC109776215; putative ubiquitin-conjugating enzyme E2 38 isoform X1	Ubiquitin mediated proteolysis (ko04120)	[O]	Posttranslational modification, protein turnover, chaperones	Ubiquitin-conjugating enzyme	Probable ubiquitin-conjugating enzyme E2 24 OS=Arabidopsis thaliana OX=3702 GN=UBC24 PE=1 SV=1	O	Posttranslational modification, protein turnover, chaperones	putative ubiquitin-conjugating enzyme E2 38 isoform X1 [Aegilops tauschii subsp. tauschii]	--
NewGene_1476	1.02988	222	1.00474	201	1.33351	302	0.006238	2	0	0	0.060625	15	0.000215652	0.872124	Up	--	--	--	--	--	--	--	--	--	--	--	--	--
TraesCS2D03G1216000	2.01317	147	0.968152	65	2.06577	157	1.23036	100	0.324977	25	0.48565	39	0.000601503	0.87087	Up	[O]	Posttranslational modification, protein turnover, chaperones	Cellular Component: chloroplast (GO:0009507);; Biological Process: vitamin E biosynthetic process (GO:0010189);; Molecular Function: phytol kinase activity (GO:0010276);; Cellular Component: integral component of membrane (GO:0016021);; Molecular Function: kinase activity (GO:0016301);;	K18678|6.1e-158|ats:109765950|K18678 phytol kinase [EC:2.7.1.182] | (RefSeq) LOC109765950; probable phytol kinase, chloroplastic	--	[S]	Function unknown	--	Probable phytol kinase, chloroplastic OS=Triticum aestivum OX=4565 PE=2 SV=1	I	Lipid transport and metabolism	probable phytol kinase, chloroplastic [Aegilops tauschii subsp. tauschii]	cellular component: cell (GO:0005623);; cellular component: organelle (GO:0043226);; cellular component: cell part (GO:0044464);; biological process: metabolic process (GO:0008152);; biological process: cellular process (GO:0009987);; biological process: single-organism process (GO:0044699);; molecular function: catalytic activity (GO:0003824);; cellular component: membrane (GO:0016020);; cellula…
TraesCS3B03G1337400LC	1.87583	166	1.05504	86	1.85824	171	1.02575	101	0.44887	42	0.627357	60	6.8894e-05	0.870354	Up	--	--	Biological Process: transposition (GO:0032196);;	--	--	--	--	Plant transposase (Ptta/En/Spm family)	--	--	--	unnamed protein product [Triticum turgidum subsp. durum]	biological process: cellular process (GO:0009987);; biological process: single-organism process (GO:0044699)
TraesCS2A03G0940500	1.75307	150	0.634505	50	1.6118	144	0.506926	49	0.060563	6	0.016646	2	0.000660346	0.86942	Up	--	--	Cellular Component: nucleus (GO:0005634);; Biological Process: regulation of transcription, DNA-templated (GO:0006355);; Molecular Function: sequence-specific DNA binding (GO:0043565);;	K09338|1.9e-30|dosa:Os09t0528200-01|K09338 homeobox-leucine zipper protein | (RefSeq) Os09g0528200, HOMEOBOX_GENE_6, HOX6; Similar to Homeobox-leucine zipper protein HOX6.	--	[K]	Transcription	Homeodomain	Homeobox-leucine zipper protein HOX22 OS=Oryza sativa subsp. indica OX=39946 GN=HOX22 PE=2 SV=2	K	Transcription	unnamed protein product [Triticum turgidum subsp. durum]	cellular component: cell (GO:0005623);; cellular component: organelle (GO:0043226);; cellular component: cell part (GO:0044464);; biological process: biological regulation (GO:0065007);; molecular function: binding (GO:0005488)
TraesCS6B03G0768400	2.65823	190	1.81809	119	2.38282	178	1.95541	155	0.491142	37	0.398147	31	0.000941736	0.865407	Up	[O]	Posttranslational modification, protein turnover, chaperones	Molecular Function: serine-type endopeptidase activity (GO:0004252);;	K01358|2.9e-160|ats:109754380|K01358 ATP-dependent Clp protease, protease subunit [EC:3.4.21.92] | (RefSeq) uncharacterized protein LOC109754380	--	[O]	Posttranslational modification, protein turnover, chaperones	Clp protease	ATP-dependent Clp protease proteolytic subunit 2, mitochondrial OS=Arabidopsis thaliana OX=3702 GN=CLPP2 PE=1 SV=1	O	Posttranslational modification, protein turnover, chaperones	uncharacterized protein LOC109754380 [Aegilops tauschii subsp. tauschii]	biological process: metabolic process (GO:0008152);; molecular function: catalytic activity (GO:0003824)
TraesCS3B03G0099600	0.566952	81	0.481117	63	0.602446	90	0.035482	6	0.040596	7	0.156502	24	0.00101524	0.864681	Up	--		Molecular Function: protein serine/threonine kinase activity (GO:0004674);; Molecular Function: ATP binding (GO:0005524);; Cellular Component: integral component of membrane (GO:0016021);;	K24104|7.0e-69|thj:104799061|K24104 GPN-loop GTPase | (RefSeq) LOW QUALITY PROTEIN: uncharacterized protein LOC104799061	--	--	--	Protein tyrosine and serine/threonine kinase	Cysteine-rich receptor-like protein kinase 10 OS=Oryza sativa subsp. japonica OX=39947 GN=CRK10 PE=2 SV=1	T	Signal transduction mechanisms	unnamed protein product [Triticum turgidum subsp. durum]	biological process: metabolic process (GO:0008152);; biological process: cellular process (GO:0009987);; molecular function: catalytic activity (GO:0003824);; molecular function: binding (GO:0005488);; cellular component: membrane (GO:0016020);; cellular component: membrane part (GO:0044425)
TraesCS2A03G1151700	101.542	9908	52.2363	4678	131.908	13441	59.9646	6494	31.4524	3205	30.393	3196	0.000166751	0.86248	Up	[Q]	Secondary metabolites biosynthesis, transport and catabolism	Biological Process: response to UV-B (GO:0010224);; Molecular Function: oxidoreductase activity (GO:0016491);; Molecular Function: metal ion binding (GO:0046872);;	K00475|1.6e-203|ats:109770765|K00475 naringenin 3-dioxygenase [EC:1.14.11.9] | (RefSeq) LOC109770765; naringenin,2-oxoglutarate 3-dioxygenase	Flavonoid biosynthesis (ko00941)	[QR]	Secondary metabolites biosynthesis, transport and catabolism;; General function prediction only	2OG-Fe(II) oxygenase superfamily	Naringenin,2-oxoglutarate 3-dioxygenase OS=Hordeum vulgare OX=4513 PE=2 SV=1	Q	Secondary metabolites biosynthesis, transport and catabolism	unnamed protein product [Triticum turgidum subsp. durum]	biological process: response to stimulus (GO:0050896);; molecular function: catalytic activity (GO:0003824);; molecular function: binding (GO:0005488)
TraesCS3A03G0590800	11.983	1047	9.42238	756	19.5132	1781	5.87236	570	4.52438	413	5.06142	477	0.000546024	0.858777	Up	[M]	Cell wall/membrane/envelope biogenesis	Molecular Function: catalytic activity (GO:0003824);;	K13082|6.0e-197|ats:109757643|K13082 bifunctional dihydroflavonol 4-reductase/flavanone 4-reductase [EC:1.1.1.219 1.1.1.234] | (RefSeq) LOC109757643; dihydroflavonol 4-reductase	Flavonoid biosynthesis (ko00941)	[V]	Defense mechanisms	NAD dependent epimerase/dehydratase family	Dihydroflavonol 4-reductase OS=Hordeum vulgare OX=4513 GN=ANT18 PE=3 SV=1	V	Defense mechanisms	dihydroflavonol 4-reductase [Thinopyrum ponticum x Triticum aestivum]	molecular function: catalytic activity (GO:0003824)
TraesCS3A03G1156800	2.49396	207	1.58666	121	2.76104	239	1.63754	151	0.819925	71	0.712295	64	3.64793e-05	0.858187	Up	--	--	Cellular Component: integral component of membrane (GO:0016021);;	--	--	--	--	CRT-like, chloroquine-resistance transporter-like	Protein CLT1, chloroplastic OS=Arabidopsis thaliana OX=3702 GN=CLT1 PE=2 SV=1	S	Function unknown	unnamed protein product [Triticum turgidum subsp. durum]	cellular component: membrane (GO:0016020);; cellular component: membrane part (GO:0044425)
TraesCS7B03G0739600LC	1.00831	59	1.13535	61	1.13164	69	0.562126	37	0.408806	25	0.240032	15	0.00111372	0.855354	Up	--	--	--	--	--	[K]	Transcription	--	--	K	Transcription	unnamed protein product [Triticum turgidum subsp. durum]	--
TraesCS4A03G0808900	0.388587	120	0.237365	67	0.566149	182	0.291152	100	0.064243	21	0.101662	34	0.00132009	0.852608	Up	--	--	Cellular Component: nucleus (GO:0005634);; Molecular Function: metal ion binding (GO:0046872);;	K22768|0.0e+00|ats:109755267|K22768 methyl-CpG-binding domain-containing protein 9 [EC:2.3.1.48] | (RefSeq) LOC109755267; methyl-CpG-binding domain-containing protein 9-like	--	--	--	PHD-finger	Methyl-CpG-binding domain-containing protein 9 OS=Arabidopsis thaliana OX=3702 GN=MBD9 PE=2 SV=1	S	Function unknown	methyl-CpG-binding domain-containing protein 9-like [Aegilops tauschii subsp. tauschii]	cellular component: cell (GO:0005623);; cellular component: organelle (GO:0043226);; cellular component: cell part (GO:0044464);; molecular function: binding (GO:0005488)
TraesCS3A03G0968800	3.68743	386	1.25297	121	1.92917	211	0.231024	27	0.5734	63	0.457525	52	0.00155285	0.851876	Up	--	--	--	--	--	--	--	--	--	--	--	unnamed protein product [Triticum turgidum subsp. durum]	--
TraesCS4A03G0755500LC	20.0739	596	11.6007	316	18.3416	569	14.9962	494	4.26777	133	4.11757	132	0.000422448	0.844991	Up	--	--	--	--	--	--	--	--	--	--	--	--	--
TraesCS6D03G0222900	1.22238	130	0.720422	70	1.59899	177	0.752663	89	0.207698	23	0.430838	50	0.001121	0.842893	Up	[L]	Replication, recombination and repair	Molecular Function: nucleic acid binding (GO:0003676);; Molecular Function: helicase activity (GO:0004386);; Molecular Function: ATP binding (GO:0005524);;	K14777|6.5e-209|ats:109767222|K14777 ATP-dependent RNA helicase DDX47/RRP3 [EC:3.6.4.13] | (RefSeq) LOC109767222; DEAD-box ATP-dependent RNA helicase 10	--	[A]	RNA processing and modification	DEAD/DEAH box helicase	DEAD-box ATP-dependent RNA helicase 10 OS=Oryza sativa subsp. indica OX=39946 GN=RH10 PE=1 SV=1	A	RNA processing and modification	DEAD-box ATP-dependent RNA helicase 10-like [Hordeum vulgare]	molecular function: binding (GO:0005488);; molecular function: catalytic activity (GO:0003824)
TraesCS5D03G0424900LC	1.79061	94	1.44598	70	1.10816	61	0.557141	33	0.411101	23	0.541539	31	0.00141805	0.841559	Up	--	--	--	--	--	--	--	--	--	--	--	hypothetical protein TRIUR3_29712 [Triticum urartu]	--
TraesCS2B03G1029400	2.7574	418	2.51344	350	2.43222	386	1.06896	180	0.824657	131	1.1254	184	0.000663957	0.84109	Up	--	--	Molecular Function: molecular_function (GO:0003674);; Molecular Function: binding (GO:0005488);; Molecular Function: protein binding (GO:0005515);; Biological Process: biological_process (GO:0008150);; Biological Process: cellular process (GO:0009987);; Biological Process: cellular component organization (GO:0016043);; Biological Process: cellular component assembly (GO:0022607);; Molecular Funct…	K09553|2.5e-277|ats:109765882|K09553 stress-induced-phosphoprotein 1 | (RefSeq) LOC109765882; hsp70-Hsp90 organizing protein	--	[O]	Posttranslational modification, protein turnover, chaperones	Tetratricopeptide repeat	Hsp70-Hsp90 organizing protein OS=Triticum aestivum OX=4565 GN=HOP PE=1 SV=1	O	Posttranslational modification, protein turnover, chaperones	unnamed protein product [Triticum turgidum subsp. durum]	molecular function: binding (GO:0005488);; biological process: cellular process (GO:0009987);; biological process: cellular component organization or biogenesis (GO:0071840)
TraesCS2D03G0125300	19.9583	1230	6.33353	358	29.504	1898	10.2401	700	1.3033	84	1.16886	78	0.00145306	0.840118	Up	--	--	Biological Process: metal ion transport (GO:0030001);; Molecular Function: metal ion binding (GO:0046872);;	K10752|3.7e-50|zju:107427343|K10752 histone-binding protein RBBP4 | (RefSeq) LOW QUALITY PROTEIN: WD-40 repeat-containing protein MSI3	--	[P]	Inorganic ion transport and metabolism	Heavy-metal-associated domain	Heavy metal-associated isoprenylated plant protein 27 OS=Arabidopsis thaliana OX=3702 GN=HIPP27 PE=1 SV=1	P	Inorganic ion transport and metabolism	heavy metal-associated isoprenylated plant protein 27-like [Aegilops tauschii subsp. tauschii]	biological process: localization (GO:0051179);; molecular function: binding (GO:0005488)
TraesCS5B03G1068900	1.94804	116	1.73474	95	1.51201	94	0.296152	20	0.411595	26	0.60133	39	0.00200323	0.839782	Up	--	--	Molecular Function: threonine-type endopeptidase activity (GO:0004298);; Cellular Component: proteasome core complex (GO:0005839);; Biological Process: proteolysis involved in cellular protein catabolic process (GO:0051603);;	K02734|4.6e-09|ats:109732833|K02734 20S proteasome subunit beta 4 [EC:3.4.25.1] | (RefSeq) LOC109732833; proteasome subunit beta type-2-B-like	Proteasome (ko03050)	--	--	Proteasome subunit	--	O	Posttranslational modification, protein turnover, chaperones	Proteasome subunit beta type-2-B [Hordeum vulgare]	biological process: metabolic process (GO:0008152);; molecular function: catalytic activity (GO:0003824);; cellular component: cell (GO:0005623);; cellular component: macromolecular complex (GO:0032991);; cellular component: cell part (GO:0044464)
TraesCS5D03G1027800	10.496	739	3.26146	211	13.7516	1011	5.36385	419	0.603336	45	0.761077	58	0.00158842	0.839582	Up	--	--	Cellular Component: photosystem I (GO:0009522);; Cellular Component: photosystem II (GO:0009523);; Cellular Component: chloroplast thylakoid membrane (GO:0009535);; Biological Process: photosynthesis, light harvesting (GO:0009765);; Cellular Component: integral component of membrane (GO:0016021);; Molecular Function: chlorophyll binding (GO:0016168);; Biological Process: protein-chromophore linka…	K08912|6.1e-154|ats:109770545|K08912 light-harvesting complex II chlorophyll a/b binding protein 1 | (RefSeq) LOC109770545; chlorophyll a-b binding protein of LHCII type 1-like	Photosynthesis - antenna proteins (ko00196)	--	--	Chlorophyll A-B binding protein	Chlorophyll a-b binding protein, chloroplastic OS=Triticum aestivum OX=4565 GN=WHAB1.6 PE=3 SV=1	P	Inorganic ion transport and metabolism	chlorophyll a-b binding protein of LHCII type 1-like [Aegilops tauschii subsp. tauschii]	cellular component: cell (GO:0005623);; cellular component: membrane (GO:0016020);; cellular component: macromolecular complex (GO:0032991);; cellular component: membrane part (GO:0044425);; cellular component: cell part (GO:0044464);; cellular component: organelle (GO:0043226);; cellular component: organelle part (GO:0044422);; biological process: metabolic process (GO:0008152);; biological proc…
TraesCS5B03G0953100	2.31259	368	1.07352	168	2.57569	446	1.54963	284	0.490626	90	0.652609	102	0.000495783	0.838664	Up	[G]	Carbohydrate transport and metabolism	Cellular Component: integral component of membrane (GO:0016021);; Molecular Function: transmembrane transporter activity (GO:0022857);;	K08150|4.6e-15|lang:109335709|K08150 MFS transporter, SP family, solute carrier family 2 (myo-inositol transporter), member 13 | (RefSeq) inositol transporter 1-like	--	[R]	General function prediction only	Sugar (and other) transporter	Organic cation/carnitine transporter 7 OS=Arabidopsis thaliana OX=3702 GN=OCT7 PE=2 SV=1	S	Function unknown	unnamed protein product [Triticum turgidum subsp. durum]	cellular component: membrane (GO:0016020);; cellular component: membrane part (GO:0044425);; biological process: localization (GO:0051179);; molecular function: transporter activity (GO:0005215)
NewGene_4150	1.47583	203	0.820329	118	1.65616	251	0.597788	96	0.443807	68	0.487944	82	0.000530283	0.838251	Up	--	--	--	--	--	--	--	--	--	--	--	unnamed protein product [Triticum aestivum]	--
TraesCS7B03G0890800	1.13445	174	0.299477	43	0.903618	145	0.448879	77	0.110401	18	0.207881	35	0.00204435	0.834603	Up	[O]	Posttranslational modification, protein turnover, chaperones	Molecular Function: ATP binding (GO:0005524);;	K09490|0.0e+00|ats:109782483|K09490 endoplasmic reticulum chaperone BiP [EC:3.6.4.10] | (RefSeq) LOC109782483; heat shock 70 kDa protein BIP5-like	Protein export (ko03060);; Protein processing in endoplasmic reticulum (ko04141)	[O]	Posttranslational modification, protein turnover, chaperones	Hsp70 protein	Heat shock 70 kDa protein BIP5 OS=Oryza sativa subsp. japonica OX=39947 GN=BIP5 PE=1 SV=1	O	Posttranslational modification, protein turnover, chaperones	heat shock 70 kDa protein BIP5-like [Aegilops tauschii subsp. tauschii]	molecular function: binding (GO:0005488)
TraesCS6D03G0910500	2.67355	281	1.95152	188	2.31323	254	1.52638	178	0.419813	47	1.02775	117	0.000739895	0.83336	Up	[P]	Inorganic ion transport and metabolism	Molecular Function: peroxidase activity (GO:0004601);; Biological Process: response to oxidative stress (GO:0006979);; Cellular Component: integral component of membrane (GO:0016021);; Molecular Function: heme binding (GO:0020037);;	K00434|2.6e-239|ats:109771362|K00434 L-ascorbate peroxidase [EC:1.11.1.11] | (RefSeq) LOC109771362; probable L-ascorbate peroxidase 6, chloroplastic isoform X1	Ascorbate and aldarate metabolism (ko00053);; Glutathione metabolism (ko00480)	--	--	Peroxidase	Probable L-ascorbate peroxidase 8, chloroplastic OS=Oryza sativa subsp. japonica OX=39947 GN=APX8 PE=1 SV=2	E	Amino acid transport and metabolism	probable L-ascorbate peroxidase 8, chloroplastic isoform X2 [Aegilops tauschii subsp. tauschii]	biological process: metabolic process (GO:0008152);; biological process: cellular process (GO:0009987);; biological process: single-organism process (GO:0044699);; biological process: response to stimulus (GO:0050896);; biological process: detoxification (GO:0098754);; molecular function: catalytic activity (GO:0003824);; molecular function: antioxidant activity (GO:0016209);; cellular component:…
TraesCS6B03G0980200	1.15725	144	0.415677	48	1.44623	188	0.655822	91	0.130461	17	0.216457	29	0.0021508	0.833269	Up	[J]	Translation, ribosomal structure and biogenesis	Molecular Function: RNA binding (GO:0003723);;	K12741|2.6e-18|ini:109182120|K12741 heterogeneous nuclear ribonucleoprotein A1/A3 | (RefSeq) UBP1-associated protein 2A-like	Spliceosome (ko03040)	[R]	General function prediction only	RNA recognition motif. (a.k.a. RRM, RBD, or RNP domain)	Probable RNA-binding protein ARP1 OS=Arabidopsis thaliana OX=3702 GN=ARP1 PE=2 SV=1	A	RNA processing and modification	unnamed protein product [Triticum turgidum subsp. durum]	molecular function: binding (GO:0005488)
TraesCS6D03G0616800LC	2.4057	77	1.67512	50	2.31628	78	0.366023	13	0.742259	25	0.441389	16	0.00221623	0.831301	Up	--	--	--	--	--	--	--	Transposase family tnp2	--	--	--	uncharacterized protein LOC109782642 isoform X1 [Aegilops tauschii subsp. tauschii]	--
TraesCS7B03G0135600	2.00474	168	0.805147	62	2.47415	217	1.18591	111	0.426572	38	0.42092	38	0.00160564	0.829805	Up	--	--	--	--	--	--	--	--	--	V	Defense mechanisms	uncharacterized protein LOC109782422 [Aegilops tauschii subsp. tauschii]	--
TraesCS7A03G0881300	25.7776	1738	9.60119	594	29.3688	2068	11.5359	864	4.43749	313	8.24911	600	0.00142512	0.82897	Up	[G]	Carbohydrate transport and metabolism	Molecular Function: hydrolase activity, hydrolyzing O-glycosyl compounds (GO:0004553);; Biological Process: carbohydrate metabolic process (GO:0005975);;	K01188|2.5e-130|ats:109767240|K01188 beta-glucosidase [EC:3.2.1.21] | (RefSeq) LOC109767240; beta-glucosidase 34-like	Cyanoamino acid metabolism (ko00460);; Starch and sucrose metabolism (ko00500);; Phenylpropanoid biosynthesis (ko00940)	[G]	Carbohydrate transport and metabolism	Glycosyl hydrolase family 1	Beta-glucosidase 34 OS=Oryza sativa subsp. japonica OX=39947 GN=BGLU34 PE=2 SV=1	G	Carbohydrate transport and metabolism	unnamed protein product [Triticum turgidum subsp. durum]	molecular function: catalytic activity (GO:0003824);; biological process: metabolic process (GO:0008152)
TraesCS1D03G0635700	2.04161	203	0.732844	67	2.87999	298	1.25101	138	0.316922	33	0.354702	38	0.00230849	0.826786	Up	[Q]	Secondary metabolites biosynthesis, transport and catabolism	Molecular Function: oxidoreductase activity (GO:0016491);; Molecular Function: metal ion binding (GO:0046872);;	K05282|1.8e-107|peq:110031087|K05282 gibberellin-44 dioxygenase [EC:1.14.11.12] | (RefSeq) gibberellin 20 oxidase 1-D-like	Diterpenoid biosynthesis (ko00904)	[QR]	Secondary metabolites biosynthesis, transport and catabolism;; General function prediction only	2OG-Fe(II) oxygenase superfamily	Gibberellin 20 oxidase 2 OS=Oryza sativa subsp. indica OX=39946 GN=20ox2 PE=1 SV=1	Q	Secondary metabolites biosynthesis, transport and catabolism	gibberellin 20 oxidase 2-like [Aegilops tauschii subsp. tauschii]	molecular function: catalytic activity (GO:0003824);; molecular function: binding (GO:0005488)
TraesCS2D03G0597800LC	2.05482	87	1.88669	73	1.69004	74	0.488725	23	0.578465	26	0.652624	30	0.00222057	0.825065	Up	--	--	--	--	--	--	--	--	--	--	--	unnamed protein product [Triticum turgidum subsp. durum]	--
TraesCS1B03G0882200	2.09105	241	1.61884	172	3.4444	415	0.683165	88	0.731843	89	0.860221	107	0.00203371	0.824461	Up	[C]	Energy production and conversion	Molecular Function: oxidoreductase activity, acting on the aldehyde or oxo group of donors, NAD or NADP as acceptor (GO:0016620);;	K12355|1.3e-285|ats:109783397|K12355 coniferyl-aldehyde dehydrogenase [EC:1.2.1.68] | (RefSeq) LOC109783397; aldehyde dehydrogenase family 2 member C4-like	Phenylpropanoid biosynthesis (ko00940)	[C]	Energy production and conversion	Aldehyde dehydrogenase family	Aldehyde dehydrogenase family 2 member C4 OS=Arabidopsis thaliana OX=3702 GN=ALDH2C4 PE=1 SV=2	C	Energy production and conversion	unnamed protein product [Triticum turgidum subsp. durum]	biological process: metabolic process (GO:0008152);; biological process: single-organism process (GO:0044699);; molecular function: catalytic activity (GO:0003824)
TraesCS5D03G1027900	15.8746	1150	4.61883	307	21.1695	1601	9.00201	724	1.34929	103	1.82864	143	0.00234693	0.822038	Up	--	--	Cellular Component: photosystem I (GO:0009522);; Cellular Component: photosystem II (GO:0009523);; Cellular Component: chloroplast thylakoid membrane (GO:0009535);; Biological Process: photosynthesis, light harvesting (GO:0009765);; Cellular Component: integral component of membrane (GO:0016021);; Molecular Function: chlorophyll binding (GO:0016168);; Biological Process: protein-chromophore linka…	K08912|4.0e-153|ats:109770544|K08912 light-harvesting complex II chlorophyll a/b binding protein 1 | (RefSeq) LOC109770544; chlorophyll a-b binding protein of LHCII type 1-like	Photosynthesis - antenna proteins (ko00196)	--	--	Chlorophyll A-B binding protein	Chlorophyll a-b binding protein, chloroplastic OS=Triticum aestivum OX=4565 GN=WHAB1.6 PE=3 SV=1	C	Energy production and conversion	chlorophyll a-b binding protein of LHCII type 1-like [Aegilops tauschii subsp. tauschii]	cellular component: cell (GO:0005623);; cellular component: membrane (GO:0016020);; cellular component: macromolecular complex (GO:0032991);; cellular component: membrane part (GO:0044425);; cellular component: cell part (GO:0044464);; cellular component: organelle (GO:0043226);; cellular component: organelle part (GO:0044422);; biological process: metabolic process (GO:0008152);; biological proc…
TraesCS2B03G1014000	2.34002	435	1.15053	197	3.06368	595	1.29596	268	0.639115	124	0.814044	163	0.000735018	0.819534	Up	[E]	Amino acid transport and metabolism	Cellular Component: cytoplasm (GO:0005737);; Biological Process: L-phenylalanine catabolic process (GO:0006559);; Biological Process: cinnamic acid biosynthetic process (GO:0009800);; Molecular Function: phenylalanine ammonia-lyase activity (GO:0045548);;	K10775|0.0e+00|ats:109767405|K10775 phenylalanine ammonia-lyase [EC:4.3.1.24] | (RefSeq) LOC109767405; phenylalanine ammonia-lyase-like	Phenylalanine metabolism (ko00360);; Phenylpropanoid biosynthesis (ko00940)	[Q]	Secondary metabolites biosynthesis, transport and catabolism	Aromatic amino acid lyase	Phenylalanine ammonia-lyase OS=Triticum aestivum OX=4565 GN=PAL PE=3 SV=1	Q	Secondary metabolites biosynthesis, transport and catabolism	unnamed protein product [Triticum turgidum subsp. durum]	cellular component: cell (GO:0005623);; cellular component: cell part (GO:0044464);; biological process: metabolic process (GO:0008152);; biological process: cellular process (GO:0009987);; biological process: single-organism process (GO:0044699);; molecular function: catalytic activity (GO:0003824)
TraesCS5A03G0723100LC	1.53644	130	0.97529	76	1.42599	126	0.813541	77	0.506855	45	0.48174	44	0.000162426	0.816155	Up	--	--	Biological Process: autophagy (GO:0006914);;	K18482|5.5e-39|ats:109754604|K18482 4-amino-4-deoxychorismate lyase [EC:4.1.3.38] | (RefSeq) LOC109754604; D-amino-acid transaminase, chloroplastic isoform X1	Folate biosynthesis (ko00790)	--	--	zinc-binding in reverse transcriptase	--	S	Function unknown	Autophagy-related protein 2 [Triticum urartu]	biological process: metabolic process (GO:0008152);; biological process: cellular process (GO:0009987)
TraesCS5A03G0146100	3.15651	177	2.05045	106	3.54519	208	1.63652	102	1.19871	71	0.96798	59	0.000368312	0.815821	Up	--	--	Molecular Function: transcription factor activity, sequence-specific DNA binding (GO:0003700);;	--	--	--	--	Basic leucine-zipper C terminal	Light-inducible protein CPRF2 OS=Petroselinum crispum OX=4043 GN=CPRF2 PE=2 SV=2	K	Transcription	bZIP6 [Triticum aestivum]	biological process: biological regulation (GO:0065007);; molecular function: nucleic acid binding transcription factor activity (GO:0001071)
NewGene_23249	3.92208	227	2.36057	125	3.91641	236	1.90658	122	1.44096	87	1.12859	71	0.000320711	0.811225	Up	--	--	--	--	--	--	--	--	--	--	--	--	--
TraesCS5B03G1135300	2.58237	201	1.16696	84	2.64093	215	1.39811	121	0.200159	17	0.113894	10	0.00234064	0.811078	Up	--	--	Cellular Component: photosystem I (GO:0009522);; Cellular Component: photosystem II (GO:0009523);; Cellular Component: chloroplast thylakoid membrane (GO:0009535);; Biological Process: photosynthesis, light harvesting (GO:0009765);; Cellular Component: integral component of membrane (GO:0016021);; Molecular Function: chlorophyll binding (GO:0016168);; Biological Process: protein-chromophore linka…	K08912|9.8e-152|ats:109770545|K08912 light-harvesting complex II chlorophyll a/b binding protein 1 | (RefSeq) LOC109770545; chlorophyll a-b binding protein of LHCII type 1-like	Photosynthesis - antenna proteins (ko00196)	--	--	Chlorophyll A-B binding protein	Chlorophyll a-b binding protein, chloroplastic OS=Triticum aestivum OX=4565 GN=WHAB1.6 PE=3 SV=1	C	Energy production and conversion	predicted protein [Hordeum vulgare subsp. vulgare]	cellular component: cell (GO:0005623);; cellular component: membrane (GO:0016020);; cellular component: macromolecular complex (GO:0032991);; cellular component: membrane part (GO:0044425);; cellular component: cell part (GO:0044464);; cellular component: organelle (GO:0043226);; cellular component: organelle part (GO:0044422);; biological process: metabolic process (GO:0008152);; biological proc…
TraesCS7A03G0555500	23.3154	3730	13.2392	1944	20.7623	3469	16.5648	2942	6.34048	1060	6.78374	1170	5.04006e-06	0.810663	Up	[O]	Posttranslational modification, protein turnover, chaperones	Molecular Function: ATP binding (GO:0005524);; Biological Process: protein folding (GO:0006457);; Molecular Function: unfolded protein binding (GO:0051082);;	K04079|0.0e+00|ats:109742829|K04079 molecular chaperone HtpG | (RefSeq) LOC109742829; heat shock protein 81-1	Protein processing in endoplasmic reticulum (ko04141);; Plant-pathogen interaction (ko04626)	[O]	Posttranslational modification, protein turnover, chaperones	Hsp90 protein	Heat shock protein 81-1 OS=Oryza sativa subsp. indica OX=39946 GN=HSP81-1 PE=2 SV=1	O	Posttranslational modification, protein turnover, chaperones	Heat shock protein 81-3 [Triticum urartu]	molecular function: binding (GO:0005488);; biological process: cellular process (GO:0009987)
TraesCS6A03G0987300	11.4081	468	2.48686	95	16.1764	692	5.28479	241	1.37543	59	1.88069	83	0.00279674	0.810062	Up	[T]	Signal transduction mechanisms	--	K00611|2.3e-34|ppp:112292645|K00611 ornithine carbamoyltransferase [EC:2.1.3.3] | (RefSeq) ornithine carbamoyltransferase, chloroplastic-like isoform X1	Arginine biosynthesis (ko00220);; Biosynthesis of amino acids (ko01230)	--	--	CBS domain	--	S	Function unknown	unnamed protein product [Triticum turgidum subsp. durum]	--
TraesCS5B03G1007200	44.3681	634	16.8915	222	80.5066	1200	30.8564	489	5.50419	83	5.80249	90	0.00271565	0.810054	Up	--	--	--	--	--	--	--	--	--	--	--	uncharacterized protein LOC109779480 [Aegilops tauschii subsp. tauschii]	--
NewGene_8741	1.31061	181	2.45261	310	0.788486	150	0.651439	99	0.386737	60	0.386002	76	0.00287406	0.809517	Up	--	--	--	--	--	--	--	--	--	--	--	--	--
TraesCS5B03G1057900	0.400083	102	0.414445	97	0.251401	67	0.150815	43	0.10544	28	0.129182	36	0.00236147	0.809004	Up	[F]	Nucleotide transport and metabolism	Molecular Function: iron ion binding (GO:0005506);; Molecular Function: electron carrier activity (GO:0009055);; Molecular Function: 2 iron, 2 sulfur cluster binding (GO:0051537);; Molecular Function: FAD binding (GO:0071949);;	K11817|0.0e+00|ats:109752661|K11817 indole-3-acetaldehyde oxidase [EC:1.2.3.7] | (RefSeq) LOC109752661; probable aldehyde oxidase 2	Tryptophan metabolism (ko00380)	[F]	Nucleotide transport and metabolism	Molybdopterin-binding domain of aldehyde dehydrogenase	Probable aldehyde oxidase 2 OS=Oryza sativa subsp. japonica OX=39947 GN=Os03g0790900 PE=2 SV=1	F	Nucleotide transport and metabolism	unnamed protein product [Triticum turgidum subsp. durum]	molecular function: binding (GO:0005488);; molecular function: electron carrier activity (GO:0009055)
TraesCS4A03G0820500LC	2.64706	461	2.42355	379	3.91729	707	1.96004	386	1.11406	210	1.02056	199	0.000174982	0.805417	Up	--	--	Molecular Function: DNA binding (GO:0003677);; Molecular Function: protein dimerization activity (GO:0046983);;	K19984|6.9e-51|psom:113272286|K19984 exocyst complex component 5 | (RefSeq) uncharacterized protein LOC113272286	--	[L]	Replication, recombination and repair	hAT family C-terminal dimerisation region	Putative AC transposase OS=Zea mays OX=4577 PE=2 SV=2	L	Replication, recombination and repair	unnamed protein product [Triticum turgidum subsp. durum]	molecular function: binding (GO:0005488)
TraesCS4A03G0129400	2.19185	186	1.77159	138	3.65455	323	1.66438	156	0.899244	80	0.793679	73	0.000876753	0.803787	Up	[E]	Amino acid transport and metabolism	Molecular Function: zinc ion binding (GO:0008270);; Biological Process: methionine biosynthetic process (GO:0009086);; Biological Process: methylation (GO:0032259);; Molecular Function: betaine-homocysteine S-methyltransferase activity (GO:0047150);;	K00547|5.0e-182|ats:109738631|K00547 homocysteine S-methyltransferase [EC:2.1.1.10] | (RefSeq) LOC109738631; homocysteine S-methyltransferase 1	Cysteine and methionine metabolism (ko00270)	[E]	Amino acid transport and metabolism	Homocysteine S-methyltransferase	Homocysteine S-methyltransferase 1 OS=Zea mays OX=4577 GN=HMT-1 PE=2 SV=1	E	Amino acid transport and metabolism	homocysteine S-methyltransferase 1 [Aegilops tauschii subsp. tauschii]	molecular function: binding (GO:0005488);; biological process: metabolic process (GO:0008152);; biological process: cellular process (GO:0009987);; biological process: single-organism process (GO:0044699);; molecular function: catalytic activity (GO:0003824)
TraesCS3A03G0089600	1.95921	158	0.790051	59	2.09729	177	1.26906	114	0.290576	25	0.307963	27	0.00286069	0.803067	Up	--	--	Molecular Function: nucleic acid binding (GO:0003676);; Molecular Function: endonuclease activity (GO:0004519);; Biological Process: DNA catabolic process (GO:0006308);;	--	--	--	--	S1/P1 Nuclease	Endonuclease 2 OS=Arabidopsis thaliana OX=3702 GN=ENDO2 PE=1 SV=1	S	Function unknown	unnamed protein product [Triticum turgidum subsp. durum]	molecular function: binding (GO:0005488);; biological process: metabolic process (GO:0008152);; biological process: cellular process (GO:0009987);; molecular function: catalytic activity (GO:0003824)
TraesCS7D03G0856100	23.6421	3034	8.76325	1032	28.3306	3796	14.3394	2042	4.32977	581	6.33081	876	0.00195658	0.802982	Up	[G]	Carbohydrate transport and metabolism	Molecular Function: hydrolase activity, hydrolyzing O-glycosyl compounds (GO:0004553);; Biological Process: carbohydrate metabolic process (GO:0005975);;	K01188|0.0e+00|ats:109767240|K01188 beta-glucosidase [EC:3.2.1.21] | (RefSeq) LOC109767240; beta-glucosidase 34-like	Cyanoamino acid metabolism (ko00460);; Starch and sucrose metabolism (ko00500);; Phenylpropanoid biosynthesis (ko00940)	[G]	Carbohydrate transport and metabolism	Glycosyl hydrolase family 1	Beta-glucosidase 34 OS=Oryza sativa subsp. japonica OX=39947 GN=BGLU34 PE=2 SV=1	G	Carbohydrate transport and metabolism	beta-glucosidase 34-like [Aegilops tauschii subsp. tauschii]	molecular function: catalytic activity (GO:0003824);; biological process: metabolic process (GO:0008152)
NewGene_6243	1.61551	310	0.303185	56	2.38688	478	0.598835	121	0.305385	59	0.220133	46	0.00294192	0.802891	Up	--	--	--	--	--	--	--	--	--	--	--	--	--
TraesCS4B03G0533000	10.7893	1419	4.83237	584	12.1644	1671	2.54702	372	2.13059	293	3.90664	554	0.00285894	0.802639	Up	[DPM]	Cell cycle control, cell division, chromosome partitioning;; Inorganic ion transport and metabolism;; Cell wall/membrane/envelope biogenesis	Molecular Function: copper ion binding (GO:0005507);; Biological Process: lignin catabolic process (GO:0046274);; Cellular Component: apoplast (GO:0048046);; Molecular Function: hydroquinone:oxygen oxidoreductase activity (GO:0052716);;	K05909|0.0e+00|ats:109733461|K05909 laccase [EC:1.10.3.2] | (RefSeq) LOC109733461; laccase-3-like	--	[Q]	Secondary metabolites biosynthesis, transport and catabolism	Multicopper oxidase	Laccase-3 OS=Oryza sativa subsp. japonica OX=39947 GN=LAC3 PE=2 SV=1	Q	Secondary metabolites biosynthesis, transport and catabolism	laccase-3-like [Aegilops tauschii subsp. tauschii]	molecular function: binding (GO:0005488);; biological process: metabolic process (GO:0008152);; biological process: cellular process (GO:0009987);; biological process: single-organism process (GO:0044699);; cellular component: extracellular region (GO:0005576);; molecular function: catalytic activity (GO:0003824)
TraesCS3A03G0423800	24.7778	1342	19.233	955	28.2318	1564	6.28592	372	8.2323	461	9.46176	542	0.00254953	0.801648	Up	--	--	Molecular Function: cysteine-type peptidase activity (GO:0008234);;	--	--	--	--	Ulp1 protease family, C-terminal catalytic domain	--	O	Posttranslational modification, protein turnover, chaperones	hypothetical protein D1007_03408 [Hordeum vulgare]	biological process: metabolic process (GO:0008152);; molecular function: catalytic activity (GO:0003824)
TraesCS6A03G0216800	8.47055	531	3.33838	192	13.8322	905	5.4416	378	0.614905	41	0.767266	52	0.00262225	0.799757	Up	--	--	Cellular Component: photosystem I (GO:0009522);; Cellular Component: photosystem II (GO:0009523);; Cellular Component: chloroplast thylakoid membrane (GO:0009535);; Biological Process: photosynthesis, light harvesting (GO:0009765);; Cellular Component: integral component of membrane (GO:0016021);; Molecular Function: chlorophyll binding (GO:0016168);; Biological Process: protein-chromophore linka…	K08912|7.0e-150|ats:109744136|K08912 light-harvesting complex II chlorophyll a/b binding protein 1 | (RefSeq) LOC109744136; chlorophyll a-b binding protein of LHCII type 1-like	Photosynthesis - antenna proteins (ko00196)	--	--	Chlorophyll A-B binding protein	Chlorophyll a-b binding protein, chloroplastic OS=Triticum aestivum OX=4565 GN=WHAB1.6 PE=3 SV=1	C	Energy production and conversion	unnamed protein product [Triticum turgidum subsp. durum]	cellular component: cell (GO:0005623);; cellular component: membrane (GO:0016020);; cellular component: macromolecular complex (GO:0032991);; cellular component: membrane part (GO:0044425);; cellular component: cell part (GO:0044464);; cellular component: organelle (GO:0043226);; cellular component: organelle part (GO:0044422);; biological process: metabolic process (GO:0008152);; biological proc…
TraesCS6B03G0559700	9.27851	971	7.05	678	6.89716	754	1.76397	205	1.31915	145	3.56949	403	0.00328126	0.798635	Up	--	--	Molecular Function: ATP transmembrane transporter activity (GO:0005347);; Cellular Component: integral component of membrane (GO:0016021);;	K14684|1.1e-229|ats:109780029|K14684 solute carrier family 25 (mitochondrial phosphate transporter), member 23/24/25/41 | (RefSeq) LOC109780029; adenine nucleotide transporter BT1, chloroplastic/amyloplastic/mitochondrial-like	--	[C]	Energy production and conversion	Mitochondrial carrier protein	Adenine nucleotide transporter BT1, chloroplastic/amyloplastic/mitochondrial OS=Zea mays OX=4577 GN=BT1 PE=1 SV=1	C	Energy production and conversion	ADP-glucose brittle-1 transporter precursor [Triticum aestivum]	biological process: single-organism process (GO:0044699);; biological process: localization (GO:0051179);; molecular function: transporter activity (GO:0005215);; cellular component: membrane (GO:0016020);; cellular component: membrane part (GO:0044425)
TraesCS1A03G1008300	4.5804	457	2.88731	265	4.99306	520	2.45282	272	1.18971	124	1.9791	213	0.000383932	0.798031	Up	[I]	Lipid transport and metabolism	Biological Process: lipid metabolic process (GO:0006629);; Molecular Function: phosphatidylcholine 1-acylhydrolase activity (GO:0008970);;	K16818|3.3e-45|lsv:111906024|K16818 phospholipase A1 [EC:3.1.1.32] | (RefSeq) phospholipase A(1) DAD1, chloroplastic-like	Glycerophospholipid metabolism (ko00564);; alpha-Linolenic acid metabolism (ko00592)	[I]	Lipid transport and metabolism	Lipase (class 3)	Phospholipase A1-II 7 OS=Oryza sativa subsp. indica OX=39946 GN=OsI_21081 PE=3 SV=1	I	Lipid transport and metabolism	unnamed protein product [Triticum turgidum subsp. durum]	biological process: metabolic process (GO:0008152);; biological process: single-organism process (GO:0044699);; molecular function: catalytic activity (GO:0003824)
TraesCS3A03G0978100LC	0.864162	83	0.580445	61	0.813541	96	0.492486	54	0.289102	35	0.151351	16	0.00220406	0.797775	Up	--	--	Cellular Component: nucleus (GO:0005634);; Biological Process: regulation of transcription, DNA-templated (GO:0006355);; Molecular Function: zinc ion binding (GO:0008270);;	K17604|1.6e-75|qsu:112025462|K17604 zinc finger SWIM domain-containing protein 3 | (RefSeq) protein FAR1-RELATED SEQUENCE 5-like	--	--	--	MULE transposase domain	Protein FAR1-RELATED SEQUENCE 5 OS=Arabidopsis thaliana OX=3702 GN=FRS5 PE=1 SV=1	S	Function unknown	protein FAR1-RELATED SEQUENCE 5-like [Aegilops tauschii subsp. tauschii]	cellular component: cell (GO:0005623);; cellular component: organelle (GO:0043226);; cellular component: cell part (GO:0044464);; biological process: biological regulation (GO:0065007);; molecular function: binding (GO:0005488)
TraesCS2A03G0808100	6.62724	601	3.26125	272	7.77448	736	4.10805	413	1.02917	98	2.2886	224	0.00200225	0.796485	Up	--	--	Molecular Function: DNA binding (GO:0003677);; Cellular Component: nucleus (GO:0005634);; Biological Process: regulation of transcription, DNA-templated (GO:0006355);;	K00521|2.4e-36|cmos:111447866|K00521 ferric-chelate reductase [EC:1.16.1.7] | (RefSeq) ferric reduction oxidase 7, chloroplastic-like	--	--	--	No apical meristem (NAM) protein	NAC domain-containing protein 100 OS=Arabidopsis thaliana OX=3702 GN=NAC100 PE=2 SV=1	K	Transcription	NAC domain-containing protein 92-like [Aegilops tauschii subsp. tauschii]	molecular function: binding (GO:0005488);; cellular component: cell (GO:0005623);; cellular component: organelle (GO:0043226);; cellular component: cell part (GO:0044464);; biological process: biological regulation (GO:0065007)
TraesCS3A03G0238600	3.09061	372	1.69984	188	2.44726	308	1.70999	229	0.954463	120	0.887082	116	2.84806e-05	0.794761	Up	[C]	Energy production and conversion	Biological Process: cytokinin metabolic process (GO:0009690);; Molecular Function: cytokinin dehydrogenase activity (GO:0019139);; Molecular Function: FAD binding (GO:0071949);;	K00279|3.6e-291|ats:109740122|K00279 cytokinin dehydrogenase [EC:1.5.99.12] | (RefSeq) LOC109740122; cytokinin dehydrogenase 1-like	Zeatin biosynthesis (ko00908)	[C]	Energy production and conversion	Cytokinin dehydrogenase 1, FAD and cytokinin binding	Cytokinin dehydrogenase 1 OS=Zea mays OX=4577 GN=CKX1 PE=1 SV=2	C	Energy production and conversion	cytokinin dehydrogenase 1-like [Aegilops tauschii subsp. tauschii]	biological process: metabolic process (GO:0008152);; biological process: cellular process (GO:0009987);; biological process: biological regulation (GO:0065007);; biological process: single-organism process (GO:0044699);; molecular function: catalytic activity (GO:0003824);; molecular function: binding (GO:0005488)
TraesCS3B03G1406200	0.895907	123	0.565011	71	0.60236	87	0.177117	27	0.286807	41	0.120198	18	0.00355173	0.792237	Up	[V]	Defense mechanisms	Molecular Function: antiporter activity (GO:0015297);; Cellular Component: integral component of membrane (GO:0016021);; Molecular Function: xenobiotic transporter activity (GO:0042910);;	K03327|9.0e-224|ats:109783886|K03327 multidrug resistance protein, MATE family | (RefSeq) LOC109783886; protein DETOXIFICATION 40-like isoform X1	--	[R]	General function prediction only	MatE	Protein DETOXIFICATION 40 OS=Arabidopsis thaliana OX=3702 GN=DTX40 PE=1 SV=1	V	Defense mechanisms	unnamed protein product [Triticum turgidum subsp. durum]	biological process: localization (GO:0051179);; molecular function: transporter activity (GO:0005215);; cellular component: membrane (GO:0016020);; cellular component: membrane part (GO:0044425)
NewGene_5719	1.1477	298	0.803706	184	1.08683	296	0.776911	223	0.556179	114	0.30464	85	9.81024e-05	0.789922	Up	--	--	--	--	--	--	--	--	--	--	--	--	--
TraesCS4B03G0256600	6.891	1011	8.09056	1090	8.07499	1238	5.08988	829	2.71302	416	3.32319	526	0.000320903	0.789378	Up	--	--	--	--	--	--	--	Myb/SANT-like DNA-binding domain	--	S	Function unknown	unnamed protein product [Triticum turgidum subsp. durum]	--
TraesCS1A03G0779300	1.86105	180	1.77734	158	0.699889	71	0.481988	52	0.27222	28	0.524319	55	0.0036735	0.789349	Up	[R]	General function prediction only	--	K22684|3.2e-88|bna:111212923|K22684 metacaspase-1 [EC:3.4.22.-] | (RefSeq) metacaspase-5-like	--	[DO]	Cell cycle control, cell division, chromosome partitioning;; Posttranslational modification, protein turnover, chaperones	Caspase domain	Metacaspase-4 OS=Arabidopsis thaliana OX=3702 GN=AMC4 PE=1 SV=1	--	--	metacaspase 3 [Triticum monococcum]	--
TraesCS2A03G1118800	26.2035	555	6.50433	127	30.3216	670	14.1217	332	2.70472	60	2.85529	66	0.00362977	0.787694	Up	--	--	Biological Process: lipid transport (GO:0006869);; Molecular Function: lipid binding (GO:0008289);;	--	--	--	--	Protease inhibitor/seed storage/LTP family	Non-specific lipid-transfer protein 3 OS=Oryza sativa subsp. indica OX=39946 GN=LTP110-A PE=2 SV=1	G	Carbohydrate transport and metabolism	type 1 non specific lipid transfer protein precursor [Triticum aestivum]	biological process: single-organism process (GO:0044699);; biological process: localization (GO:0051179);; molecular function: binding (GO:0005488)
TraesCS5B03G1135900	13.4281	980	5.17978	347	18.2606	1392	8.71934	707	0.96689	74	1.34421	106	0.0033362	0.787323	Up	--	--	Cellular Component: photosystem I (GO:0009522);; Cellular Component: photosystem II (GO:0009523);; Cellular Component: chloroplast thylakoid membrane (GO:0009535);; Biological Process: photosynthesis, light harvesting (GO:0009765);; Cellular Component: integral component of membrane (GO:0016021);; Molecular Function: chlorophyll binding (GO:0016168);; Biological Process: protein-chromophore linka…	K08912|2.3e-153|ats:109770542|K08912 light-harvesting complex II chlorophyll a/b binding protein 1 | (RefSeq) LOC109770542; chlorophyll a-b binding protein of LHCII type 1-like	Photosynthesis - antenna proteins (ko00196)	--	--	Chlorophyll A-B binding protein	Chlorophyll a-b binding protein, chloroplastic OS=Triticum aestivum OX=4565 GN=WHAB1.6 PE=3 SV=1	C	Energy production and conversion	unnamed protein product [Triticum turgidum subsp. durum]	cellular component: cell (GO:0005623);; cellular component: membrane (GO:0016020);; cellular component: macromolecular complex (GO:0032991);; cellular component: membrane part (GO:0044425);; cellular component: cell part (GO:0044464);; cellular component: organelle (GO:0043226);; cellular component: organelle part (GO:0044422);; biological process: metabolic process (GO:0008152);; biological proc…
TraesCS6A03G0094800	0.530414	81	0.619195	87	1.13718	181	0.352593	60	0.109477	18	0.306508	51	0.00368311	0.787277	Up	--	--	Molecular Function: catechol oxidase activity (GO:0004097);; Cellular Component: integral component of membrane (GO:0016021);; Molecular Function: metal ion binding (GO:0046872);;	K00422|0.0e+00|ats:109735375|K00422 polyphenol oxidase [EC:1.10.3.1] | (RefSeq) LOC109735375; polyphenol oxidase I, chloroplastic-like	Tyrosine metabolism (ko00350);; Isoquinoline alkaloid biosynthesis (ko00950)	--	--	Common central domain of tyrosinase	Polyphenol oxidase E, chloroplastic OS=Solanum lycopersicum OX=4081 PE=3 SV=1	S	Function unknown	unnamed protein product [Triticum turgidum subsp. durum]	biological process: metabolic process (GO:0008152);; biological process: single-organism process (GO:0044699);; molecular function: catalytic activity (GO:0003824);; cellular component: membrane (GO:0016020);; cellular component: membrane part (GO:0044425);; molecular function: binding (GO:0005488)
TraesCS5B03G0414200	1.25212	146	0.582658	63	0.585839	72	0.632796	82	0.133871	17	0.17802	24	0.00349151	0.785977	Up	--	--	Cellular Component: integral component of membrane (GO:0016021);;	K23877|8.6e-37|crb:111831944|K23877 xyloglucan O-acetyltransferase | (RefSeq) protein ALTERED XYLOGLUCAN 4	--	--	--	GDSL/SGNH-like Acyl-Esterase family found in Pmr5 and Cas1p	Protein trichome birefringence-like 34 OS=Arabidopsis thaliana OX=3702 GN=TBL34 PE=2 SV=2	S	Function unknown	unnamed protein product [Triticum turgidum subsp. durum]	cellular component: membrane (GO:0016020);; cellular component: membrane part (GO:0044425)
TraesCS1A03G0860800	2.82753	158	1.49856	77	3.77558	220	1.78389	111	0.562476	33	1.03311	63	0.0022934	0.784373	Up	--	--	--	--	--	--	--	Senescence regulator	--	S	Function unknown	uncharacterized protein LOC109753970 [Aegilops tauschii subsp. tauschii]	--
TraesCS6B03G1024000	1.52214	115	1.03178	72	1.14127	90	0.710821	60	0.325986	26	0.568742	47	0.00131542	0.783433	Up	[Q]	Secondary metabolites biosynthesis, transport and catabolism	Molecular Function: oxidoreductase activity (GO:0016491);; Molecular Function: metal ion binding (GO:0046872);;	K05278|6.5e-185|ats:109784747|K05278 flavonol synthase [EC:1.14.20.6] | (RefSeq) LOC109784747; flavonol synthase/flavanone 3-hydroxylase-like	Flavonoid biosynthesis (ko00941)	[QR]	Secondary metabolites biosynthesis, transport and catabolism;; General function prediction only	2OG-Fe(II) oxygenase superfamily	Flavonol synthase/flavanone 3-hydroxylase OS=Citrus unshiu OX=55188 GN=FLS PE=1 SV=1	Q	Secondary metabolites biosynthesis, transport and catabolism	unnamed protein product [Triticum turgidum subsp. durum]	molecular function: catalytic activity (GO:0003824);; molecular function: binding (GO:0005488)
TraesCS5B03G1135600	7.73032	388	1.9198	89	9.77169	512	4.0028	223	0.519281	28	0.791171	43	0.0033724	0.783022	Up	--	--	Cellular Component: photosystem I (GO:0009522);; Cellular Component: photosystem II (GO:0009523);; Cellular Component: chloroplast thylakoid membrane (GO:0009535);; Biological Process: photosynthesis, light harvesting (GO:0009765);; Cellular Component: integral component of membrane (GO:0016021);; Molecular Function: chlorophyll binding (GO:0016168);; Biological Process: protein-chromophore linka…	K08912|5.2e-153|ats:109770545|K08912 light-harvesting complex II chlorophyll a/b binding protein 1 | (RefSeq) LOC109770545; chlorophyll a-b binding protein of LHCII type 1-like	Photosynthesis - antenna proteins (ko00196)	--	--	Chlorophyll A-B binding protein	Chlorophyll a-b binding protein, chloroplastic OS=Triticum aestivum OX=4565 GN=WHAB1.6 PE=3 SV=1	P	Inorganic ion transport and metabolism	unnamed protein product [Triticum turgidum subsp. durum]	cellular component: cell (GO:0005623);; cellular component: membrane (GO:0016020);; cellular component: macromolecular complex (GO:0032991);; cellular component: membrane part (GO:0044425);; cellular component: cell part (GO:0044464);; cellular component: organelle (GO:0043226);; cellular component: organelle part (GO:0044422);; biological process: metabolic process (GO:0008152);; biological proc…
TraesCS5D03G0168200	3.12747	241	2.125	150	3.8103	307	1.56239	134	1.15973	94	1.22951	102	0.00076588	0.782589	Up	--	--	Molecular Function: transcription factor activity, sequence-specific DNA binding (GO:0003700);;	--	--	--	--	Basic leucine-zipper C terminal	Light-inducible protein CPRF2 OS=Petroselinum crispum OX=4043 GN=CPRF2 PE=2 SV=2	K	Transcription	Light-inducible protein CPRF2 [Triticum urartu]	biological process: biological regulation (GO:0065007);; molecular function: nucleic acid binding transcription factor activity (GO:0001071)
TraesCS3D03G0363400	1.84808	194	2.82249	272	2.29828	252	1.19823	140	0.874946	96	0.808226	92	0.00243691	0.782336	Up	[O]	Posttranslational modification, protein turnover, chaperones	Biological Process: protein folding (GO:0006457);; Molecular Function: unfolded protein binding (GO:0051082);;	K09510|8.4e-196|ats:109777754|K09510 DnaJ homolog subfamily B member 4 | (RefSeq) LOC109777754; dnaJ homolog subfamily B member 4-like	--	[O]	Posttranslational modification, protein turnover, chaperones	DnaJ C terminal domain	Chaperone protein dnaJ 3 OS=Arabidopsis thaliana OX=3702 GN=ATJ3 PE=1 SV=2	O	Posttranslational modification, protein turnover, chaperones	dnaJ homolog subfamily B member 4-like [Aegilops tauschii subsp. tauschii]	biological process: cellular process (GO:0009987);; molecular function: binding (GO:0005488)
TraesCS5A03G0778000	5.49733	981	2.75908	452	5.84807	1090	4.16419	825	1.37078	256	1.27493	246	0.00106145	0.782168	Up	[T]	Signal transduction mechanisms	Biological Process: phosphorelay signal transduction system (GO:0000160);; Cellular Component: nucleus (GO:0005634);;	K12130|1.4e-299|ats:109778146|K12130 pseudo-response regulator 5 | (RefSeq) LOC109778146; two-component response regulator-like PRR95	Circadian rhythm - plant (ko04712)	[K]	Transcription	Response regulator receiver domain	Two-component response regulator-like PRR95 OS=Oryza sativa subsp. japonica OX=39947 GN=PRR95 PE=2 SV=1	K	Transcription	unnamed protein product [Triticum turgidum subsp. durum]	biological process: cellular process (GO:0009987);; biological process: signaling (GO:0023052);; biological process: single-organism process (GO:0044699);; biological process: response to stimulus (GO:0050896);; biological process: biological regulation (GO:0065007);; cellular component: cell (GO:0005623);; cellular component: organelle (GO:0043226);; cellular component: cell part (GO:0044464)
NewGene_21159	0.584658	187	0.583864	159	0.773366	260	0.370897	110	0.225421	78	0.282943	94	0.0012375	0.780947	Up	--	--	Molecular Function: nucleic acid binding (GO:0003676);; Molecular Function: zinc ion binding (GO:0008270);; Cellular Component: integral component of membrane (GO:0016021);;	--	--	[R]	General function prediction only	gag-polypeptide of LTR copia-type	--	L	Replication, recombination and repair	unnamed protein product [Triticum aestivum]	molecular function: binding (GO:0005488);; cellular component: membrane (GO:0016020);; cellular component: membrane part (GO:0044425)
TraesCS3A03G0624600	3.21377	217	1.12984	69	2.64097	185	0.376861	29	0.135348	10	0.811502	59	0.00321922	0.780316	Up	--	--	Biological Process: phospholipid metabolic process (GO:0006644);; Molecular Function: phosphatidate phosphatase activity (GO:0008195);; Cellular Component: integral component of membrane (GO:0016021);;	K18693|1.6e-181|ats:109745091|K18693 diacylglycerol diphosphate phosphatase / phosphatidate phosphatase [EC:3.1.3.81 3.1.3.4] | (RefSeq) LOC109745091; lipid phosphate phosphatase 2-like	Glycerolipid metabolism (ko00561);; Glycerophospholipid metabolism (ko00564)	[I]	Lipid transport and metabolism	PAP2 superfamily	Lipid phosphate phosphatase 2 OS=Arabidopsis thaliana OX=3702 GN=LPP2 PE=2 SV=1	I	Lipid transport and metabolism	unnamed protein product [Triticum turgidum subsp. durum]	biological process: metabolic process (GO:0008152);; biological process: cellular process (GO:0009987);; biological process: single-organism process (GO:0044699);; molecular function: catalytic activity (GO:0003824);; cellular component: membrane (GO:0016020);; cellular component: membrane part (GO:0044425)
TraesCS2B03G1485200	11.6698	1003	1.42653	113	12.0899	1085	2.25732	216	0.160599	15	0.152199	15	0.00119136	0.779998	Up	[IQR]	Lipid transport and metabolism;; Secondary metabolites biosynthesis, transport and catabolism;; General function prediction only	Cellular Component: chloroplast (GO:0009507);; Biological Process: photosynthesis (GO:0015979);; Biological Process: chlorophyll biosynthetic process (GO:0015995);; Molecular Function: protochlorophyllide reductase activity (GO:0016630);;	K00218|1.1e-207|ats:109734153|K00218 protochlorophyllide reductase [EC:1.3.1.33] | (RefSeq) LOC109734153; protochlorophyllide reductase A, chloroplastic	Porphyrin and chlorophyll metabolism (ko00860)	[Q]	Secondary metabolites biosynthesis, transport and catabolism	short chain dehydrogenase	Protochlorophyllide reductase A, chloroplastic OS=Triticum aestivum OX=4565 GN=PORA PE=3 SV=1	Q	Secondary metabolites biosynthesis, transport and catabolism	RecName: Full=Protochlorophyllide reductase A, chloroplastic; Short=PCR A; AltName: Full=NADPH-protochlorophyllide oxidoreductase A; Short=POR A; Flags: Precursor [Triticum aestivum]	cellular component: cell (GO:0005623);; cellular component: organelle (GO:0043226);; cellular component: cell part (GO:0044464);; biological process: metabolic process (GO:0008152);; biological process: cellular process (GO:0009987);; biological process: single-organism process (GO:0044699);; molecular function: catalytic activity (GO:0003824)
TraesCS3A03G0785800LC	3.3331	584	2.57882	415	4.11098	752	1.88043	366	0.972067	178	1.6529	312	0.000787074	0.778611	Up	[S]	Function unknown	Molecular Function: glucosylceramidase activity (GO:0004348);; Biological Process: glucosylceramide catabolic process (GO:0006680);; Cellular Component: membrane (GO:0016020);;	K17108|0.0e+00|ats:109761559|K17108 non-lysosomal glucosylceramidase [EC:3.2.1.45] | (RefSeq) LOC109761559; non-lysosomal glucosylceramidase-like	Other glycan degradation (ko00511);; Sphingolipid metabolism (ko00600)	[G]	Carbohydrate transport and metabolism	Glycosyl-hydrolase family 116, catalytic region	--	G	Carbohydrate transport and metabolism	unnamed protein product [Triticum turgidum subsp. durum]	molecular function: catalytic activity (GO:0003824);; biological process: metabolic process (GO:0008152);; biological process: cellular process (GO:0009987);; biological process: single-organism process (GO:0044699);; cellular component: membrane (GO:0016020)
TraesCS3A03G0377200	8.78332	910	10.3877	987	7.29888	790	4.28517	493	3.70393	401	3.00094	335	0.00223946	0.77792	Up	[O]	Posttranslational modification, protein turnover, chaperones	Biological Process: protein folding (GO:0006457);; Molecular Function: unfolded protein binding (GO:0051082);;	K09510|3.4e-189|ats:109777754|K09510 DnaJ homolog subfamily B member 4 | (RefSeq) LOC109777754; dnaJ homolog subfamily B member 4-like	--	[O]	Posttranslational modification, protein turnover, chaperones	DnaJ C terminal domain	Chaperone protein dnaJ 3 OS=Arabidopsis thaliana OX=3702 GN=ATJ3 PE=1 SV=2	O	Posttranslational modification, protein turnover, chaperones	DnaJ homolog subfamily B member 4 [Triticum urartu]	biological process: cellular process (GO:0009987);; molecular function: binding (GO:0005488)
TraesCS5D03G0205800	3.70431	222	2.481	137	4.56187	286	1.54724	103	1.59088	100	1.04543	68	0.00241518	0.775834	Up	--	--	--	--	--	--	--	--	Zinc finger protein 7 OS=Arabidopsis thaliana OX=3702 GN=ZFP7 PE=1 SV=1	S	Function unknown	zinc finger protein 7-like [Aegilops tauschii subsp. tauschii]	--
NewGene_2047	0.65854	91	0.519393	67	0.877252	125	0.285839	46	0.131477	20	0.315491	49	0.00358385	0.773203	Up	--	--	--	K14766|1.2e-46|nau:109227645|K14766 nucleolar protein 14 | (RefSeq) mitotic apparatus protein p62-like	--	[R]	General function prediction only	Reverse transcriptase (RNA-dependent DNA polymerase)	--	S	Function unknown	unnamed protein product [Triticum turgidum subsp. durum]	--
TraesCS3D03G0160200	2.5633	159	0.640824	37	3.72004	240	1.34219	93	0.253728	17	0.285066	19	0.00397132	0.770367	Up	--	--	Cellular Component: chloroplast (GO:0009507);;	K12198|3.3e-31|sita:101765827|K12198 charged multivesicular body protein 5 | (RefSeq) vacuolar protein sorting-associated protein 60.1	Endocytosis (ko04144)	--	--	Light regulated protein Lir1	Light-regulated protein, chloroplastic OS=Oryza sativa subsp. japonica OX=39947 GN=LIR1 PE=1 SV=1	U	Intracellular trafficking, secretion, and vesicular transport	light-regulated protein [Aegilops tauschii subsp. tauschii]	cellular component: cell (GO:0005623);; cellular component: organelle (GO:0043226);; cellular component: cell part (GO:0044464)
TraesCS7B03G1127300	2.23958	651	0.881078	236	2.77411	843	1.02831	329	0.58129	177	0.743824	234	0.0028198	0.76676	Up	[F]	Nucleotide transport and metabolism	Molecular Function: iron ion binding (GO:0005506);; Molecular Function: electron carrier activity (GO:0009055);; Molecular Function: 2 iron, 2 sulfur cluster binding (GO:0051537);; Molecular Function: FAD binding (GO:0071949);;	K09842|0.0e+00|ats:109785191|K09842 abscisic-aldehyde oxidase [EC:1.2.3.14] | (RefSeq) LOC109785191; putative aldehyde oxidase-like protein isoform X1	Carotenoid biosynthesis (ko00906)	[F]	Nucleotide transport and metabolism	Molybdopterin-binding domain of aldehyde dehydrogenase	Putative aldehyde oxidase-like protein OS=Oryza sativa subsp. japonica OX=39947 GN=Os07g0281700 PE=3 SV=1	F	Nucleotide transport and metabolism	unnamed protein product [Triticum turgidum subsp. durum]	molecular function: binding (GO:0005488);; molecular function: electron carrier activity (GO:0009055)
NewGene_18573	0.899476	199	0.796948	169	0.800917	196	0.330047	83	0.320352	77	0.344387	85	0.00273438	0.765513	Up	--	--	--	--	--	--	--	--	--	--	--	--	--
TraesCS5D03G0008900	0.976884	96	0.659757	60	1.19146	123	0.716541	79	0.301408	31	0.331366	36	0.00103611	0.763382	Up	[MDT]	Cell wall/membrane/envelope biogenesis;; Cell cycle control, cell division, chromosome partitioning;; Signal transduction mechanisms	Molecular Function: ATP binding (GO:0005524);; Biological Process: cell division (GO:0051301);;	K08900|1.3e-147|gra:105802462|K08900 mitochondrial chaperone BCS1 | (RefSeq) probable mitochondrial chaperone BCS1-B	--	[O]	Posttranslational modification, protein turnover, chaperones	Domain associated at C-terminal with AAA	AAA-ATPase ASD, mitochondrial OS=Arabidopsis thaliana OX=3702 GN=AATP1 PE=1 SV=1	O	Posttranslational modification, protein turnover, chaperones	Cell Division Protein AAA ATPase family [Triticum aestivum]	molecular function: binding (GO:0005488);; biological process: cellular process (GO:0009987);; biological process: single-organism process (GO:0044699)
TraesCS7B03G0174900	4.66254	287	2.26035	128	3.47239	223	2.6824	183	0.735565	48	1.44783	96	0.00176969	0.761315	Up	--	--	Cellular Component: plasma membrane (GO:0005886);; Biological Process: carbohydrate transport (GO:0008643);; Cellular Component: integral component of membrane (GO:0016021);;	K15382|1.0e-131|ats:109756236|K15382 solute carrier family 50 (sugar transporter) | (RefSeq) LOC109756236; bidirectional sugar transporter SWEET6b-like	--	[R]	General function prediction only	Sugar efflux transporter for intercellular exchange	Bidirectional sugar transporter SWEET6b OS=Oryza sativa subsp. indica OX=39946 GN=SWEET6B PE=3 SV=1	U	Intracellular trafficking, secretion, and vesicular transport	unnamed protein product [Triticum turgidum subsp. durum]	cellular component: cell (GO:0005623);; cellular component: membrane (GO:0016020);; cellular component: cell part (GO:0044464);; biological process: single-organism process (GO:0044699);; biological process: localization (GO:0051179);; cellular component: membrane part (GO:0044425)
TraesCS2B03G1004500	1.32798	225	0.500813	78	1.56808	277	0.771322	145	0.320632	57	0.343397	63	0.00333041	0.758004	Up	[S]	Function unknown	Cellular Component: integral component of membrane (GO:0016021);; Biological Process: transmembrane transport (GO:0055085);;	K15363|7.9e-71|bna:111210893|K15363 fanconi-associated nuclease 1 [EC:3.1.21.- 3.1.4.1] | (RefSeq) fanconi-associated nuclease 1 homolog	--	--	--	OPT oligopeptide transporter protein	Probable metal-nicotianamine transporter YSL12 OS=Oryza sativa subsp. japonica OX=39947 GN=YSL12 PE=2 SV=2	S	Function unknown	unnamed protein product [Triticum turgidum subsp. durum]	cellular component: membrane (GO:0016020);; cellular component: membrane part (GO:0044425);; biological process: localization (GO:0051179)
NewGene_5844	0.555564	97	0.756166	118	0.605176	113	0.110353	21	0.228082	40	0.165161	33	0.00518457	0.757538	Up	--	--	--	--	--	--	--	--	--	--	--	--	--
TraesCS3B03G0503100	6.52157	106	4.19896	62	8.51301	142	2.24864	40	2.14317	36	2.60123	45	0.00425352	0.757127	Up	--	--	--	--	--	--	--	--	--	--	--	uncharacterized protein LOC109749500 isoform X1 [Aegilops tauschii subsp. tauschii]	--
TraesCS4B03G0277600	1.28835	108	0.538119	42	1.26404	111	0.714782	67	0.290157	26	0.349385	32	0.00262594	0.756683	Up	[T]	Signal transduction mechanisms	Molecular Function: protein serine/threonine kinase activity (GO:0004674);; Molecular Function: ATP binding (GO:0005524);; Biological Process: signal transduction (GO:0007165);; Cellular Component: integral component of membrane (GO:0016021);;	K07198|5.1e-254|ats:109770353|K07198 5'-AMP-activated protein kinase, catalytic alpha subunit [EC:2.7.11.11] | (RefSeq) LOC109770353; CBL-interacting protein kinase 15-like	--	[T]	Signal transduction mechanisms	Protein kinase domain	CBL-interacting protein kinase 14 OS=Oryza sativa subsp. japonica OX=39947 GN=CIPK14 PE=2 SV=1	T	Signal transduction mechanisms	CBL-interacting protein kinase 14 [Triticum urartu]	biological process: metabolic process (GO:0008152);; biological process: cellular process (GO:0009987);; molecular function: catalytic activity (GO:0003824);; molecular function: binding (GO:0005488);; biological process: biological regulation (GO:0065007);; cellular component: membrane (GO:0016020);; cellular component: membrane part (GO:0044425)
TraesCS3A03G0327600	1.86314	153	1.06684	80	2.61655	223	0.5562	51	0.41875	36	0.809317	72	0.0052064	0.755554	Up	--	--	Molecular Function: peroxidase activity (GO:0004601);; Cellular Component: extracellular region (GO:0005576);; Biological Process: response to oxidative stress (GO:0006979);; Molecular Function: heme binding (GO:0020037);; Biological Process: hydrogen peroxide catabolic process (GO:0042744);; Molecular Function: metal ion binding (GO:0046872);;	K00430|1.7e-183|ats:109777133|K00430 peroxidase [EC:1.11.1.7] | (RefSeq) LOC109777133; peroxidase 1-like	Phenylpropanoid biosynthesis (ko00940)	--	--	Peroxidase	Peroxidase 1 OS=Zea mays OX=4577 GN=PER1 PE=1 SV=1	Q	Secondary metabolites biosynthesis, transport and catabolism	peroxidase 1-like [Aegilops tauschii subsp. tauschii]	biological process: metabolic process (GO:0008152);; biological process: cellular process (GO:0009987);; biological process: single-organism process (GO:0044699);; biological process: response to stimulus (GO:0050896);; biological process: detoxification (GO:0098754);; molecular function: catalytic activity (GO:0003824);; molecular function: antioxidant activity (GO:0016209);; cellular component:…
TraesCS6B03G0624300LC	2.69226	532	1.41593	257	2.36922	489	0.546313	120	0.502475	104	1.00899	215	0.00526316	0.754064	Up	--	--	Molecular Function: DNA binding (GO:0003677);; Molecular Function: protein dimerization activity (GO:0046983);;	K10398|1.5e-14|eus:EUTSA_v10016147mg|K10398 kinesin family member 11 | (RefSeq) hypothetical protein	--	[L]	Replication, recombination and repair	hAT family C-terminal dimerisation region	Putative AC transposase OS=Zea mays OX=4577 PE=2 SV=2	L	Replication, recombination and repair	hypothetical protein EE612_027915 [Oryza sativa]	molecular function: binding (GO:0005488)
TraesCS1A03G0502600	5.75359	370	3.81138	225	7.37626	496	3.017	216	1.89803	128	2.60853	181	0.00140947	0.753698	Up	[O]	Posttranslational modification, protein turnover, chaperones	Molecular Function: protein binding (GO:0005515);;	K00799|3.2e-122|ats:109743513|K00799 glutathione S-transferase [EC:2.5.1.18] | (RefSeq) LOC109743513; probable glutathione S-transferase GSTU6	Glutathione metabolism (ko00480)	[O]	Posttranslational modification, protein turnover, chaperones	Glutathione S-transferase, N-terminal domain	Probable glutathione S-transferase GSTU6 OS=Oryza sativa subsp. japonica OX=39947 GN=GSTU6 PE=2 SV=2	O	Posttranslational modification, protein turnover, chaperones	unnamed protein product [Triticum turgidum subsp. durum]	molecular function: binding (GO:0005488)
TraesCS2D03G0277500	1.40735	282	0.897887	166	1.14742	241	0.951177	212	0.396433	83	0.481893	105	3.34805e-05	0.752552	Up	--	--	Molecular Function: ATP binding (GO:0005524);; Molecular Function: 1-phosphatidylinositol-4-phosphate 5-kinase activity (GO:0016308);;	K00889|0.0e+00|ats:109753061|K00889 1-phosphatidylinositol-4-phosphate 5-kinase [EC:2.7.1.68] | (RefSeq) LOC109753061; phosphatidylinositol 4-phosphate 5-kinase 6-like	Inositol phosphate metabolism (ko00562);; Phosphatidylinositol signaling system (ko04070);; Endocytosis (ko04144)	[T]	Signal transduction mechanisms	Phosphatidylinositol-4-phosphate 5-Kinase	Phosphatidylinositol 4-phosphate 5-kinase 4 OS=Arabidopsis thaliana OX=3702 GN=PIP5K4 PE=4 SV=1	T	Signal transduction mechanisms	phosphatidylinositol 4-phosphate 5-kinase 6-like [Aegilops tauschii subsp. tauschii]	molecular function: binding (GO:0005488);; biological process: metabolic process (GO:0008152);; biological process: cellular process (GO:0009987);; biological process: single-organism process (GO:0044699);; molecular function: catalytic activity (GO:0003824)
TraesCS3A03G0265500	5.66416	593	1.91548	184	0.757846	83	0.093907	11	0.314083	35	0.368232	42	0.00223811	0.752323	Up	--	--	Molecular Function: aspartic-type endopeptidase activity (GO:0004190);;	K01381|5.9e-67|ghi:107895126|K01381 saccharopepsin [EC:3.4.23.25] | (RefSeq) aspartic proteinase CDR1-like	--	[O]	Posttranslational modification, protein turnover, chaperones	Xylanase inhibitor N-terminal	Aspartic proteinase CDR1 OS=Arabidopsis thaliana OX=3702 GN=CDR1 PE=1 SV=1	O	Posttranslational modification, protein turnover, chaperones	unnamed protein product [Triticum aestivum]	biological process: metabolic process (GO:0008152);; molecular function: catalytic activity (GO:0003824)
NewGene_1475	2.23755	185	2.16102	184	2.25195	203	0.0693	9	0.081431	10	0.734515	57	0.00271527	0.750731	Up	--	--	--	--	--	--	--	--	--	--	--	--	--
TraesCS1B03G1071500LC	0.922477	105	0.649624	68	0.964914	115	0.704612	89	0.247758	30	0.319609	40	0.000813367	0.74918	Up	--	--	Molecular Function: zinc ion binding (GO:0008270);;	--	--	--	--	--	--	--	--	putative SWIM protein [Hordeum vulgare]	molecular function: binding (GO:0005488)
TraesCS3D03G1171800LC	3.58254	124	1.56281	50	2.44658	89	1.33861	52	1.07127	39	0.668391	25	0.00394823	0.745514	Up	--	--	--	--	--	--	--	--	--	--	--	hypothetical protein D1007_01069 [Hordeum vulgare]	--
TraesCS5D03G1096100	0.681105	78	0.422941	45	0.992612	119	0.506299	65	0.224563	27	0.192475	24	0.00380077	0.745008	Up	[G]	Carbohydrate transport and metabolism	Molecular Function: UDP-glycosyltransferase activity (GO:0008194);;	K13227|1.4e-172|obr:102716206|K13227 UDP-glucosyltransferase BX8/BX9 [EC:2.4.1.202] | (RefSeq) DIMBOA UDP-glucosyltransferase BX8-like	Benzoxazinoid biosynthesis (ko00402)	[GC]	Carbohydrate transport and metabolism;; Energy production and conversion	UDP-glucoronosyl and UDP-glucosyl transferase	DIMBOA UDP-glucosyltransferase BX8 OS=Zea mays OX=4577 GN=Bx8 PE=1 SV=1	--	--	DIMBOA UDP-glucosyltransferase BX8-like [Aegilops tauschii subsp. tauschii]	molecular function: catalytic activity (GO:0003824)
TraesCS4B03G0501600LC	1.56151	92	1.18526	64	1.67681	103	1.3885	90	0.251904	16	0.264161	17	0.0058964	0.744097	Up	--	--	--	--	--	--	--	Domain of unknown function (DUF2828)	--	--	--	unnamed protein product [Triticum turgidum subsp. durum]	--
TraesCS7B03G0905000	146.469	13320	77.7712	6491	173.772	16503	100.89	10183	42.1304	4001	55.2356	5413	0.000546788	0.743954	Up	--	--	--	K15255|3.7e-21|nsy:104233171|K15255 ATP-dependent DNA helicase PIF1 [EC:3.6.4.12] | (RefSeq) ATP-dependent DNA helicase PIF1-like	--	--	--	Ferritin-like domain	Desiccation-related protein PCC13-62 OS=Craterostigma plantagineum OX=4153 PE=2 SV=1	S	Function unknown	unnamed protein product [Triticum turgidum subsp. durum]	--
TraesCS6B03G0886300	2.22476	330	6.19302	842	6.36761	985	0.112451	19	0.201579	32	0.939919	150	0.00203415	0.743395	Up	[E]	Amino acid transport and metabolism	Cellular Component: integral component of membrane (GO:0016021);; Molecular Function: transmembrane transporter activity (GO:0022857);;	K14638|0.0e+00|ats:109748183|K14638 solute carrier family 15 (peptide/histidine transporter), member 3/4 | (RefSeq) LOC109748183; protein NRT1/ PTR FAMILY 7.3-like	--	[E]	Amino acid transport and metabolism	POT family	Protein NRT1/ PTR FAMILY 7.3 OS=Arabidopsis thaliana OX=3702 GN=NPF7.3 PE=1 SV=2	E	Amino acid transport and metabolism	unnamed protein product [Triticum turgidum subsp. durum]	cellular component: membrane (GO:0016020);; cellular component: membrane part (GO:0044425);; biological process: localization (GO:0051179);; molecular function: transporter activity (GO:0005215)
TraesCS5B03G1007100LC	7.11742	110	3.03117	43	12.8092	206	5.20997	90	0.836798	14	1.01193	17	0.00566313	0.74321	Up	--	--	--	--	--	--	--	--	--	--	--	--	--
TraesCS1B03G0800900	2.71649	362	1.1321	139	3.09595	431	1.91003	283	0.649121	91	0.646343	93	0.00365069	0.738852	Up	--	--	Biological Process: RNA processing (GO:0006396);;	--	--	--	--	Tetratricopeptide repeat	--	S	Function unknown	unnamed protein product [Triticum turgidum subsp. durum]	biological process: metabolic process (GO:0008152);; biological process: cellular process (GO:0009987)
TraesCS3A03G1162900	2.39057	236	0.865	79	2.27819	235	1.49164	164	0.449062	47	0.531562	57	0.00432984	0.738773	Up	[F]	Nucleotide transport and metabolism	Molecular Function: NAD+ kinase activity (GO:0003951);; Biological Process: NADP biosynthetic process (GO:0006741);; Biological Process: NAD metabolic process (GO:0019674);;	K00858|8.0e-299|ats:109781393|K00858 NAD+ kinase [EC:2.7.1.23] | (RefSeq) LOC109781393; probable NAD kinase 1 isoform X1	Nicotinate and nicotinamide metabolism (ko00760)	[G]	Carbohydrate transport and metabolism	ATP-NAD kinase	Probable NAD kinase 1 OS=Oryza sativa subsp. japonica OX=39947 GN=Os01g0957000 PE=2 SV=1	G	Carbohydrate transport and metabolism	unnamed protein product [Triticum turgidum subsp. durum]	biological process: metabolic process (GO:0008152);; biological process: cellular process (GO:0009987);; molecular function: catalytic activity (GO:0003824);; biological process: single-organism process (GO:0044699)
TraesCS1D03G0873600	9.69763	548	3.06851	159	11.4902	678	5.95056	373	0.70942	42	0.8001	49	0.00561784	0.738519	Up	--	--	Cellular Component: photosystem I (GO:0009522);; Cellular Component: photosystem II (GO:0009523);; Cellular Component: chloroplast thylakoid membrane (GO:0009535);; Biological Process: photosynthesis, light harvesting (GO:0009765);; Cellular Component: integral component of membrane (GO:0016021);; Molecular Function: chlorophyll binding (GO:0016168);; Biological Process: protein-chromophore linka…	K08912|5.9e-132|ats:109781488|K08912 light-harvesting complex II chlorophyll a/b binding protein 1 | (RefSeq) LOC109781488; chlorophyll a-b binding protein of LHCII type 1-like	Photosynthesis - antenna proteins (ko00196)	--	--	Chlorophyll A-B binding protein	Chlorophyll a-b binding protein, chloroplastic OS=Triticum aestivum OX=4565 GN=WHAB1.6 PE=3 SV=1	C	Energy production and conversion	unnamed protein product [Triticum turgidum subsp. durum]	cellular component: cell (GO:0005623);; cellular component: membrane (GO:0016020);; cellular component: macromolecular complex (GO:0032991);; cellular component: membrane part (GO:0044425);; cellular component: cell part (GO:0044464);; cellular component: organelle (GO:0043226);; cellular component: organelle part (GO:0044422);; biological process: metabolic process (GO:0008152);; biological proc…
TraesCS3A03G0423700	10.4076	782	7.13959	493	12.4349	976	4.23833	354	3.53435	278	4.71472	382	0.00312175	0.735288	Up	--	--	--	--	--	--	--	--	--	O	Posttranslational modification, protein turnover, chaperones	hypothetical protein TRIUR3_06012 [Triticum urartu]	--
TraesCS5D03G1217300	3.90416	509	3.57699	428	2.09666	283	0.345388	49	0.51618	70	1.22743	168	0.00566531	0.734869	Up	[G]	Carbohydrate transport and metabolism	Molecular Function: hydrolase activity, hydrolyzing O-glycosyl compounds (GO:0004553);; Biological Process: carbohydrate metabolic process (GO:0005975);; Cellular Component: integral component of membrane (GO:0016021);;	K20848|0.0e+00|ats:109761721|K20848 fructan beta-(2,1)-fructosidase [EC:3.2.1.153] | (RefSeq) LOC109761721; beta-fructofuranosidase, insoluble isoenzyme 4-like	--	[G]	Carbohydrate transport and metabolism	Glycosyl hydrolases family 32 N-terminal domain	Beta-fructofuranosidase, insoluble isoenzyme 4 OS=Oryza sativa subsp. japonica OX=39947 GN=CIN4 PE=2 SV=1	G	Carbohydrate transport and metabolism	beta-fructofuranosidase, insoluble isoenzyme 4-like [Aegilops tauschii subsp. tauschii]	molecular function: catalytic activity (GO:0003824);; biological process: metabolic process (GO:0008152);; cellular component: membrane (GO:0016020);; cellular component: membrane part (GO:0044425)
TraesCS7D03G0445500	1.61097	111	0.481823	31	2.90609	208	0.872997	67	0.07205	6	0.162719	12	0.00432906	0.734054	Up	--	--	Cellular Component: photosystem I (GO:0009522);; Cellular Component: photosystem II (GO:0009523);; Cellular Component: chloroplast thylakoid membrane (GO:0009535);; Biological Process: photosynthesis, light harvesting (GO:0009765);; Cellular Component: integral component of membrane (GO:0016021);; Molecular Function: chlorophyll binding (GO:0016168);; Biological Process: protein-chromophore linka…	K08912|6.8e-153|ats:109760288|K08912 light-harvesting complex II chlorophyll a/b binding protein 1 | (RefSeq) LOC109760288; chlorophyll a-b binding protein of LHCII type 1-like	Photosynthesis - antenna proteins (ko00196)	--	--	Chlorophyll A-B binding protein	Chlorophyll a-b binding protein, chloroplastic OS=Triticum aestivum OX=4565 GN=WHAB1.6 PE=3 SV=1	C	Energy production and conversion	chlorophyll a-b binding protein of LHCII type 1-like [Aegilops tauschii subsp. tauschii]	cellular component: cell (GO:0005623);; cellular component: membrane (GO:0016020);; cellular component: macromolecular complex (GO:0032991);; cellular component: membrane part (GO:0044425);; cellular component: cell part (GO:0044464);; cellular component: organelle (GO:0043226);; cellular component: organelle part (GO:0044422);; biological process: metabolic process (GO:0008152);; biological proc…
TraesCS3A03G0828900	4.25801	366	1.58439	125	3.84041	345	1.95964	188	1.15043	103	1.19659	110	0.00263085	0.733835	Up	--	--	Cellular Component: integral component of membrane (GO:0016021);;	K14207|2.1e-109|obr:102718655|K14207 solute carrier family 38 (sodium-coupled neutral amino acid transporter), member 2 | (RefSeq) sodium-coupled neutral amino acid transporter 1	--	[E]	Amino acid transport and metabolism	Transmembrane amino acid transporter protein	Amino acid transporter AVT6C OS=Arabidopsis thaliana OX=3702 GN=AVT6C PE=2 SV=1	E	Amino acid transport and metabolism	unnamed protein product [Triticum turgidum subsp. durum]	cellular component: membrane (GO:0016020);; cellular component: membrane part (GO:0044425)
TraesCS3D03G0760800	3.32608	285	1.70767	134	3.88674	349	1.86822	180	1.27428	114	0.847548	79	0.00284297	0.731705	Up	--	--	Cellular Component: integral component of membrane (GO:0016021);;	K14207|2.7e-109|egu:105049902|K14207 solute carrier family 38 (sodium-coupled neutral amino acid transporter), member 2 | (RefSeq) sodium-coupled neutral amino acid transporter 2-like	--	[E]	Amino acid transport and metabolism	Transmembrane amino acid transporter protein	Amino acid transporter AVT6C OS=Arabidopsis thaliana OX=3702 GN=AVT6C PE=2 SV=1	E	Amino acid transport and metabolism	sodium-coupled neutral amino acid transporter 5-like [Aegilops tauschii subsp. tauschii]	cellular component: membrane (GO:0016020);; cellular component: membrane part (GO:0044425)
NewGene_5858	0.534528	71	0.741778	90	0.650345	90	0.42375	62	0.240458	34	0.204111	29	0.00461706	0.730964	Up	--	--	--	--	--	--	--	--	--	--	--	--	--
TraesCS2A03G0122700	1.86954	133	0.540485	36	0.996354	74	0.79594	63	0.237447	18	0.310245	24	0.00665593	0.730567	Up	--	--	--	--	--	--	--	Pollen protein Ole e 1 like	--	S	Function unknown	unnamed protein product [Triticum turgidum subsp. durum]	--
TraesCS1A03G0896400LC	13.9565	1036	3.07851	210	13.0285	1010	5.31562	438	0.270312	21	0.969118	78	0.00427017	0.728516	Up	--	--	Cellular Component: photosystem I (GO:0009522);; Cellular Component: photosystem II (GO:0009523);; Cellular Component: chloroplast thylakoid membrane (GO:0009535);; Biological Process: photosynthesis, light harvesting (GO:0009765);; Cellular Component: integral component of membrane (GO:0016021);; Molecular Function: chlorophyll binding (GO:0016168);; Biological Process: protein-chromophore linka…	K08912|8.3e-151|ats:109781487|K08912 light-harvesting complex II chlorophyll a/b binding protein 1 | (RefSeq) LOC109781487; chlorophyll a-b binding protein of LHCII type 1-like	Photosynthesis - antenna proteins (ko00196)	--	--	Chlorophyll A-B binding protein	Chlorophyll a-b binding protein 3C, chloroplastic OS=Solanum lycopersicum OX=4081 GN=CAB3C PE=3 SV=1	C	Energy production and conversion	unnamed protein product [Triticum turgidum subsp. durum]	cellular component: cell (GO:0005623);; cellular component: membrane (GO:0016020);; cellular component: macromolecular complex (GO:0032991);; cellular component: membrane part (GO:0044425);; cellular component: cell part (GO:0044464);; cellular component: organelle (GO:0043226);; cellular component: organelle part (GO:0044422);; biological process: metabolic process (GO:0008152);; biological proc…
TraesCS6B03G0828100	8.03591	564	6.31256	411	9.83319	715	2.06948	165	2.63167	190	3.64137	274	0.00681258	0.726642	Up	--	--	Molecular Function: RNA polymerase II regulatory region sequence-specific DNA binding (GO:0000977);; Molecular Function: transcription factor activity, sequence-specific DNA binding (GO:0003700);; Cellular Component: nucleus (GO:0005634);; Biological Process: positive regulation of transcription from RNA polymerase II promoter (GO:0045944);; Molecular Function: protein dimerization activity (GO:0…	K09264|9.2e-131|ats:109740732|K09264 MADS-box transcription factor, plant | (RefSeq) LOC109740732; MADS-box transcription factor 6	--	[K]	Transcription	K-box region	MADS-box transcription factor 6 OS=Oryza sativa subsp. japonica OX=39947 GN=MADS6 PE=1 SV=1	K	Transcription	MIKC-type MADS-box transcription factor WM9C [Triticum aestivum]	molecular function: binding (GO:0005488);; biological process: biological regulation (GO:0065007);; molecular function: nucleic acid binding transcription factor activity (GO:0001071);; cellular component: cell (GO:0005623);; cellular component: organelle (GO:0043226);; cellular component: cell part (GO:0044464)
TraesCS6D03G0616600LC	2.63953	155	1.89205	102	2.53481	156	0.336067	22	0.720487	45	0.80473	51	0.00738416	0.7265	Up	--	--	--	K03549|5.2e-11|jre:108997955|K03549 KUP system potassium uptake protein | (RefSeq) potassium transporter 19-like	--	--	--	--	--	S	Function unknown	unnamed protein product [Triticum turgidum subsp. durum]	--
TraesCS7A03G1167100	1.44967	170	1.00969	109	2.01318	246	0.245949	32	0.432006	53	0.54546	69	0.00748268	0.726209	Up	[V]	Defense mechanisms	Molecular Function: antiporter activity (GO:0015297);; Cellular Component: integral component of membrane (GO:0016021);; Molecular Function: xenobiotic transporter activity (GO:0042910);;	K03327|3.0e-260|ats:109765420|K03327 multidrug resistance protein, MATE family | (RefSeq) LOC109765420; protein DETOXIFICATION 34-like	--	[R]	General function prediction only	MatE	Protein DETOXIFICATION 34 OS=Arabidopsis thaliana OX=3702 GN=DTX34 PE=2 SV=1	V	Defense mechanisms	protein DETOXIFICATION 34-like [Aegilops tauschii subsp. tauschii]	biological process: localization (GO:0051179);; molecular function: transporter activity (GO:0005215);; cellular component: membrane (GO:0016020);; cellular component: membrane part (GO:0044425)
TraesCS2A03G1177300	1.2973	148	0.772828	81	1.36704	162	0.993743	132	0.239369	33	0.403489	50	0.00285514	0.725149	Up	[T]	Signal transduction mechanisms	Molecular Function: acid phosphatase activity (GO:0003993);; Molecular Function: metal ion binding (GO:0046872);;	K22390|1.7e-299|ats:109772249|K22390 acid phosphatase type 7 | (RefSeq) LOC109772249; purple acid phosphatase 22-like isoform X1	--	[G]	Carbohydrate transport and metabolism	Calcineurin-like phosphoesterase	Purple acid phosphatase 22 OS=Arabidopsis thaliana OX=3702 GN=PAP22 PE=2 SV=1	G	Carbohydrate transport and metabolism	unnamed protein product [Triticum turgidum subsp. durum]	biological process: metabolic process (GO:0008152);; biological process: cellular process (GO:0009987);; molecular function: catalytic activity (GO:0003824);; molecular function: binding (GO:0005488)
NewGene_8052	0.722579	61	1.17486	76	1.06949	82	0	0	0.088169	8	0.201864	8	0.00222071	0.725018	Up	--	--	Molecular Function: racemase and epimerase activity, acting on amino acids and derivatives (GO:0016855);; Molecular Function: metal ion binding (GO:0046872);;	--	--	--	--	--	--	--	--	--	molecular function: catalytic activity (GO:0003824);; molecular function: binding (GO:0005488)
NewGene_11640	0.601864	90	0.490775	68	1.04157	164	0.390212	74	0.234815	44	0.188264	34	0.00494197	0.724109	Up	--	--	--	--	--	--	--	--	--	--	--	--	--
TraesCS7D03G0305200	0.931363	422	0.566547	236	0.949596	449	0.709117	356	0.293208	139	0.329498	161	6.54678e-05	0.723729	Up	--	--	--	--	--	--	--	Development and cell death domain	--	S	Function unknown	uncharacterized protein LOC109752610 [Aegilops tauschii subsp. tauschii]	--
TraesCS3D03G0905000	1.84784	237	0.880127	104	1.31411	176	0.190304	28	0.345062	47	0.506633	70	0.007784	0.721179	Up	--	--	--	--	--	--	--	--	--	--	--	glycine-rich cell wall structural protein 1.8-like [Aegilops tauschii subsp. tauschii]	--
TraesCS3B03G1503900	34.4444	511	18.3698	251	33.3527	517	16.6265	274	13.1617	204	10.2337	164	0.00163923	0.721044	Up	--	--	Molecular Function: metal ion binding (GO:0046872);;	--	--	--	--	Metallothionein	Metallothionein-like protein 2B OS=Oryza sativa subsp. japonica OX=39947 GN=MT2B PE=2 SV=1	--	--	metallothionein-like protein 2C [Aegilops tauschii subsp. tauschii]	molecular function: binding (GO:0005488)
TraesCS5B03G0135300	6.68097	589	3.28201	261	8.57694	777	5.43203	527	1.68969	156	1.89636	176	0.00407371	0.719413	Up	[Q]	Secondary metabolites biosynthesis, transport and catabolism	Molecular Function: oxidoreductase activity (GO:0016491);; Molecular Function: metal ion binding (GO:0046872);;	K24028|4.9e-75|gmx:100776216|K24028 salicylic acid 3-hydroxylase [EC:1.14.11.-] | (RefSeq) protein DMR6-LIKE OXYGENASE 1	--	[QR]	Secondary metabolites biosynthesis, transport and catabolism;; General function prediction only	2OG-Fe(II) oxygenase superfamily	2-oxoglutarate-dependent dioxygenase 19 OS=Oryza sativa subsp. japonica OX=39947 GN=2ODD19 PE=1 SV=1	Q	Secondary metabolites biosynthesis, transport and catabolism	protein DMR6-LIKE OXYGENASE 1-like [Aegilops tauschii subsp. tauschii]	molecular function: catalytic activity (GO:0003824);; molecular function: binding (GO:0005488)
TraesCS3B03G0953000	6.52798	525	2.52554	187	8.35276	701	4.86603	435	1.18827	100	1.54899	135	0.00705295	0.71935	Up	[IR]	Lipid transport and metabolism;; General function prediction only	Biological Process: lipid metabolic process (GO:0006629);; Molecular Function: lipase activity (GO:0016298);;	K00679|6.2e-61|cic:CICLE_v10027727mg|K00679 phospholipid:diacylglycerol acyltransferase [EC:2.3.1.158] | (RefSeq) hypothetical protein	Glycerolipid metabolism (ko00561)	--	--	GDSL-like Lipase/Acylhydrolase	GDSL esterase/lipase At1g58430 OS=Arabidopsis thaliana OX=3702 GN=At1g58430 PE=2 SV=1	I	Lipid transport and metabolism	unnamed protein product [Triticum aestivum]	biological process: metabolic process (GO:0008152);; biological process: single-organism process (GO:0044699);; molecular function: catalytic activity (GO:0003824)
TraesCS3B03G0567200	0.814389	77	0.595079	52	1.12665	111	0.238978	25	0.158113	16	0.398215	41	0.00836054	0.716741	Up	[GER]	Carbohydrate transport and metabolism;; Amino acid transport and metabolism;; General function prediction only	Cellular Component: integral component of membrane (GO:0016021);; Molecular Function: transmembrane transporter activity (GO:0022857);;	K17500|1.2e-52|nto:104085001|K17500 integrin-linked kinase-associated serine/threonine phosphatase 2C [EC:3.1.3.16] | (RefSeq) WAT1-related protein At3g18200 isoform X1	--	--	--	EamA-like transporter family	WAT1-related protein At1g09380 OS=Arabidopsis thaliana OX=3702 GN=At1g09380 PE=2 SV=1	S	Function unknown	unnamed protein product [Triticum turgidum subsp. durum]	cellular component: membrane (GO:0016020);; cellular component: membrane part (GO:0044425);; biological process: localization (GO:0051179);; molecular function: transporter activity (GO:0005215)
TraesCS5A03G0419700	5.39729	702	1.36105	163	8.85978	1203	3.39626	490	0.867634	118	0.907177	128	0.0080779	0.716708	Up	--	--	Cellular Component: integral component of membrane (GO:0016021);; Molecular Function: transmembrane transporter activity (GO:0022857);;	K14638|6.6e-302|ats:109769582|K14638 solute carrier family 15 (peptide/histidine transporter), member 3/4 | (RefSeq) LOC109769582; protein NRT1/ PTR FAMILY 2.3-like	--	[E]	Amino acid transport and metabolism	POT family	Protein NRT1/ PTR FAMILY 2.3 OS=Arabidopsis thaliana OX=3702 GN=NPF2.3 PE=2 SV=1	E	Amino acid transport and metabolism	putative nitrate excretion transporter 3 [Triticum urartu]	cellular component: membrane (GO:0016020);; cellular component: membrane part (GO:0044425);; biological process: localization (GO:0051179);; molecular function: transporter activity (GO:0005215)
NewGene_18675	3.20764	866	2.59039	634	3.927	1069	3.45546	976	1.08105	279	0.88991	285	0.00178342	0.716097	Up	--	--	--	--	--	--	--	--	--	--	--	--	--
TraesCS3D03G0614700	3.32634	185	2.45076	125	4.60371	267	3.17754	196	0.733479	43	1.21371	73	0.00485424	0.715859	Up	--	--	Molecular Function: protein serine/threonine phosphatase activity (GO:0004722);;	K17499|1.1e-122|ats:109747738|K17499 protein phosphatase 1G [EC:3.1.3.16] | (RefSeq) LOC109747738; probable protein phosphatase 2C 42	--	--	--	Protein phosphatase 2C	Probable protein phosphatase 2C 19 OS=Oryza sativa subsp. japonica OX=39947 GN=Os02g0599700 PE=3 SV=2	T	Signal transduction mechanisms	probable protein phosphatase 2C 42 [Aegilops tauschii subsp. tauschii]	biological process: metabolic process (GO:0008152);; biological process: cellular process (GO:0009987);; molecular function: catalytic activity (GO:0003824)
TraesCS1D03G0761800	3.40977	318	1.37877	118	2.93077	285	1.77448	184	0.941672	92	0.976717	98	0.00206994	0.714315	Up	[IR]	Lipid transport and metabolism;; General function prediction only	Molecular Function: hydrolase activity, acting on ester bonds (GO:0016788);;	K01206|5.3e-39|thj:104825554|K01206 alpha-L-fucosidase [EC:3.2.1.51] | (RefSeq) alpha-L-fucosidase 3	Other glycan degradation (ko00511)	--	--	GDSL-like Lipase/Acylhydrolase	GDSL esterase/lipase At5g45910 OS=Arabidopsis thaliana OX=3702 GN=At5g45910 PE=2 SV=1	S	Function unknown	GDSL esterase/lipase At5g45910-like [Aegilops tauschii subsp. tauschii]	molecular function: catalytic activity (GO:0003824)
TraesCS7B03G0914000LC	1.38888	287	1.07457	204	1.0083	218	0.902449	207	0.483525	105	0.443483	99	0.000508255	0.714204	Up	--	--	--	--	--	--	--	--	--	--	--	--	--
TraesCS7A03G0912000	2.98818	186	1.69446	97	2.95581	192	0.598924	42	1.08077	70	0.737668	50	0.00850788	0.713538	Up	[O]	Posttranslational modification, protein turnover, chaperones	Molecular Function: molecular_function (GO:0003674);; Molecular Function: catalytic activity (GO:0003824);; Molecular Function: glutathione transferase activity (GO:0004364);; Molecular Function: protein binding (GO:0005515);; Cellular Component: cellular_component (GO:0005575);; Cellular Component: intracellular (GO:0005622);; Cellular Component: cell (GO:0005623);; Cellular Component: cytoplasm…	K00799|7.9e-124|ats:109779512|K00799 glutathione S-transferase [EC:2.5.1.18] | (RefSeq) LOC109779512; probable glutathione S-transferase BZ2	Glutathione metabolism (ko00480)	[O]	Posttranslational modification, protein turnover, chaperones	Glutathione S-transferase, N-terminal domain	Probable glutathione S-transferase BZ2 OS=Zea mays OX=4577 GN=BZ2 PE=3 SV=1	O	Posttranslational modification, protein turnover, chaperones	probable glutathione S-transferase BZ2 [Aegilops tauschii subsp. tauschii]	molecular function: catalytic activity (GO:0003824);; molecular function: binding (GO:0005488);; cellular component: cell (GO:0005623);; cellular component: cell part (GO:0044464);; biological process: metabolic process (GO:0008152);; biological process: cellular process (GO:0009987);; biological process: response to stimulus (GO:0050896);; biological process: multicellular organismal process (GO…
TraesCS1B03G1039100	3.52346	357	2.08446	195	3.95452	420	2.95016	334	0.954795	100	1.16971	129	0.00141715	0.712553	Up	[G]	Carbohydrate transport and metabolism	Molecular Function: polygalacturonase activity (GO:0004650);; Cellular Component: extracellular region (GO:0005576);; Biological Process: carbohydrate metabolic process (GO:0005975);; Biological Process: cell wall organization (GO:0071555);;	K01213|5.0e-227|ats:109786760|K01213 galacturan 1,4-alpha-galacturonidase [EC:3.2.1.67] | (RefSeq) LOC109786760; probable polygalacturonase At1g80170	Pentose and glucuronate interconversions (ko00040)	--	--	Glycosyl hydrolases family 28	Probable polygalacturonase At1g80170 OS=Arabidopsis thaliana OX=3702 GN=At1g80170 PE=1 SV=1	G	Carbohydrate transport and metabolism	unnamed protein product [Triticum turgidum subsp. durum]	molecular function: catalytic activity (GO:0003824);; cellular component: extracellular region (GO:0005576);; biological process: metabolic process (GO:0008152);; biological process: cellular process (GO:0009987);; biological process: cellular component organization or biogenesis (GO:0071840)
TraesCS2A03G0616800	0.609087	117	0.704029	123	1.34222	266	0.429426	94	0.285119	59	0.356989	74	0.007384	0.705877	Up	--	--	Molecular Function: protein dimerization activity (GO:0046983);;	--	--	--	--	bHLH-MYC and R2R3-MYB transcription factors N-terminal	Transcription factor EMB1444 OS=Arabidopsis thaliana OX=3702 GN=EMB1444 PE=2 SV=1	K	Transcription	unnamed protein product [Triticum turgidum subsp. durum]	molecular function: binding (GO:0005488)
TraesCS2D03G1111000	1.92522	171	0.670738	58	2.35058	218	1.15457	112	0.345776	32	0.567146	58	0.00815868	0.70562	Up	--	--	--	K24194|1.4e-120|bdi:100824289|K24194 boron transporter | (RefSeq) boron transporter 4	--	--	--	Ankyrin repeats (3 copies)	--	S	Function unknown	ankyrin-1-like [Aegilops tauschii subsp. tauschii]	--
TraesCS3A03G0296800	1.92411	113	1.0763	58	1.97667	121	1.01408	66	0.429494	27	0.824693	52	0.0046646	0.705417	Up	--	--	--	--	--	--	--	Phloem protein 2	Protein PHLOEM PROTEIN 2-LIKE A1 OS=Arabidopsis thaliana OX=3702 GN=PP2A1 PE=2 SV=1	L	Replication, recombination and repair	hypothetical protein TRIUR3_18044 [Triticum urartu]	--
TraesCS5A03G0008900	3.76732	573	1.46687	205	4.25775	676	2.87783	486	0.526601	84	0.746758	123	0.00902812	0.70515	Up	[E]	Amino acid transport and metabolism	Cellular Component: integral component of membrane (GO:0016021);; Molecular Function: transmembrane transporter activity (GO:0022857);;	K14638|5.8e-139|cmax:111493070|K14638 solute carrier family 15 (peptide/histidine transporter), member 3/4 | (RefSeq) protein NRT1/ PTR FAMILY 2.13-like	--	[E]	Amino acid transport and metabolism	POT family	Protein NRT1/ PTR FAMILY 2.11 OS=Arabidopsis thaliana OX=3702 GN=NPF2.11 PE=1 SV=1	E	Amino acid transport and metabolism	unnamed protein product [Triticum turgidum subsp. durum]	cellular component: membrane (GO:0016020);; cellular component: membrane part (GO:0044425);; biological process: localization (GO:0051179);; molecular function: transporter activity (GO:0005215)
TraesCS2A03G0796800	3.31472	81	3.49595	79	5.1799	133	2.91075	79	1.51835	39	1.44364	38	0.00400882	0.704387	Up	--	--	--	--	--	--	--	--	--	--	--	hypothetical protein TRIUR3_18611 [Triticum urartu]	--
TraesCS7B03G0207400	1.30463	121	1.53109	130	1.71212	165	1.25022	128	0.544945	53	0.571515	57	0.00260229	0.703936	Up	[I]	Lipid transport and metabolism	Molecular Function: hydrolase activity (GO:0016787);;	K20506|5.6e-85|egu:105060863|K20506 tuliposide A-converting enzyme [EC:4.2.99.22] | (RefSeq) tuliposide A-converting enzyme 2, chloroplastic-like	--	[V]	Defense mechanisms	alpha/beta hydrolase fold	Tuliposide A-converting enzyme 1, chloroplastic OS=Tulipa gesneriana OX=13306 GN=TCEA1 PE=1 SV=1	V	Defense mechanisms	probable carboxylesterase 12 [Aegilops tauschii subsp. tauschii]	molecular function: catalytic activity (GO:0003824)
TraesCS2B03G1008800	1.09638	99	0.690494	58	1.24136	117	0.96887	98	0.2072	20	0.266625	26	0.00778156	0.70192	Up	[R]	General function prediction only	Molecular Function: hydrolase activity (GO:0016787);;	K14664|4.1e-224|ats:109759765|K14664 IAA-amino acid hydrolase [EC:3.5.1.-] | (RefSeq) LOC109759765; IAA-amino acid hydrolase ILR1-like 5	--	--	--	Peptidase family M20/M25/M40	IAA-amino acid hydrolase ILR1-like 5 OS=Oryza sativa subsp. japonica OX=39947 GN=ILL5 PE=2 SV=1	S	Function unknown	predicted protein [Hordeum vulgare subsp. vulgare]	molecular function: catalytic activity (GO:0003824)
TraesCS2A03G0396400	4.48121	389	3.16523	252	4.21429	382	3.97586	383	1.3424	122	1.34331	126	0.000819889	0.699172	Up	[T]	Signal transduction mechanisms	Molecular Function: protein kinase activity (GO:0004672);; Molecular Function: ATP binding (GO:0005524);;	K08867|5.3e-176|ats:109741040|K08867 WNK lysine deficient protein kinase [EC:2.7.11.1] | (RefSeq) LOC109741040; probable serine/threonine-protein kinase WNK5	--	[R]	General function prediction only	Protein kinase domain	Probable serine/threonine-protein kinase WNK5 OS=Oryza sativa subsp. japonica OX=39947 GN=WNK5 PE=2 SV=1	T	Signal transduction mechanisms	unnamed protein product [Triticum turgidum subsp. durum]	biological process: metabolic process (GO:0008152);; biological process: cellular process (GO:0009987);; molecular function: catalytic activity (GO:0003824);; molecular function: binding (GO:0005488)
TraesCS4A03G0202400	12.7394	2260	8.68804	1415	18.6311	3451	13.645	2687	2.54702	472	3.18884	610	0.00884428	0.698967	Up	[O]	Posttranslational modification, protein turnover, chaperones	Molecular Function: ATP binding (GO:0005524);;	K03283|0.0e+00|ats:109763346|K03283 heat shock 70kDa protein 1/2/6/8 | (RefSeq) LOC109763346; heat shock cognate 70 kDa protein 2-like	Spliceosome (ko03040);; Protein processing in endoplasmic reticulum (ko04141);; Endocytosis (ko04144)	[O]	Posttranslational modification, protein turnover, chaperones	Hsp70 protein	Heat shock 70 kDa protein 4 OS=Arabidopsis thaliana OX=3702 GN=HSP70-4 PE=1 SV=1	O	Posttranslational modification, protein turnover, chaperones	unnamed protein product [Triticum turgidum subsp. durum]	molecular function: binding (GO:0005488)
TraesCS3B03G0497100LC	2.72425	211	1.40501	100	2.97729	241	1.99104	172	0.752898	61	0.899186	76	0.00225847	0.698238	Up	--	--	--	--	--	--	--	--	--	--	--	--	--
NewGene_19936	0.824211	70	0.831426	65	0.744808	66	0.732266	69	0.232988	21	0.166264	16	0.00849536	0.697836	Up	--	--	--	--	--	--	--	--	--	--	--	--	--
TraesCS3D03G0066300	5.90149	475	3.63983	269	6.00543	505	5.20065	465	1.65794	140	1.67897	146	0.00171928	0.69758	Up	--	--	Molecular Function: nucleic acid binding (GO:0003676);; Molecular Function: endonuclease activity (GO:0004519);; Biological Process: DNA catabolic process (GO:0006308);;	--	--	--	--	S1/P1 Nuclease	Endonuclease 2 OS=Arabidopsis thaliana OX=3702 GN=ENDO2 PE=1 SV=1	S	Function unknown	endonuclease 2-like isoform X3 [Aegilops tauschii subsp. tauschii]	molecular function: binding (GO:0005488);; biological process: metabolic process (GO:0008152);; biological process: cellular process (GO:0009987);; molecular function: catalytic activity (GO:0003824)
NewGene_1561	0.564341	89	0.379976	69	0.886804	123	0.455852	81	0.243013	40	0.173342	34	0.00302613	0.697017	Up	--	--	--	--	--	--	--	--	--	--	--	--	--
TraesCS3D03G0230100	3.20908	392	1.5408	173	3.19674	408	2.21433	300	0.613934	79	1.13153	149	0.00437669	0.696483	Up	[C]	Energy production and conversion	Biological Process: cytokinin metabolic process (GO:0009690);; Molecular Function: cytokinin dehydrogenase activity (GO:0019139);; Molecular Function: FAD binding (GO:0071949);;	K00279|3.6e-299|ats:109740122|K00279 cytokinin dehydrogenase [EC:1.5.99.12] | (RefSeq) LOC109740122; cytokinin dehydrogenase 1-like	Zeatin biosynthesis (ko00908)	[C]	Energy production and conversion	Cytokinin dehydrogenase 1, FAD and cytokinin binding	Cytokinin dehydrogenase 1 OS=Zea mays OX=4577 GN=CKX1 PE=1 SV=2	C	Energy production and conversion	cytokinin dehydrogenase 1-like [Aegilops tauschii subsp. tauschii]	biological process: metabolic process (GO:0008152);; biological process: cellular process (GO:0009987);; biological process: biological regulation (GO:0065007);; biological process: single-organism process (GO:0044699);; molecular function: catalytic activity (GO:0003824);; molecular function: binding (GO:0005488)
TraesCS2D03G0952800	1.68849	150	0.560512	46	1.77961	165	0.728511	72	0.272429	26	0.561553	54	0.00960539	0.695828	Up	[P]	Inorganic ion transport and metabolism	Molecular Function: zinc ion transmembrane transporter activity (GO:0005385);; Cellular Component: plasma membrane (GO:0005886);; Cellular Component: membrane (GO:0016020);; Cellular Component: integral component of membrane (GO:0016021);; Biological Process: zinc II ion transmembrane transport (GO:0071577);;	K14709|1.6e-192|ats:109780599|K14709 solute carrier family 39 (zinc transporter), member 1/2/3 | (RefSeq) LOC109780599; zinc transporter 3-like	--	[P]	Inorganic ion transport and metabolism	ZIP Zinc transporter	Zinc transporter 3 OS=Oryza sativa subsp. japonica OX=39947 GN=ZIP3 PE=1 SV=2	P	Inorganic ion transport and metabolism	zinc transporter 3-like [Aegilops tauschii subsp. tauschii]	biological process: localization (GO:0051179);; molecular function: transporter activity (GO:0005215);; cellular component: cell (GO:0005623);; cellular component: membrane (GO:0016020);; cellular component: cell part (GO:0044464);; cellular component: membrane part (GO:0044425)
TraesCS4D03G0669200	5.63144	410	4.94204	330	7.1863	546	3.80139	307	2.24875	171	2.92677	230	0.00131992	0.694826	Up	--	--	--	--	--	--	--	Protein of unknown function (DUF1997)	--	S	Function unknown	uncharacterized protein LOC109733398 [Aegilops tauschii subsp. tauschii]	--
TraesCS6A03G0093800	28.5754	3590	5.8192	671	31.402	4120	16.1441	2251	3.12294	410	2.48612	337	0.00975755	0.692709	Up	[P]	Inorganic ion transport and metabolism	Molecular Function: catalase activity (GO:0004096);; Biological Process: response to oxidative stress (GO:0006979);; Molecular Function: heme binding (GO:0020037);; Biological Process: hydrogen peroxide catabolic process (GO:0042744);; Molecular Function: metal ion binding (GO:0046872);;	K03781|1.3e-303|ats:109735378|K03781 catalase [EC:1.11.1.6] | (RefSeq) LOC109735378; catalase isozyme 2	Tryptophan metabolism (ko00380);; Glyoxylate and dicarboxylate metabolism (ko00630);; Carbon metabolism (ko01200);; MAPK signaling pathway - plant (ko04016);; Peroxisome (ko04146)	[P]	Inorganic ion transport and metabolism	Catalase	Catalase isozyme 2 OS=Hordeum vulgare OX=4513 GN=CAT2 PE=2 SV=1	P	Inorganic ion transport and metabolism	unnamed protein product [Triticum turgidum subsp. durum]	biological process: metabolic process (GO:0008152);; biological process: cellular process (GO:0009987);; biological process: single-organism process (GO:0044699);; biological process: response to stimulus (GO:0050896);; biological process: detoxification (GO:0098754);; molecular function: catalytic activity (GO:0003824);; molecular function: antioxidant activity (GO:0016209);; molecular function:…
TraesCS3B03G1047300	2.98967	392	1.22606	148	2.09325	286	1.94361	283	0.654999	90	0.583426	83	0.00518715	0.692275	Up	[E]	Amino acid transport and metabolism	Molecular Function: peptide:proton symporter activity (GO:0015333);; Cellular Component: integral component of membrane (GO:0016021);; Molecular Function: oligopeptide transmembrane transporter activity (GO:0035673);; Molecular Function: peptide transmembrane transporter activity (GO:1904680);;	K14638|2.4e-301|ats:109781107|K14638 solute carrier family 15 (peptide/histidine transporter), member 3/4 | (RefSeq) LOC109781107; protein NRT1/ PTR FAMILY 8.2-like	--	[E]	Amino acid transport and metabolism	POT family	Protein NRT1/ PTR FAMILY 8.1 OS=Arabidopsis thaliana OX=3702 GN=NPF8.1 PE=1 SV=1	E	Amino acid transport and metabolism	unnamed protein product [Triticum turgidum subsp. durum]	biological process: single-organism process (GO:0044699);; biological process: localization (GO:0051179);; molecular function: transporter activity (GO:0005215);; cellular component: membrane (GO:0016020);; cellular component: membrane part (GO:0044425)
TraesCS4A03G0556200	7.25517	873	9.25829	1022	7.89895	992	6.16015	822	2.55104	321	3.92488	509	0.00369095	0.692068	Up	--	--	--	--	--	--	--	Myb/SANT-like DNA-binding domain	--	S	Function unknown	unnamed protein product [Triticum turgidum subsp. durum]	--
TraesCS2B03G1168700	1.23671	130	0.992748	96	1.42889	157	0.57522	67	0.477401	53	0.568396	65	0.00576546	0.689861	Up	[QV]	Secondary metabolites biosynthesis, transport and catabolism;; Defense mechanisms	Molecular Function: monooxygenase activity (GO:0004497);; Molecular Function: iron ion binding (GO:0005506);; Molecular Function: oxidoreductase activity, acting on paired donors, with incorporation or reduction of molecular oxygen (GO:0016705);; Molecular Function: heme binding (GO:0020037);;	K20667|6.8e-90|nnu:104593852|K20667 beta-amyrin 28-monooxygenase [EC:1.14.14.126] | (RefSeq) beta-amyrin 28-oxidase-like	--	[QI]	Secondary metabolites biosynthesis, transport and catabolism;; Lipid transport and metabolism	Cytochrome P450	Cytochrome P450 716B1 OS=Picea sitchensis OX=3332 GN=CYP716B1 PE=2 SV=1	Q	Secondary metabolites biosynthesis, transport and catabolism	unnamed protein product [Triticum turgidum subsp. durum]	biological process: metabolic process (GO:0008152);; biological process: single-organism process (GO:0044699);; molecular function: catalytic activity (GO:0003824);; molecular function: binding (GO:0005488)
TraesCS2D03G0374700LC	3.58417	182	2.46752	115	4.18946	221	2.82017	159	1.42476	76	1.20919	66	0.00105338	0.689758	Up	--	--	--	--	--	--	--	--	--	--	--	uncharacterized protein LOC109745228 [Aegilops tauschii subsp. tauschii]	--
TraesCS2B03G0740500	1.39768	136	0.952252	85	1.53489	156	1.07364	116	0.346079	35	0.601182	63	0.00289203	0.689532	Up	--	--	Molecular Function: RNA binding (GO:0003723);; Cellular Component: nucleus (GO:0005634);; Biological Process: RNA processing (GO:0006396);; Cellular Component: ribonucleoprotein complex (GO:1990904);;	K15191|1.0e-214|ats:109740193|K15191 La-related protein 7 | (RefSeq) LOC109740193; la-related protein 6C-like	--	[R]	General function prediction only	La domain	La-related protein 6C OS=Arabidopsis thaliana OX=3702 GN=LARP6C PE=3 SV=1	A	RNA processing and modification	predicted protein [Hordeum vulgare subsp. vulgare]	molecular function: binding (GO:0005488);; cellular component: cell (GO:0005623);; cellular component: organelle (GO:0043226);; cellular component: cell part (GO:0044464);; biological process: metabolic process (GO:0008152);; biological process: cellular process (GO:0009987);; cellular component: macromolecular complex (GO:0032991)
TraesCS2A03G1049900	0.72546	408	0.627003	324	0.496376	292	0.441191	275	0.148142	87	0.314208	191	0.00610694	0.688694	Up	[L]	Replication, recombination and repair	Molecular Function: ATP binding (GO:0005524);;	K10706|0.0e+00|vvi:100855072|K10706 senataxin [EC:3.6.4.-] | (RefSeq) uncharacterized LOC100855072	--	[A]	RNA processing and modification	AAA domain	Regulator of nonsense transcripts 1 homolog OS=Arabidopsis thaliana OX=3702 GN=UPF1 PE=1 SV=2	A	RNA processing and modification	unnamed protein product [Triticum turgidum subsp. durum]	molecular function: binding (GO:0005488)
TraesCS3D03G0554900	0.281916	58	0.280206	53	0.299207	65	0.149675	35	0.131042	29	0.086914	20	0.00825494	0.688521	Up	[T]	Signal transduction mechanisms	Molecular Function: voltage-gated potassium channel activity (GO:0005249);; Cellular Component: integral component of membrane (GO:0016021);; Biological Process: regulation of ion transmembrane transport (GO:0034765);;	K21867|0.0e+00|ats:109741284|K21867 potassium channel | (RefSeq) LOC109741284; potassium channel AKT1	--	[PT]	Inorganic ion transport and metabolism;; Signal transduction mechanisms	Ankyrin repeats (3 copies)	Potassium channel AKT1 OS=Oryza sativa subsp. indica OX=39946 GN=AKT1 PE=2 SV=1	--	--	potassium channel AKT1 [Aegilops tauschii subsp. tauschii]	biological process: cellular process (GO:0009987);; biological process: single-organism process (GO:0044699);; biological process: localization (GO:0051179);; biological process: biological regulation (GO:0065007);; molecular function: transporter activity (GO:0005215);; cellular component: membrane (GO:0016020);; cellular component: membrane part (GO:0044425)
TraesCS7D03G0331200	1.07744	217	0.379291	70	0.672494	142	0.425436	95	0.237155	50	0.291095	63	0.00653566	0.687452	Up	[T]	Signal transduction mechanisms	Molecular Function: protein serine/threonine kinase activity (GO:0004674);; Molecular Function: ATP binding (GO:0005524);;	K23544|8.4e-49|brp:103842861|K23544 serine incorporator 1/3 | (RefSeq) serine incorporator 3	--	--	--	Protein tyrosine and serine/threonine kinase	Wall-associated receptor kinase 3 OS=Arabidopsis thaliana OX=3702 GN=WAK3 PE=2 SV=2	T	Signal transduction mechanisms	wall-associated receptor kinase 4-like [Aegilops tauschii subsp. tauschii]	biological process: metabolic process (GO:0008152);; biological process: cellular process (GO:0009987);; molecular function: catalytic activity (GO:0003824);; molecular function: binding (GO:0005488)
TraesCS1A03G0665100LC	0.543612	62	0.485146	51	0.579527	69	0.445558	57	0.138556	17	0.212015	27	0.00563234	0.68677	Up	--	--	Molecular Function: protein dimerization activity (GO:0046983);;	--	--	--	--	hAT family C-terminal dimerisation region	--	S	Function unknown	zinc finger MYM-type protein 1-like [Panicum hallii]	molecular function: binding (GO:0005488)
TraesCS1B03G0475100LC	1.89301	84	2.61907	107	2.83849	132	1.09206	54	0.979307	46	0.969208	47	0.00972217	0.684935	Up	--	--	--	--	--	--	--	--	--	--	--	--	--
TraesCS6B03G0727100LC	2.34369	236	2.27182	210	2.46423	259	1.38437	155	0.924874	98	1.17125	127	0.00304653	0.684899	Up	--	--	Cellular Component: integral component of membrane (GO:0016021);;	K22418|3.7e-17|ats:109764613|K22418 11beta/17beta-hydroxysteroid dehydrogenase [EC:1.1.1.146 1.1.1.-] | (RefSeq) LOC109764613; 11-beta-hydroxysteroid dehydrogenase 1B-like	--	--	--	--	11-beta-hydroxysteroid dehydrogenase-like 2 OS=Arabidopsis thaliana OX=3702 GN=HSD2 PE=3 SV=1	Q	Secondary metabolites biosynthesis, transport and catabolism	unnamed protein product [Triticum turgidum subsp. durum]	cellular component: membrane (GO:0016020);; cellular component: membrane part (GO:0044425)
TraesCS3A03G0761000	1.79992	154	1.83583	145	1.54275	138	1.03592	99	0.597765	54	0.853661	79	0.00532358	0.684253	Up	[L]	Replication, recombination and repair	Molecular Function: single-stranded DNA binding (GO:0003697);; Biological Process: DNA replication (GO:0006260);;	K03111|3.1e-22|atr:18444021|K03111 single-strand DNA-binding protein | (RefSeq) single-stranded DNA-binding protein, mitochondrial	DNA replication (ko03030);; Mismatch repair (ko03430);; Homologous recombination (ko03440)	[L]	Replication, recombination and repair	Single-strand binding protein family	Single-stranded DNA-binding protein, mitochondrial OS=Arabidopsis thaliana OX=3702 GN=At4g11060 PE=2 SV=1	L	Replication, recombination and repair	unnamed protein product [Triticum turgidum subsp. durum]	molecular function: binding (GO:0005488);; biological process: metabolic process (GO:0008152);; biological process: cellular process (GO:0009987)
TraesCS6B03G0022700	13.9258	1256	10.2788	851	15.5491	1464	9.44367	945	5.82858	549	6.10137	593	0.000146465	0.680995	Up	--	--	Biological Process: reproduction (GO:0000003);; Cellular Component: ubiquitin ligase complex (GO:0000151);; Biological Process: mitotic cell cycle (GO:0000278);; Biological Process: mitotic cytokinesis (GO:0000281);; Biological Process: cell morphogenesis (GO:0000902);; Biological Process: cell morphogenesis involved in differentiation (GO:0000904);; Biological Process: cytokinesis (GO:0000910);;…	--	--	[R]	General function prediction only	Ankyrin repeats (3 copies)	Phytochrome-interacting ankyrin-repeat protein 1 OS=Arabidopsis thaliana OX=3702 GN=PIA1 PE=2 SV=1	S	Function unknown	26S proteasome non-ATPase regulatory subunit 10 [Aegilops tauschii subsp. tauschii]	biological process: reproduction (GO:0000003);; cellular component: cell (GO:0005623);; cellular component: macromolecular complex (GO:0032991);; cellular component: cell part (GO:0044464);; biological process: cellular process (GO:0009987);; biological process: single-organism process (GO:0044699);; biological process: developmental process (GO:0032502);; biological process: cellular component o…
TraesCS4A03G0126900	42.2973	3842	24.5256	2044	36.0338	3418	19.5036	1966	15.3786	1459	15.406	1508	0.00163332	0.680671	Up	[E]	Amino acid transport and metabolism	Molecular Function: glutamate-ammonia ligase activity (GO:0004356);; Molecular Function: ATP binding (GO:0005524);; Biological Process: glutamine biosynthetic process (GO:0006542);;	K01915|6.6e-212|ats:109778407|K01915 glutamine synthetase [EC:6.3.1.2] | (RefSeq) LOC109778407; glutamine synthetase cytosolic isozyme 1-2	Arginine biosynthesis (ko00220);; Alanine, aspartate and glutamate metabolism (ko00250);; Glyoxylate and dicarboxylate metabolism (ko00630);; Nitrogen metabolism (ko00910);; Biosynthesis of amino acids (ko01230)	[E]	Amino acid transport and metabolism	Glutamine synthetase, catalytic domain	Glutamine synthetase cytosolic isozyme 1-2 OS=Oryza sativa subsp. japonica OX=39947 GN=GLN1-2 PE=1 SV=1	E	Amino acid transport and metabolism	glutamine synthetase cytosolic isozyme 1-2 [Aegilops tauschii subsp. tauschii]	molecular function: catalytic activity (GO:0003824);; molecular function: binding (GO:0005488);; biological process: metabolic process (GO:0008152);; biological process: cellular process (GO:0009987);; biological process: single-organism process (GO:0044699)
TraesCS2D03G0899700	1.75968	94	0.876677	43	1.89773	105	1.37909	81	0.431814	24	0.336364	20	0.00985334	0.680319	Up	--	--	Cellular Component: nucleosome (GO:0000786);; Molecular Function: DNA binding (GO:0003677);; Cellular Component: nucleus (GO:0005634);; Biological Process: nucleosome assembly (GO:0006334);; Cellular Component: host cell nucleus (GO:0042025);;	K11275|7.0e-53|ats:109764910|K11275 histone H1/5 | (RefSeq) LOC109764910; histone H1-like	--	--	--	linker histone H1 and H5 family	Histone H1 OS=Solanum pennellii OX=28526 PE=2 SV=1	B	Chromatin structure and dynamics	histone H1-like [Aegilops tauschii subsp. tauschii]	cellular component: cell (GO:0005623);; cellular component: macromolecular complex (GO:0032991);; cellular component: organelle (GO:0043226);; cellular component: organelle part (GO:0044422);; cellular component: cell part (GO:0044464);; molecular function: binding (GO:0005488);; biological process: cellular process (GO:0009987);; biological process: cellular component organization or biogenesis …
TraesCS5B03G1114400LC	2.64333	332	2.45494	283	2.63114	345	1.55484	217	0.974181	128	1.3362	181	0.00280477	0.679051	Up	--	--	Molecular Function: 6-phosphofructo-2-kinase activity (GO:0003873);; Molecular Function: ATP binding (GO:0005524);; Biological Process: fructose metabolic process (GO:0006000);; Biological Process: fructose 2,6-bisphosphate metabolic process (GO:0006003);; Molecular Function: starch binding (GO:2001070);;	K01103|9.3e-42|ats:109778346|K01103 6-phosphofructo-2-kinase / fructose-2,6-biphosphatase 3 [EC:2.7.1.105 3.1.3.46] | (RefSeq) LOC109778346; 6-phosphofructo-2-kinase/fructose-2, 6-bisphosphatase-like isoform X1	Fructose and mannose metabolism (ko00051)	[G]	Carbohydrate transport and metabolism	Retrotransposon gag protein	6-phosphofructo-2-kinase/fructose-2,6-bisphosphatase OS=Arabidopsis thaliana OX=3702 GN=FKFBP PE=1 SV=1	G	Carbohydrate transport and metabolism	uncharacterized protein LOC109765992 [Aegilops tauschii subsp. tauschii]	biological process: metabolic process (GO:0008152);; biological process: cellular process (GO:0009987);; molecular function: catalytic activity (GO:0003824);; molecular function: binding (GO:0005488);; biological process: single-organism process (GO:0044699)
TraesCS7B03G0097800	2.87827	344	1.77499	195	2.37596	296	2.0736	275	0.918397	115	0.987589	127	8.20972e-05	0.678658	Up	--	--	--	--	--	--	--	Development and cell death domain	--	S	Function unknown	unnamed protein product [Triticum turgidum subsp. durum]	--
TraesCS2D03G0612500	0.921963	90	0.909769	82	1.25172	127	0.487035	53	0.487938	50	0.3463	37	0.00906419	0.67838	Up	--	--	Molecular Function: RNA binding (GO:0003723);; Cellular Component: nucleus (GO:0005634);; Biological Process: RNA processing (GO:0006396);; Cellular Component: ribonucleoprotein complex (GO:1990904);;	K15191|4.5e-218|ats:109740193|K15191 La-related protein 7 | (RefSeq) LOC109740193; la-related protein 6C-like	--	[R]	General function prediction only	La domain	La-related protein 6C OS=Arabidopsis thaliana OX=3702 GN=LARP6C PE=3 SV=1	A	RNA processing and modification	la-related protein 6C-like [Aegilops tauschii subsp. tauschii]	molecular function: binding (GO:0005488);; cellular component: cell (GO:0005623);; cellular component: organelle (GO:0043226);; cellular component: cell part (GO:0044464);; biological process: metabolic process (GO:0008152);; biological process: cellular process (GO:0009987);; cellular component: macromolecular complex (GO:0032991)
TraesCS6D03G0725800	7.7995	838	3.25741	322	8.18261	918	4.97449	593	1.99023	224	2.66783	309	0.00412787	0.678197	Up	[I]	Lipid transport and metabolism	Biological Process: lipid metabolic process (GO:0006629);;	--	--	[I]	Lipid transport and metabolism	Lipase (class 3)	Triacylglycerol lipase OBL1 OS=Nicotiana tabacum OX=4097 GN=OBL1 PE=1 SV=1	I	Lipid transport and metabolism	uncharacterized protein LOC109744202 [Aegilops tauschii subsp. tauschii]	biological process: metabolic process (GO:0008152);; biological process: single-organism process (GO:0044699)
TraesCS5A03G0182400	6.76598	406	4.22996	233	6.71747	421	2.82235	188	1.81187	114	3.22642	209	0.00699464	0.676738	Up	--	--	--	--	--	--	--	--	Zinc finger protein 7 OS=Arabidopsis thaliana OX=3702 GN=ZFP7 PE=1 SV=1	S	Function unknown	unnamed protein product [Triticum turgidum subsp. durum]	--
TraesCS4D03G0240700	0.607573	85	0.428766	55	0.61213	89	0.529594	82	0.120727	18	0.191394	29	0.00799321	0.675173	Up	--	--	Cellular Component: cellular_component (GO:0005575);; Cellular Component: intracellular (GO:0005622);; Cellular Component: cell (GO:0005623);; Cellular Component: nucleus (GO:0005634);; Cellular Component: cytoplasm (GO:0005737);; Biological Process: biological_process (GO:0008150);; Biological Process: response to radiation (GO:0009314);; Biological Process: response to light stimulus (GO:000941…	--	--	--	--	NPH3 family	Root phototropism protein 2 OS=Arabidopsis thaliana OX=3702 GN=RPT2 PE=1 SV=2	S	Function unknown	root phototropism protein 2 [Aegilops tauschii subsp. tauschii]	cellular component: cell (GO:0005623);; cellular component: cell part (GO:0044464);; cellular component: organelle (GO:0043226);; biological process: response to stimulus (GO:0050896)
TraesCS6B03G0725200	0.974195	81	0.838751	64	1.03101	89	0.77133	71	0.222036	20	0.449337	40	0.00628122	0.674103	Up	--	--	Molecular Function: zinc ion binding (GO:0008270);;	K12501|1.8e-172|ats:109758564|K12501 homogentisate solanesyltransferase [EC:2.5.1.117] | (RefSeq) uncharacterized protein LOC109758564 isoform X1	Ubiquinone and other terpenoid-quinone biosynthesis (ko00130)	--	--	TRAF-type zinc finger	--	S	Function unknown	TNF receptor-associated factor family protein DDB_G0290931-like isoform X2 [Aegilops tauschii subsp. tauschii]	molecular function: binding (GO:0005488)
TraesCS3D03G0764100	8.27194	636	6.7157	449	9.69168	790	5.16668	449	3.9019	289	3.77049	314	0.00113053	0.671958	Up	[M]	Cell wall/membrane/envelope biogenesis	Molecular Function: catalytic activity (GO:0003824);;	K09753|1.8e-60|lang:109358362|K09753 cinnamoyl-CoA reductase [EC:1.2.1.44] | (RefSeq) cinnamoyl-CoA reductase 1	Phenylpropanoid biosynthesis (ko00940)	[V]	Defense mechanisms	NAD dependent epimerase/dehydratase family	Phenylacetaldehyde reductase OS=Rosa hybrid cultivar OX=128735 GN=PAR PE=1 SV=1	V	Defense mechanisms	unnamed protein product [Triticum turgidum subsp. durum]	molecular function: catalytic activity (GO:0003824)
TraesCS2A03G0779100	4.72161	259	2.01973	102	5.58229	320	3.08907	188	1.29399	74	1.60393	95	0.00672135	0.671888	Up	--	--	--	--	--	--	--	LURP-one-related	Protein LURP-one-related 6 OS=Arabidopsis thaliana OX=3702 GN=At2g05910 PE=2 SV=1	S	Function unknown	hypothetical protein TRIUR3_18838 [Triticum urartu]	--
TraesCS5A03G0361600	1.43181	173	1.06035	118	1.2167	154	0.77256	104	0.423445	54	0.660746	86	0.00354356	0.671001	Up	[G]	Carbohydrate transport and metabolism	Cellular Component: integral component of membrane (GO:0016021);; Molecular Function: transmembrane transporter activity (GO:0022857);;	--	--	[R]	General function prediction only	Major Facilitator Superfamily	--	S	Function unknown	uncharacterized protein LOC109787150 [Aegilops tauschii subsp. tauschii]	cellular component: membrane (GO:0016020);; cellular component: membrane part (GO:0044425);; biological process: localization (GO:0051179);; molecular function: transporter activity (GO:0005215)
TraesCS2D03G0306000	5.4587	797	3.07022	412	7.54484	1150	5.1385	833	1.57623	241	1.65208	260	0.00717511	0.670619	Up	[QV]	Secondary metabolites biosynthesis, transport and catabolism;; Defense mechanisms	Molecular Function: monooxygenase activity (GO:0004497);; Molecular Function: iron ion binding (GO:0005506);; Cellular Component: integral component of membrane (GO:0016021);; Biological Process: sterol metabolic process (GO:0016125);; Molecular Function: oxidoreductase activity (GO:0016491);; Molecular Function: oxidoreductase activity, acting on paired donors, with incorporation or reduction of…	K15639|2.0e-16|mesc:110631173|K15639 PHYB activation tagged suppressor 1 [EC:1.14.-.-] | (RefSeq) cytochrome P450 734A1-like	Brassinosteroid biosynthesis (ko00905)	[QI]	Secondary metabolites biosynthesis, transport and catabolism;; Lipid transport and metabolism	Cytochrome P450	Methyltetrahydroprotoberberine 14-monooxygenase OS=Papaver somniferum OX=3469 GN=CYP82N4 PE=1 SV=1	Q	Secondary metabolites biosynthesis, transport and catabolism	probable cytochrome P450 313a4 [Aegilops tauschii subsp. tauschii]	biological process: metabolic process (GO:0008152);; biological process: single-organism process (GO:0044699);; molecular function: catalytic activity (GO:0003824);; molecular function: binding (GO:0005488);; cellular component: membrane (GO:0016020);; cellular component: membrane part (GO:0044425)
TraesCS2A03G1126300	4.38047	283	4.55685	271	5.44824	368	3.16523	227	2.21986	150	2.03663	142	0.00307487	0.665276	Up	[M]	Cell wall/membrane/envelope biogenesis	Molecular Function: catalytic activity (GO:0003824);;	K08695|3.9e-145|bdi:100834459|K08695 anthocyanidin reductase [EC:1.3.1.77] | (RefSeq) anthocyanidin reductase ((2S)-flavan-3-ol-forming)	Flavonoid biosynthesis (ko00941)	[V]	Defense mechanisms	NAD dependent epimerase/dehydratase family	Anthocyanidin reductase ((2S)-flavan-3-ol-forming) OS=Vitis vinifera OX=29760 GN=ANR PE=3 SV=1	V	Defense mechanisms	unnamed protein product [Triticum turgidum subsp. durum]	molecular function: catalytic activity (GO:0003824)
TraesCS5A03G1033500	3.26811	446	4.36215	517	4.78564	661	2.89097	419	1.74688	241	1.87461	262	0.00440965	0.662496	Up	--	--	Molecular Function: molecular_function (GO:0003674);; Molecular Function: transcription factor activity, sequence-specific DNA binding (GO:0003700);; Biological Process: regulation of transcription, DNA-templated (GO:0006355);; Biological Process: response to stress (GO:0006950);; Biological Process: biological_process (GO:0008150);; Biological Process: response to temperature stimulus (GO:000926…	K09419|1.4e-131|ats:109773037|K09419 heat shock transcription factor, other eukaryote | (RefSeq) LOC109773037; heat stress transcription factor A-2e-like	--	[K]	Transcription	--	Heat stress transcription factor A-2e OS=Oryza sativa subsp. japonica OX=39947 GN=HSFA2E PE=2 SV=1	K	Transcription	unnamed protein product [Triticum turgidum subsp. durum]	biological process: biological regulation (GO:0065007);; molecular function: nucleic acid binding transcription factor activity (GO:0001071);; biological process: response to stimulus (GO:0050896)
TraesCS2B03G0333600	1.03032	86	0.547504	42	1.19626	105	0.696044	65	0.296424	26	0.373989	34	0.00739685	0.66244	Up	[I]	Lipid transport and metabolism	Biological Process: lipid metabolic process (GO:0006629);;	K16818|1.2e-11|thj:104803081|K16818 phospholipase A1 [EC:3.1.1.32] | (RefSeq) phospholipase A(1) DAD1, chloroplastic-like	Glycerophospholipid metabolism (ko00564);; alpha-Linolenic acid metabolism (ko00592)	[I]	Lipid transport and metabolism	Lipase (class 3)	Triacylglycerol lipase OBL1 OS=Nicotiana tabacum OX=4097 GN=OBL1 PE=1 SV=1	G	Carbohydrate transport and metabolism	lipase-like [Hordeum vulgare]	biological process: metabolic process (GO:0008152);; biological process: single-organism process (GO:0044699)
TraesCS3B03G0947900	1.63224	214	1.61978	195	1.89027	259	1.48091	215	0.596186	82	0.807166	114	0.00157768	0.661839	Up	[T]	Signal transduction mechanisms	Molecular Function: protein serine/threonine kinase activity (GO:0004674);; Molecular Function: ATP binding (GO:0005524);; Biological Process: signal transduction (GO:0007165);;	K07198|1.1e-271|ats:109781992|K07198 5'-AMP-activated protein kinase, catalytic alpha subunit [EC:2.7.11.11] | (RefSeq) LOC109781992; CBL-interacting protein kinase 11-like	--	[T]	Signal transduction mechanisms	Protein kinase domain	CBL-interacting protein kinase 11 OS=Oryza sativa subsp. japonica OX=39947 GN=CIPK11 PE=2 SV=1	T	Signal transduction mechanisms	CBL-interacting protein kinase 11 [Triticum aestivum]	biological process: metabolic process (GO:0008152);; biological process: cellular process (GO:0009987);; molecular function: catalytic activity (GO:0003824);; molecular function: binding (GO:0005488);; biological process: biological regulation (GO:0065007)
TraesCS6D03G0526000	12.0946	2639	4.94362	1005	16.1034	3361	7.08723	1961	3.34174	810	3.75631	960	0.00689137	0.661055	Up	[E]	Amino acid transport and metabolism	Cellular Component: cytoplasm (GO:0005737);; Biological Process: L-phenylalanine catabolic process (GO:0006559);; Biological Process: cinnamic acid biosynthetic process (GO:0009800);; Molecular Function: phenylalanine ammonia-lyase activity (GO:0045548);;	K13064|0.0e+00|ats:109764465|K13064 phenylalanine/tyrosine ammonia-lyase [EC:4.3.1.25] | (RefSeq) LOC109764465; phenylalanine ammonia-lyase	Phenylalanine metabolism (ko00360);; Phenylpropanoid biosynthesis (ko00940)	[Q]	Secondary metabolites biosynthesis, transport and catabolism	Aromatic amino acid lyase	Phenylalanine ammonia-lyase OS=Oryza sativa subsp. japonica OX=39947 GN=PAL PE=1 SV=2	Q	Secondary metabolites biosynthesis, transport and catabolism	phenylalanine ammonia-lyase [Aegilops tauschii subsp. tauschii]	cellular component: cell (GO:0005623);; cellular component: cell part (GO:0044464);; biological process: metabolic process (GO:0008152);; biological process: cellular process (GO:0009987);; biological process: single-organism process (GO:0044699);; molecular function: catalytic activity (GO:0003824)
NewGene_9577	1.07306	122	0.847704	79	1.37237	151	0.859576	108	0.436038	47	0.704894	53	0.00213347	0.660498	Up	--	--	--	--	--	--	--	--	--	--	--	--	--
TraesCS2B03G1075200	2.55017	629	0.917695	208	1.79272	462	1.61576	442	0.561238	145	0.518928	138	0.00863542	0.656499	Up	--	--	Molecular Function: SNARE binding (GO:0000149);; Biological Process: regulation of peptide secretion (GO:0002791);; Molecular Function: molecular_function (GO:0003674);; Molecular Function: GTPase activator activity (GO:0005096);; Molecular Function: binding (GO:0005488);; Molecular Function: protein binding (GO:0005515);; Cellular Component: cellular_component (GO:0005575);; Cellular Component: …	K08518|1.8e-92|cqi:110710876|K08518 syntaxin-binding protein 5 | (RefSeq) uncharacterized protein LOC110710876 isoform X1	--	[U]	Intracellular trafficking, secretion, and vesicular transport	Anaphase-promoting complex subunit 4 WD40 domain	--	U	Intracellular trafficking, secretion, and vesicular transport	uncharacterized protein LOC109731495 [Aegilops tauschii subsp. tauschii]	molecular function: binding (GO:0005488);; biological process: biological regulation (GO:0065007);; molecular function: molecular function regulator (GO:0098772);; cellular component: cell (GO:0005623);; cellular component: cell part (GO:0044464);; cellular component: membrane (GO:0016020);; cellular component: organelle (GO:0043226)
TraesCS2D03G0325400	0.866984	111	0.718779	84	1.34488	179	0.662578	94	0.312513	42	0.472713	65	0.00793118	0.65372	Up	[M]	Cell wall/membrane/envelope biogenesis	Molecular Function: protein serine/threonine kinase activity (GO:0004674);; Molecular Function: ATP binding (GO:0005524);; Biological Process: signal transduction (GO:0007165);;	K07198|8.0e-263|ats:109735301|K07198 5'-AMP-activated protein kinase, catalytic alpha subunit [EC:2.7.11.11] | (RefSeq) LOC109735301; CBL-interacting protein kinase 21-like	--	[T]	Signal transduction mechanisms	Protein kinase domain	CBL-interacting protein kinase 21 OS=Oryza sativa subsp. japonica OX=39947 GN=CIPK21 PE=2 SV=2	T	Signal transduction mechanisms	CBL-interacting protein kinase 21-like [Aegilops tauschii subsp. tauschii]	biological process: metabolic process (GO:0008152);; biological process: cellular process (GO:0009987);; molecular function: catalytic activity (GO:0003824);; molecular function: binding (GO:0005488);; biological process: biological regulation (GO:0065007)
NewGene_1881	1.46466	94	1.33203	79	1.85726	125	1.07785	77	0.558355	38	0.755462	53	0.00542239	0.651332	Up	--	--	--	--	--	--	--	--	--	--	--	--	--
TraesCS3A03G0534100LC	2.04833	198	1.87321	166	2.14722	216	1.75125	188	0.428866	44	1.00142	104	0.00933451	0.651107	Up	--	--	Molecular Function: nucleic acid binding (GO:0003676);; Molecular Function: RNA-DNA hybrid ribonuclease activity (GO:0004523);;	K22804|3.4e-44|bna:106442438|K22804 structural maintenance of chromosomes protein 6 | (RefSeq) structural maintenance of chromosomes protein 6B-like	--	[R]	General function prediction only	zinc-binding in reverse transcriptase	Uncharacterized mitochondrial protein AtMg00310 OS=Arabidopsis thaliana OX=3702 GN=AtMg00310 PE=4 SV=1	E	Amino acid transport and metabolism	uncharacterized protein LOC110437315 [Sorghum bicolor]	molecular function: binding (GO:0005488);; biological process: metabolic process (GO:0008152);; biological process: cellular process (GO:0009987);; molecular function: catalytic activity (GO:0003824)
TraesCS7B03G0438700LC	2.9818	65	2.94986	59	3.03032	69	2.00791	50	1.32191	31	1.11047	25	0.00871527	0.650184	Up	--	--	--	--	--	--	--	--	--	--	--	hypothetical protein TRIUR3_24149 [Triticum urartu]	--
TraesCS2B03G1474700	1.69062	99	1.00557	54	1.40199	86	1.3489	88	0.400918	25	0.414222	27	0.00885777	0.649208	Up	[O]	Posttranslational modification, protein turnover, chaperones	Molecular Function: molecular_function (GO:0003674);; Molecular Function: catalytic activity (GO:0003824);; Molecular Function: thioredoxin-disulfide reductase activity (GO:0004791);; Cellular Component: cellular_component (GO:0005575);; Cellular Component: intracellular (GO:0005622);; Cellular Component: cell (GO:0005623);; Cellular Component: cytoplasm (GO:0005737);; Biological Process: respons…	K03671|8.4e-59|bdi:100821992|K03671 thioredoxin 1 | (RefSeq) thioredoxin X, chloroplastic	--	[O]	Posttranslational modification, protein turnover, chaperones	Thioredoxin	Thioredoxin X, chloroplastic OS=Oryza sativa subsp. japonica OX=39947 GN=TRX-X PE=2 SV=1	O	Posttranslational modification, protein turnover, chaperones	unnamed protein product [Triticum turgidum subsp. durum]	molecular function: catalytic activity (GO:0003824);; biological process: metabolic process (GO:0008152);; biological process: cellular process (GO:0009987);; biological process: single-organism process (GO:0044699);; biological process: response to stimulus (GO:0050896);; biological process: detoxification (GO:0098754);; molecular function: antioxidant activity (GO:0016209);; cellular component:…
NewGene_10688	2.57363	484	1.63629	288	2.67512	529	2.10895	474	0.950503	172	0.95727	184	0.000591085	0.648809	Up	--	--	--	--	--	--	--	--	--	--	--	--	--
TraesCS3A03G0765000	1.75521	162	1.0823	92	1.35795	131	1.41896	145	0.475483	46	0.439767	44	0.00592572	0.64748	Up	--	--	Cellular Component: integral component of membrane (GO:0016021);;	--	--	--	--	Salt stress response/antifungal	--	S	Function unknown	unnamed protein product [Triticum turgidum subsp. durum]	cellular component: membrane (GO:0016020);; cellular component: membrane part (GO:0044425)
TraesCS4A03G0490400	22.8261	1539	15.3641	951	32.3972	2281	21.9528	1643	9.16821	646	7.57402	551	0.00513348	0.647207	Up	--	--	Molecular Function: channel activity (GO:0015267);; Cellular Component: integral component of membrane (GO:0016021);;	K09875|1.1e-128|ats:109779116|K09875 aquaporin SIP | (RefSeq) LOC109779116; aquaporin SIP1-1-like	--	[G]	Carbohydrate transport and metabolism	Major intrinsic protein	Aquaporin SIP1-1 OS=Oryza sativa subsp. japonica OX=39947 GN=SIP1-1 PE=2 SV=2	P	Inorganic ion transport and metabolism	unnamed protein product [Triticum turgidum subsp. durum]	biological process: localization (GO:0051179);; molecular function: transporter activity (GO:0005215);; cellular component: membrane (GO:0016020);; cellular component: membrane part (GO:0044425)
TraesCS3A03G0265700	7.45207	787	2.06622	201	0.861274	95	0.093414	11	0.328532	37	0.582968	67	0.00641154	0.647173	Up	--	--	Molecular Function: aspartic-type endopeptidase activity (GO:0004190);;	K01381|1.5e-70|ghi:107895126|K01381 saccharopepsin [EC:3.4.23.25] | (RefSeq) aspartic proteinase CDR1-like	--	[O]	Posttranslational modification, protein turnover, chaperones	Xylanase inhibitor N-terminal	Aspartic proteinase CDR1 OS=Arabidopsis thaliana OX=3702 GN=CDR1 PE=1 SV=1	O	Posttranslational modification, protein turnover, chaperones	unnamed protein product [Triticum turgidum subsp. durum]	biological process: metabolic process (GO:0008152);; molecular function: catalytic activity (GO:0003824)
TraesCS2A03G0217800	5.21954	586	2.65222	274	6.56723	771	3.50664	424	1.91685	218	2.05844	250	0.00546106	0.645947	Up	[S]	Function unknown	Biological Process: carbohydrate metabolic process (GO:0005975);; Molecular Function: raffinose alpha-galactosidase activity (GO:0052692);;	K07407|4.6e-252|ats:109779920|K07407 alpha-galactosidase [EC:3.2.1.22] | (RefSeq) LOC109779920; alpha-galactosidase 3-like	Galactose metabolism (ko00052);; Glycerolipid metabolism (ko00561);; Sphingolipid metabolism (ko00600);; Glycosphingolipid biosynthesis - globo and isoglobo series (ko00603)	[G]	Carbohydrate transport and metabolism	Alpha galactosidase A	Alpha-galactosidase 3 OS=Arabidopsis thaliana OX=3702 GN=AGAL3 PE=1 SV=1	G	Carbohydrate transport and metabolism	unnamed protein product [Triticum turgidum subsp. durum]	biological process: metabolic process (GO:0008152);; molecular function: catalytic activity (GO:0003824)
TraesCS1A03G0514800	3.15817	259	2.43086	183	3.12223	267	2.94896	268	0.916776	79	1.21415	108	0.00200833	0.645549	Up	--	--	Cellular Component: integral component of membrane (GO:0016021);;	K15109|7.5e-161|ats:109733527|K15109 solute carrier family 25 (mitochondrial carnitine/acylcarnitine transporter), member 20/29 | (RefSeq) LOC109733527; mitochondrial carnitine/acylcarnitine carrier-like protein	--	[C]	Energy production and conversion	Mitochondrial carrier protein	Mitochondrial carnitine/acylcarnitine carrier-like protein OS=Arabidopsis thaliana OX=3702 GN=BOU PE=1 SV=1	C	Energy production and conversion	mitochondrial carnitine/acylcarnitine carrier-like protein [Aegilops tauschii subsp. tauschii]	cellular component: membrane (GO:0016020);; cellular component: membrane part (GO:0044425)
TraesCS6A03G0172400LC	1.71625	196	1.08931	114	1.45009	173	0.506286	65	0	0	0.151503	19	0.00649169	0.645334	Up	--	--	--	K03549|3.0e-15|jre:108997955|K03549 KUP system potassium uptake protein | (RefSeq) potassium transporter 19-like	--	--	--	Domain of unknown function (DUF4216)	--	S	Function unknown	unnamed protein product [Triticum turgidum subsp. durum]	--
TraesCS6D03G0651800	4.53337	675	3.07245	420	3.62068	563	2.64418	437	1.49668	233	1.97034	317	0.00104025	0.640847	Up	[C]	Energy production and conversion	Molecular Function: oxidoreductase activity, acting on the aldehyde or oxo group of donors, NAD or NADP as acceptor (GO:0016620);;	K00128|0.0e+00|ats:109740989|K00128 aldehyde dehydrogenase (NAD+) [EC:1.2.1.3] | (RefSeq) LOC109740989; aldehyde dehydrogenase family 2 member B7, mitochondrial-like	Glycolysis / Gluconeogenesis (ko00010);; Ascorbate and aldarate metabolism (ko00053);; Fatty acid degradation (ko00071);; Valine, leucine and isoleucine degradation (ko00280);; Lysine degradation (ko00310);; Arginine and proline metabolism (ko00330);; Histidine metabolism (ko00340);; Tryptophan metabolism (ko00380);; beta-Alanine metabolism (ko00410);; Glycerolipid metabolism (ko00561);; Pyruvate…	[C]	Energy production and conversion	Aldehyde dehydrogenase family	Aldehyde dehydrogenase family 2 member B7, mitochondrial OS=Arabidopsis thaliana OX=3702 GN=ALDH2B7 PE=1 SV=2	C	Energy production and conversion	aldehyde dehydrogenase family 2 member B7, mitochondrial-like [Aegilops tauschii subsp. tauschii]	biological process: metabolic process (GO:0008152);; biological process: single-organism process (GO:0044699);; molecular function: catalytic activity (GO:0003824)
TraesCS1D03G0164800	5.3142	732	3.54779	449	6.34999	912	5.08663	777	1.62626	236	2.07499	309	0.00259326	0.640793	Up	--	--	Molecular Function: phosphatidylinositol phospholipase C activity (GO:0004435);; Biological Process: lipid catabolic process (GO:0016042);; Biological Process: intracellular signal transduction (GO:0035556);;	K05857|0.0e+00|ats:109747792|K05857 phosphatidylinositol phospholipase C, delta [EC:3.1.4.11] | (RefSeq) LOC109747792; phosphoinositide phospholipase C 2-like	Inositol phosphate metabolism (ko00562);; Phosphatidylinositol signaling system (ko04070)	[T]	Signal transduction mechanisms	Phosphatidylinositol-specific phospholipase C, X domain	Phosphoinositide phospholipase C 2 OS=Arabidopsis thaliana OX=3702 GN=PLC2 PE=1 SV=1	I	Lipid transport and metabolism	phosphoinositide phospholipase C 2-like [Aegilops tauschii subsp. tauschii]	molecular function: catalytic activity (GO:0003824);; biological process: metabolic process (GO:0008152);; biological process: single-organism process (GO:0044699);; biological process: cellular process (GO:0009987);; biological process: signaling (GO:0023052);; biological process: response to stimulus (GO:0050896);; biological process: biological regulation (GO:0065007)
TraesCS5B03G1233000	1.37439	165	0.895202	99	1.37781	172	1.15361	153	0.494269	62	0.420629	55	0.00255976	0.640391	Up	--	--	Biological Process: lipid metabolic process (GO:0006629);; Cellular Component: integral component of membrane (GO:0016021);;	--	--	[IOT]	Lipid transport and metabolism;; Posttranslational modification, protein turnover, chaperones;; Signal transduction mechanisms	Lipase (class 3)	--	G	Carbohydrate transport and metabolism	unnamed protein product [Triticum turgidum subsp. durum]	biological process: metabolic process (GO:0008152);; biological process: single-organism process (GO:0044699);; cellular component: membrane (GO:0016020);; cellular component: membrane part (GO:0044425)
TraesCS2D03G0066100	2.85639	327	1.90589	200	3.23819	387	1.98175	252	1.01292	121	1.36347	168	0.00161736	0.640264	Up	--	--	Cellular Component: integral component of membrane (GO:0016021);;	--	--	[S]	Function unknown	Ion channel regulatory protein UNC-93	UNC93-like protein 1 OS=Arabidopsis thaliana OX=3702 GN=At1g18000 PE=2 SV=2	S	Function unknown	UNC93-like protein 1 [Aegilops tauschii subsp. tauschii]	cellular component: membrane (GO:0016020);; cellular component: membrane part (GO:0044425)
TraesCS6D03G0673200LC	9.6457	192	8.96189	162	9.8633	205	4.82737	107	4.45216	93	4.2659	91	0.0093308	0.640157	Up	--	--	--	--	--	--	--	--	--	--	--	--	--
TraesCS5A03G0934100	0.601883	159	0.41078	100	0.652226	180	0.558887	164	0.203842	57	0.16152	46	0.0071127	0.639556	Up	--	--	Cellular Component: integral component of membrane (GO:0016021);; Biological Process: transmembrane transport (GO:0055085);;	K04773|3.4e-16|mtr:MTR_5g082990|K04773 protease IV [EC:3.4.21.-] | (RefSeq) S49 protease IV family peptidase	--	[T]	Signal transduction mechanisms	OPT oligopeptide transporter protein	Oligopeptide transporter 3 OS=Arabidopsis thaliana OX=3702 GN=OPT3 PE=2 SV=3	T	Signal transduction mechanisms	oligopeptide transporter 3 [Aegilops tauschii subsp. tauschii]	cellular component: membrane (GO:0016020);; cellular component: membrane part (GO:0044425);; biological process: localization (GO:0051179)
TraesCS7D03G1014200	117.759	9692	56.9177	4299	138.58	11911	100.803	9208	32.4893	2793	37.5008	3326	0.00738478	0.639446	Up	--	--	--	K15255|1.1e-20|nsy:104233171|K15255 ATP-dependent DNA helicase PIF1 [EC:3.6.4.12] | (RefSeq) ATP-dependent DNA helicase PIF1-like	--	--	--	Ferritin-like domain	Desiccation-related protein PCC13-62 OS=Craterostigma plantagineum OX=4153 PE=2 SV=1	S	Function unknown	unnamed protein product [Triticum turgidum subsp. durum]	--
TraesCS3D03G0614800LC	4.64689	312	2.55145	157	5.76289	404	4.06431	303	1.49726	105	1.49169	108	0.0068828	0.63894	Up	--	--	--	--	--	--	--	--	--	--	--	uncharacterized protein LOC109753845 isoform X1 [Aegilops tauschii subsp. tauschii]	--
TraesCS6A03G0354300	1.94262	164	1.23466	96	1.81407	160	1.57938	148	0.566956	50	0.707603	65	0.00211171	0.637732	Up	--	--	Cellular Component: plasma membrane (GO:0005886);; Biological Process: carbohydrate transport (GO:0008643);; Cellular Component: integral component of membrane (GO:0016021);;	K15382|4.0e-128|ats:109768565|K15382 solute carrier family 50 (sugar transporter) | (RefSeq) LOC109768565; bidirectional sugar transporter SWEET2a	--	[R]	General function prediction only	Sugar efflux transporter for intercellular exchange	Bidirectional sugar transporter SWEET2a OS=Sorghum bicolor OX=4558 GN=SWEET2A PE=3 SV=1	U	Intracellular trafficking, secretion, and vesicular transport	bidirectional sugar transporter SWEET2a [Aegilops tauschii subsp. tauschii]	cellular component: cell (GO:0005623);; cellular component: membrane (GO:0016020);; cellular component: cell part (GO:0044464);; biological process: single-organism process (GO:0044699);; biological process: localization (GO:0051179);; cellular component: membrane part (GO:0044425)
TraesCS4D03G0499100	2.60401	612	2.21406	478	3.30061	810	2.38417	622	1.08271	266	1.26659	321	0.000493626	0.633798	Up	--	--	--	--	--	--	--	Domain of unknown function (DUF4378)	--	S	Function unknown	uncharacterized protein LOC109787596 [Aegilops tauschii subsp. tauschii]	--
TraesCS7B03G0613700LC	2.22566	169	1.34972	94	2.29209	182	1.49465	126	0.758059	60	0.954082	78	0.00252566	0.633239	Up	--	--	--	--	--	--	--	--	--	--	--	--	--
TraesCS7D03G0864200	0.923442	296	0.43998	130	0.579817	195	0.476343	170	0.225403	76	0.317686	110	0.00567579	0.630379	Up	[V]	Defense mechanisms	Molecular Function: ATP binding (GO:0005524);; Cellular Component: integral component of membrane (GO:0016021);; Molecular Function: ATPase activity (GO:0016887);;	K08712|2.4e-130|gsl:Gasu_29800|K08712 ATP-binding cassette, subfamily G (WHITE), member 2, SNQ2 | (RefSeq) ABC transporter, ATP-binding protein	ABC transporters (ko02010)	[Q]	Secondary metabolites biosynthesis, transport and catabolism	ABC-2 type transporter	ABC transporter G family member 42 OS=Oryza sativa subsp. japonica OX=39947 GN=ABCG42 PE=2 SV=1	Q	Secondary metabolites biosynthesis, transport and catabolism	ABC transporter G family member 42 [Aegilops tauschii subsp. tauschii]	molecular function: binding (GO:0005488);; cellular component: membrane (GO:0016020);; cellular component: membrane part (GO:0044425);; molecular function: catalytic activity (GO:0003824)
TraesCS1B03G0418900	1.53521	319	1.21702	230	1.25327	276	1.30243	299	0.461294	100	0.611065	138	0.00152087	0.629694	Up	--	--	Molecular Function: thiol-dependent ubiquitin-specific protease activity (GO:0004843);; Biological Process: ubiquitin-dependent protein catabolic process (GO:0006511);; Biological Process: protein deubiquitination (GO:0016579);;	K21343|1.7e-198|hbr:110655635|K21343 ubiquitin carboxyl-terminal hydrolase 15 [EC:3.4.19.12] | (RefSeq) ubiquitin carboxyl-terminal hydrolase 8 isoform X1	--	[O]	Posttranslational modification, protein turnover, chaperones	Ubiquitin carboxyl-terminal hydrolase	Ubiquitin carboxyl-terminal hydrolase 10 OS=Arabidopsis thaliana OX=3702 GN=UBP10 PE=2 SV=2	O	Posttranslational modification, protein turnover, chaperones	unnamed protein product [Triticum turgidum subsp. durum]	biological process: metabolic process (GO:0008152);; molecular function: catalytic activity (GO:0003824);; biological process: cellular process (GO:0009987)
TraesCS7D03G0950500	3.85499	563	3.02436	406	5.87304	896	3.53376	572	1.70854	261	1.81942	286	0.00373096	0.629541	Up	[GER]	Carbohydrate transport and metabolism;; Amino acid transport and metabolism;; General function prediction only	Cellular Component: integral component of membrane (GO:0016021);; Molecular Function: transmembrane transporter activity (GO:0022857);;	K17500|5.9e-52|nta:107765414|K17500 integrin-linked kinase-associated serine/threonine phosphatase 2C [EC:3.1.3.16] | (RefSeq) WAT1-related protein At3g18200-like	--	--	--	EamA-like transporter family	WAT1-related protein At4g19185 OS=Arabidopsis thaliana OX=3702 GN=At4g19185 PE=2 SV=1	S	Function unknown	WAT1-related protein At3g45870-like [Aegilops tauschii subsp. tauschii]	cellular component: membrane (GO:0016020);; cellular component: membrane part (GO:0044425);; biological process: localization (GO:0051179);; molecular function: transporter activity (GO:0005215)
TraesCS4B03G0673800	1.73033	100	1.41632	75	1.38577	84	0.983173	63	0.714499	44	0.610755	38	0.00922435	0.626738	Up	--	--	Molecular Function: DNA binding (GO:0003677);; Cellular Component: nucleus (GO:0005634);;	--	--	--	--	B3 DNA binding domain	B3 domain-containing protein Os03g0212300 OS=Oryza sativa subsp. japonica OX=39947 GN=Os03g0212300 PE=2 SV=1	K	Transcription	B3 domain-containing protein Os03g0212300-like [Aegilops tauschii subsp. tauschii]	molecular function: binding (GO:0005488);; cellular component: cell (GO:0005623);; cellular component: organelle (GO:0043226);; cellular component: cell part (GO:0044464)
TraesCS6B03G0682700LC	3.354	262	2.69028	193	4.09322	334	3.1328	272	1.48574	122	1.23197	104	0.00240178	0.624895	Up	--	--	--	--	--	--	--	--	--	--	--	unnamed protein product [Triticum turgidum subsp. durum]	--
TraesCS3D03G0783600	5.2609	293	3.21412	164	4.27502	248	3.74633	231	1.66974	97	2.01468	121	0.000500307	0.623415	Up	--	--	--	K01803|1.3e-63|sbi:8057784|K01803 triosephosphate isomerase (TIM) [EC:5.3.1.1] | (RefSeq) triosephosphate isomerase, cytosolic	Glycolysis / Gluconeogenesis (ko00010);; Fructose and mannose metabolism (ko00051);; Inositol phosphate metabolism (ko00562);; Carbon fixation in photosynthetic organisms (ko00710);; Carbon metabolism (ko01200);; Biosynthesis of amino acids (ko01230)	[R]	General function prediction only	C2 domain	Elicitor-responsive protein 1 OS=Oryza sativa subsp. indica OX=39946 GN=ERG1 PE=2 SV=2	G	Carbohydrate transport and metabolism	elicitor-responsive protein 1-like [Aegilops tauschii subsp. tauschii]	--
TraesCS2D03G0838200	0.910112	102	0.628304	65	0.653299	76	0.618266	77	0.238805	28	0.340722	41	0.00776111	0.622562	Up	--	--	Cellular Component: integral component of membrane (GO:0016021);;	--	--	[R]	General function prediction only	Glycosyl transferase family 90	--	S	Function unknown	O-glucosyltransferase rumi-like [Aegilops tauschii subsp. tauschii]	cellular component: membrane (GO:0016020);; cellular component: membrane part (GO:0044425)
NewGene_12819	1.31093	117	0.704159	60	1.4049	134	0.996685	99	0.439377	43	0.422221	42	0.00711672	0.621136	Up	--	--	--	--	--	--	--	--	--	--	--	--	--
TraesCS5D03G0385100	3.31108	403	2.18608	245	3.03326	386	2.50528	339	0.815418	104	1.50556	198	0.00432617	0.620946	Up	--	--	Cellular Component: integral component of membrane (GO:0016021);;	K23877|1.0e-37|csat:104750868|K23877 xyloglucan O-acetyltransferase | (RefSeq) protein ALTERED XYLOGLUCAN 4-like	--	--	--	GDSL/SGNH-like Acyl-Esterase family found in Pmr5 and Cas1p	Protein trichome birefringence-like 34 OS=Arabidopsis thaliana OX=3702 GN=TBL34 PE=2 SV=2	S	Function unknown	protein trichome birefringence-like 34 [Aegilops tauschii subsp. tauschii]	cellular component: membrane (GO:0016020);; cellular component: membrane part (GO:0044425)
TraesCS5D03G1200400	19.2931	2801	16.748	2231	17.4664	2648	18.4814	2978	6.10333	926	8.08592	1266	0.0017438	0.620417	Up	[O]	Posttranslational modification, protein turnover, chaperones	Molecular Function: ATP binding (GO:0005524);; Biological Process: protein refolding (GO:0042026);;	K04077|6.7e-161|ccp:CHC_T00010148001|K04077 chaperonin GroEL | (RefSeq) Chaperonine 60	RNA degradation (ko03018)	[O]	Posttranslational modification, protein turnover, chaperones	TCP-1/cpn60 chaperonin family	RuBisCO large subunit-binding protein subunit alpha, chloroplastic OS=Pisum sativum OX=3888 PE=1 SV=2	O	Posttranslational modification, protein turnover, chaperones	ruBisCO large subunit-binding protein subunit alpha [Aegilops tauschii subsp. tauschii]	molecular function: binding (GO:0005488);; biological process: cellular process (GO:0009987)
TraesCS5B03G1134500	1.19965	215	0.83746	138	1.23796	232	1.13058	225	0.286694	54	0.462022	90	0.00848902	0.619168	Up	--	--	Cellular Component: exocyst (GO:0000145);; Biological Process: exocytosis (GO:0006887);;	K19986|0.0e+00|ats:109762204|K19986 exocyst complex component 8 | (RefSeq) LOC109762204; exocyst complex component EXO84B-like	--	[U]	Intracellular trafficking, secretion, and vesicular transport	Exocyst component 84 C-terminal	Exocyst complex component EXO84B OS=Arabidopsis thaliana OX=3702 GN=EXO84B PE=1 SV=1	U	Intracellular trafficking, secretion, and vesicular transport	exocyst complex component EXO84B-like [Aegilops tauschii subsp. tauschii]	cellular component: cell (GO:0005623);; cellular component: macromolecular complex (GO:0032991);; cellular component: cell part (GO:0044464);; biological process: cellular process (GO:0009987);; biological process: single-organism process (GO:0044699);; biological process: localization (GO:0051179)
TraesCS2D03G0188300	0.962756	201	0.685632	131	0.965114	210	0.666704	155	0.352719	77	0.448192	101	0.00160461	0.618443	Up	--	--	Biological Process: reproduction (GO:0000003);; Biological Process: developmental process involved in reproduction (GO:0003006);; Molecular Function: molecular_function (GO:0003674);; Molecular Function: signal sequence binding (GO:0005048);; Molecular Function: structural molecule activity (GO:0005198);; Molecular Function: binding (GO:0005488);; Cellular Component: cellular_component (GO:000557…	K14317|0.0e+00|ats:109753048|K14317 nuclear pore complex protein Nup214 | (RefSeq) LOC109753048; nuclear pore complex protein NUP214-like	RNA transport (ko03013)	--	--	--	Nuclear pore complex protein NUP214 OS=Arabidopsis thaliana OX=3702 GN=NUP214 PE=1 SV=1	S	Function unknown	nuclear pore complex protein NUP214-like [Aegilops tauschii subsp. tauschii]	biological process: reproduction (GO:0000003);; biological process: reproductive process (GO:0022414);; biological process: developmental process (GO:0032502);; molecular function: binding (GO:0005488);; molecular function: structural molecule activity (GO:0005198);; cellular component: cell (GO:0005623);; cellular component: cell part (GO:0044464);; cellular component: organelle (GO:0043226);; c…
TraesCS3A03G1008600	3.49111	217	2.8778	165	4.36048	283	3.01892	209	1.40832	92	1.74233	117	0.00206556	0.613586	Up	--	--	--	K14289|1.1e-155|ats:109761644|K14289 exportin-5 | (RefSeq) LOC109761644; protein HASTY 1-like	RNA transport (ko03013)	--	--	--	Protein HASTY 1 OS=Arabidopsis thaliana OX=3702 GN=HST1 PE=1 SV=1	--	--	Protein HASTY 1 [Triticum urartu]	--
TraesCS2D03G1077200	6.10692	565	3.29147	280	6.24883	603	4.96067	509	1.68244	163	2.39291	239	0.00433219	0.609103	Up	[M]	Cell wall/membrane/envelope biogenesis	Molecular Function: catalytic activity (GO:0003824);;	K08695|1.5e-189|ats:109736130|K08695 anthocyanidin reductase [EC:1.3.1.77] | (RefSeq) uncharacterized protein LOC109736130	Flavonoid biosynthesis (ko00941)	[V]	Defense mechanisms	NAD dependent epimerase/dehydratase family	Anthocyanidin reductase ((2S)-flavan-3-ol-forming) OS=Vitis vinifera OX=29760 GN=ANR PE=1 SV=1	V	Defense mechanisms	uncharacterized protein LOC109736130 [Aegilops tauschii subsp. tauschii]	molecular function: catalytic activity (GO:0003824)
TraesCS2B03G0745000	3.54099	322	2.22975	186	3.98844	379	3.19515	323	1.23019	117	1.33023	131	0.00282477	0.607327	Up	--	--	Biological Process: amino acid transmembrane transport (GO:0003333);; Cellular Component: plasma membrane (GO:0005886);; Molecular Function: amino acid transmembrane transporter activity (GO:0015171);; Cellular Component: integral component of membrane (GO:0016021);;	--	--	[E]	Amino acid transport and metabolism	Transmembrane amino acid transporter protein	Proline transporter 1 OS=Oryza sativa subsp. japonica OX=39947 GN=PROT1 PE=2 SV=1	E	Amino acid transport and metabolism	probable proline transporter 2 [Aegilops tauschii subsp. tauschii]	biological process: single-organism process (GO:0044699);; biological process: localization (GO:0051179);; cellular component: cell (GO:0005623);; cellular component: membrane (GO:0016020);; cellular component: cell part (GO:0044464);; molecular function: transporter activity (GO:0005215);; cellular component: membrane part (GO:0044425)
TraesCS4B03G0855800	1.58062	224	0.907371	118	1.23058	182	1.1123	175	0.422173	63	0.606174	93	0.00331051	0.605916	Up	[IQ]	Lipid transport and metabolism;; Secondary metabolites biosynthesis, transport and catabolism	Molecular Function: catalytic activity (GO:0003824);;	K01913|3.9e-160|ppp:112286775|K01913 acetate/butyrate---CoA ligase [EC:6.2.1.1 6.2.1.2] | (RefSeq) acetate/butyrate--CoA ligase AAE7, peroxisomal-like	Glycolysis / Gluconeogenesis (ko00010);; Pyruvate metabolism (ko00620);; Glyoxylate and dicarboxylate metabolism (ko00630);; Butanoate metabolism (ko00650);; Carbon metabolism (ko01200)	[I]	Lipid transport and metabolism	AMP-binding enzyme	Probable acyl-activating enzyme 1, peroxisomal OS=Arabidopsis thaliana OX=3702 GN=AAE1 PE=2 SV=1	I	Lipid transport and metabolism	unnamed protein product [Triticum turgidum subsp. durum]	molecular function: catalytic activity (GO:0003824)
NewGene_12949	4.03622	309	2.77856	181	5.28569	389	2.50835	222	1.858	143	1.83011	142	0.00612442	0.605003	Up	--	--	--	--	--	--	--	--	--	--	--	--	--
TraesCS1D03G0957700	2.26028	286	1.24895	145	2.31361	305	1.67887	235	0.637057	84	0.97564	133	0.00524916	0.60449	Up	[G]	Carbohydrate transport and metabolism	Cellular Component: integral component of membrane (GO:0016021);; Molecular Function: transmembrane transporter activity (GO:0022857);;	K03444|1.3e-274|ats:109761942|K03444 MFS transporter, SP family, ERD6-like sugar transporter | (RefSeq) LOC109761942; sugar transporter ERD6-like 4	--	[R]	General function prediction only	Sugar (and other) transporter	Sugar transporter ERD6-like 4 OS=Arabidopsis thaliana OX=3702 GN=At1g19450 PE=2 SV=1	U	Intracellular trafficking, secretion, and vesicular transport	sugar transporter ERD6-like 4 [Aegilops tauschii subsp. tauschii]	cellular component: membrane (GO:0016020);; cellular component: membrane part (GO:0044425);; biological process: localization (GO:0051179);; molecular function: transporter activity (GO:0005215)
TraesCS5A03G1175800	1.30902	178	0.695489	87	1.24583	177	0.916207	139	0.391963	56	0.514254	76	0.00487858	0.603452	Up	[IQ]	Lipid transport and metabolism;; Secondary metabolites biosynthesis, transport and catabolism	Molecular Function: catalytic activity (GO:0003824);;	K01913|2.4e-159|ppp:112286775|K01913 acetate/butyrate---CoA ligase [EC:6.2.1.1 6.2.1.2] | (RefSeq) acetate/butyrate--CoA ligase AAE7, peroxisomal-like	Glycolysis / Gluconeogenesis (ko00010);; Pyruvate metabolism (ko00620);; Glyoxylate and dicarboxylate metabolism (ko00630);; Butanoate metabolism (ko00650);; Carbon metabolism (ko01200)	[I]	Lipid transport and metabolism	AMP-binding enzyme	Probable acyl-activating enzyme 1, peroxisomal OS=Arabidopsis thaliana OX=3702 GN=AAE1 PE=2 SV=1	I	Lipid transport and metabolism	unnamed protein product [Triticum turgidum subsp. durum]	molecular function: catalytic activity (GO:0003824)
TraesCS1A03G0395900	2.38314	370	1.61737	231	2.24667	365	2.06654	356	0.768908	125	0.97783	164	0.000691244	0.600531	Up	--	--	Molecular Function: protein binding (GO:0005515);; Cellular Component: cellular_component (GO:0005575);; Cellular Component: intracellular (GO:0005622);; Cellular Component: cell (GO:0005623);; Cellular Component: nucleus (GO:0005634);; Cellular Component: nucleoplasm (GO:0005654);; Cellular Component: cytoplasm (GO:0005737);; Cellular Component: cytosol (GO:0005829);; Cellular Component: membran…	K22382|0.0e+00|ats:109768905|K22382 WD repeat-containing protein 26 | (RefSeq) LOC109768905; WD repeat-containing protein 26 isoform X1	--	[S]	Function unknown	WD domain, G-beta repeat	WD repeat-containing protein WDS homolog OS=Arabidopsis thaliana OX=3702 GN=WDS PE=1 SV=1	S	Function unknown	WD repeat-containing protein 26 isoform X1 [Aegilops tauschii subsp. tauschii]	molecular function: binding (GO:0005488);; cellular component: cell (GO:0005623);; cellular component: cell part (GO:0044464);; cellular component: organelle (GO:0043226);; cellular component: organelle part (GO:0044422);; cellular component: membrane-enclosed lumen (GO:0031974)
TraesCS6A03G0758600	1.53708	173	1.34152	134	1.35067	154	1.26956	154	0.621236	71	0.626966	73	0.00304031	0.600367	Up	--	--	--	--	--	--	--	Protein of unknown function (DUF1618)	--	S	Function unknown	unnamed protein product [Triticum turgidum subsp. durum]	--
TraesCS3A03G0318200	8.19909	730	4.2876	351	8.14733	758	5.29679	524	2.55436	238	3.57849	344	0.00413836	0.599921	Up	[Q]	Secondary metabolites biosynthesis, transport and catabolism	Molecular Function: oxidoreductase activity (GO:0016491);; Molecular Function: metal ion binding (GO:0046872);;	K04125|4.9e-180|ats:109773801|K04125 gibberellin 2beta-dioxygenase [EC:1.14.11.13] | (RefSeq) LOC109773801; gibberellin 2-beta-dioxygenase 1-like	Diterpenoid biosynthesis (ko00904)	[QR]	Secondary metabolites biosynthesis, transport and catabolism;; General function prediction only	2OG-Fe(II) oxygenase superfamily	Gibberellin 2-beta-dioxygenase 3 OS=Oryza sativa subsp. japonica OX=39947 GN=GA2OX3 PE=1 SV=1	Q	Secondary metabolites biosynthesis, transport and catabolism	gibberellin 2-beta-dioxygenase 1-like [Aegilops tauschii subsp. tauschii]	molecular function: catalytic activity (GO:0003824);; molecular function: binding (GO:0005488)
TraesCS6D03G0402200	2.03549	191	1.98195	171	2.47095	241	1.94328	198	1.01407	99	0.923263	88	0.00446769	0.598516	Up	--	--	Molecular Function: ATP transmembrane transporter activity (GO:0005347);; Cellular Component: mitochondrial inner membrane (GO:0005743);; Cellular Component: integral component of membrane (GO:0016021);;	K15084|1.3e-55|cvr:CHLNCDRAFT_145437|K15084 solute carrier family 25 (mitochondrial carrier protein), member 16 | (RefSeq) hypothetical protein	--	[C]	Energy production and conversion	Mitochondrial carrier protein	Mitochondrial carrier protein CoAc2 OS=Zea mays OX=4577 GN=COAC2 PE=2 SV=1	C	Energy production and conversion	mitochondrial substrate carrier family protein P-like isoform X2 [Aegilops tauschii subsp. tauschii]	biological process: single-organism process (GO:0044699);; biological process: localization (GO:0051179);; molecular function: transporter activity (GO:0005215);; cellular component: cell (GO:0005623);; cellular component: membrane (GO:0016020);; cellular component: organelle (GO:0043226);; cellular component: organelle part (GO:0044422);; cellular component: cell part (GO:0044464);; cellular com…
TraesCS2A03G0809500	19.2387	1484	11.6264	823	18.7418	1510	16.8483	1442	6.26	505	7.31713	608	0.000722529	0.597804	Up	--	--	Molecular Function: molecular_function (GO:0003674);; Molecular Function: nucleic acid binding (GO:0003676);; Molecular Function: DNA binding (GO:0003677);; Molecular Function: binding (GO:0005488);; Cellular Component: cellular_component (GO:0005575);; Cellular Component: intracellular (GO:0005622);; Cellular Component: cell (GO:0005623);; Cellular Component: nucleus (GO:0005634);; Cellular Comp…	K06630|2.9e-140|ats:109754477|K06630 14-3-3 protein epsilon | (RefSeq) LOC109754477; 14-3-3-like protein GF14-B	--	[O]	Posttranslational modification, protein turnover, chaperones	14-3-3 protein	14-3-3-like protein GF14-B OS=Oryza sativa subsp. japonica OX=39947 GN=GF14B PE=1 SV=2	O	Posttranslational modification, protein turnover, chaperones	14-3-3-like protein GF14-B [Aegilops tauschii subsp. tauschii]	molecular function: binding (GO:0005488);; cellular component: cell (GO:0005623);; cellular component: cell part (GO:0044464);; cellular component: organelle (GO:0043226);; biological process: biological regulation (GO:0065007)
TraesCS2A03G0209800	55.484	6195	28.5354	2925	30.8421	3597	27.5193	3411	16.7351	1951	17.8658	2150	0.0064486	0.597109	Up	--	--	--	--	--	--	--	Ricin-type beta-trefoil lectin domain-like	Ricin B-like lectin R40G2 OS=Oryza sativa subsp. japonica OX=39947 GN=R40G2 PE=2 SV=1	S	Function unknown	hypothetical protein TRIUR3_14708 [Triticum urartu]	--
TraesCS1A03G0873200	6.50802	647	5.93585	542	8.70049	903	4.74608	524	2.97758	309	3.76322	403	0.00685043	0.596967	Up	[H]	Coenzyme transport and metabolism	Molecular Function: molecular_function (GO:0003674);; Molecular Function: catalytic activity (GO:0003824);; Molecular Function: choline kinase activity (GO:0004103);; Molecular Function: ethanolamine kinase activity (GO:0004305);; Cellular Component: cellular_component (GO:0005575);; Cellular Component: intracellular (GO:0005622);; Cellular Component: cell (GO:0005623);; Cellular Component: cytop…	K14156|4.8e-205|ats:109744011|K14156 choline/ethanolamine kinase [EC:2.7.1.32 2.7.1.82] | (RefSeq) LOC109744011; probable choline kinase 2	Glycerophospholipid metabolism (ko00564)	[M]	Cell wall/membrane/envelope biogenesis	Choline/ethanolamine kinase	Probable choline kinase 2 OS=Arabidopsis thaliana OX=3702 GN=At1g74320 PE=2 SV=1	M	Cell wall/membrane/envelope biogenesis	probable choline kinase 2 [Aegilops tauschii subsp. tauschii]	molecular function: catalytic activity (GO:0003824);; biological process: metabolic process (GO:0008152);; biological process: cellular process (GO:0009987);; cellular component: cell (GO:0005623);; cellular component: cell part (GO:0044464);; biological process: single-organism process (GO:0044699);; biological process: response to stimulus (GO:0050896)
TraesCS6D03G0360300	1.10467	118	0.946496	93	1.05901	119	1.0514	125	0.345967	39	0.442676	51	0.00834234	0.594786	Up	--	--	--	K13456|2.0e-18|sita:101771230|K13456 RPM1-interacting protein 4 | (RefSeq) RPM1-interacting protein 4	Plant-pathogen interaction (ko04626)	--	--	Cleavage site for pathogenic type III effector avirulence factor Avr	--	--	--	class E vacuolar protein-sorting machinery protein HSE1-like [Aegilops tauschii subsp. tauschii]	--
NewGene_22111	1.81987	182	1.93768	189	2.18503	255	1.42551	177	0.715729	90	1.13455	115	0.00933996	0.594517	Up	--	--	--	--	--	--	--	--	--	--	--	--	--
NewGene_23287	0.973998	183	0.766385	128	1.14274	217	0.911767	188	0.279251	62	0.425131	93	0.004799	0.591816	Up	--	--	--	--	--	--	--	--	--	--	--	--	--
TraesCS2B03G1063200	2.27707	228	1.65164	152	3.21831	337	2.10881	235	1.06017	111	0.871505	94	0.00946441	0.591697	Up	--	--	--	--	--	--	--	--	--	--	--	unnamed protein product [Triticum turgidum subsp. durum]	--
TraesCS5A03G0924100	8.60644	1379	7.25852	1068	8.36328	1400	5.34561	951	3.61132	605	4.39798	760	0.00501927	0.589891	Up	--	--	--	--	--	--	--	PHD - plant homeodomain finger protein	--	S	Function unknown	hypothetical protein TRIUR3_16983 [Triticum urartu]	--
NewGene_1608	1.05539	137	0.804542	98	1.32642	180	0.944189	136	0.482462	66	0.416498	59	0.00662073	0.588541	Up	--	--	--	--	--	--	--	--	--	--	--	--	--
TraesCS3D03G0969200	8.86279	1023	5.89374	625	12.1453	1464	8.7078	1116	3.24648	392	3.8856	484	0.00696257	0.586883	Up	[R]	General function prediction only	Cellular Component: integral component of membrane (GO:0016021);;	K10532|2.2e-290|ats:109783785|K10532 heparan-alpha-glucosaminide N-acetyltransferase [EC:2.3.1.78] | (RefSeq) LOC109783785; heparan-alpha-glucosaminide N-acetyltransferase-like	Glycosaminoglycan degradation (ko00531)	[S]	Function unknown	--	--	S	Function unknown	heparan-alpha-glucosaminide N-acetyltransferase-like [Aegilops tauschii subsp. tauschii]	cellular component: membrane (GO:0016020);; cellular component: membrane part (GO:0044425)
TraesCS1B03G1190200	0.273997	22	0.373661	27	0.296458	25	103.008	8866	59.4598	4816	63.9717	5346	9.38096e-170	-6.05269	Down	[K]	Transcription	Biological Process: ribosomal subunit export from nucleus (GO:0000054);; Molecular Function: GTPase activity (GO:0003924);; Molecular Function: GTP binding (GO:0005525);; Cellular Component: nucleus (GO:0005634);; Cellular Component: cytoplasm (GO:0005737);; Biological Process: protein import into nucleus (GO:0006606);;	K07936|9.7e-121|ats:109759796|K07936 GTP-binding nuclear protein Ran | (RefSeq) LOC109759796; GTP-binding nuclear protein Ran-2	Ribosome biogenesis in eukaryotes (ko03008);; RNA transport (ko03013)	[U]	Intracellular trafficking, secretion, and vesicular transport	Ras family	GTP-binding nuclear protein Ran-2 OS=Oryza sativa subsp. indica OX=39946 GN=RAN2 PE=2 SV=1	U	Intracellular trafficking, secretion, and vesicular transport	GTP-binding nuclear protein Ran-2 [Aegilops tauschii subsp. tauschii]	biological process: localization (GO:0051179);; molecular function: catalytic activity (GO:0003824);; molecular function: binding (GO:0005488);; cellular component: cell (GO:0005623);; cellular component: organelle (GO:0043226);; cellular component: cell part (GO:0044464);; biological process: single-organism process (GO:0044699)
TraesCS1B03G1188000	0	0	0.037134	4	0	0	56.1467	6974	34.3708	4017	42.7431	5154	5.16835e-125	-5.91337	Down	[EH]	Amino acid transport and metabolism;; Coenzyme transport and metabolism	Molecular Function: ketol-acid reductoisomerase activity (GO:0004455);; Biological Process: isoleucine biosynthetic process (GO:0009097);; Biological Process: valine biosynthetic process (GO:0009099);; Molecular Function: metal ion binding (GO:0046872);;	K00053|0.0e+00|ats:109759788|K00053 ketol-acid reductoisomerase [EC:1.1.1.86] | (RefSeq) LOC109759788; ketol-acid reductoisomerase, chloroplastic	Valine, leucine and isoleucine biosynthesis (ko00290);; Pantothenate and CoA biosynthesis (ko00770);; 2-Oxocarboxylic acid metabolism (ko01210);; Biosynthesis of amino acids (ko01230)	--	--	Acetohydroxy acid isomeroreductase, catalytic domain	Ketol-acid reductoisomerase, chloroplastic OS=Oryza sativa subsp. japonica OX=39947 GN=Os05g0573700 PE=1 SV=1	E	Amino acid transport and metabolism	unnamed protein product [Triticum turgidum subsp. durum]	biological process: metabolic process (GO:0008152);; biological process: single-organism process (GO:0044699);; molecular function: catalytic activity (GO:0003824);; biological process: cellular process (GO:0009987);; molecular function: binding (GO:0005488)
TraesCS5B03G1324300	0	0	0	0	0	0	13.6757	1800	5.04789	625	6.01992	769	2.34378e-110	-5.43071	Down	[J]	Translation, ribosomal structure and biogenesis	Molecular Function: translation elongation factor activity (GO:0003746);; Molecular Function: GTPase activity (GO:0003924);; Molecular Function: GTP binding (GO:0005525);;	K02358|7.5e-245|ats:109775370|K02358 elongation factor Tu | (RefSeq) LOC109775370; elongation factor Tu, mitochondrial	Plant-pathogen interaction (ko04626)	[J]	Translation, ribosomal structure and biogenesis	Elongation factor Tu GTP binding domain	Elongation factor Tu, mitochondrial OS=Arabidopsis thaliana OX=3702 GN=TUFA PE=1 SV=1	J	Translation, ribosomal structure and biogenesis	unnamed protein product [Triticum turgidum subsp. durum]	biological process: metabolic process (GO:0008152);; biological process: cellular process (GO:0009987);; molecular function: binding (GO:0005488);; molecular function: catalytic activity (GO:0003824)
TraesCS5B03G0726300	0	0	0	0	0	0	4.83941	721	2.28876	316	2.42683	355	4.63391e-87	-4.84776	Down	--	--	--	--	--	--	--	FBD	--	--	--	unnamed protein product [Triticum turgidum subsp. durum]	--
TraesCS5B03G0937600	0.011669	5	0.017934	7	0.016855	7	6.96828	3058	2.0761	858	2.20003	937	2.18629e-73	-4.56795	Down	--	--	Cellular Component: integral component of membrane (GO:0016021);;	K14314|0.0e+00|ats:109741004|K14314 nuclear pore complex protein Nup210 | (RefSeq) LOC109741004; nuclear pore complex protein GP210 isoform X1	RNA transport (ko03013)	[YU]	Nuclear structure;; Intracellular trafficking, secretion, and vesicular transport	Bacterial Ig-like domain (group 2)	Nuclear pore complex protein GP210 OS=Arabidopsis thaliana OX=3702 GN=GB210 PE=1 SV=1	--	--	unnamed protein product [Triticum turgidum subsp. durum]	cellular component: membrane (GO:0016020);; cellular component: membrane part (GO:0044425)
TraesCS5B03G1319200	0	0	0	0	0	0	10.3004	1124	7.58193	778	9.45278	1001	5.952e-69	-4.55405	Down	[M]	Cell wall/membrane/envelope biogenesis	Molecular Function: 3-beta-hydroxy-delta5-steroid dehydrogenase activity (GO:0003854);; Biological Process: steroid biosynthetic process (GO:0006694);;	K09753|6.8e-86|pavi:110763383|K09753 cinnamoyl-CoA reductase [EC:1.2.1.44] | (RefSeq) cinnamoyl-CoA reductase 1-like	Phenylpropanoid biosynthesis (ko00940)	[V]	Defense mechanisms	3-beta hydroxysteroid dehydrogenase/isomerase family	Phenylacetaldehyde reductase OS=Rosa hybrid cultivar OX=128735 GN=PAR PE=1 SV=1	V	Defense mechanisms	unnamed protein product [Triticum turgidum subsp. durum]	biological process: metabolic process (GO:0008152);; biological process: single-organism process (GO:0044699);; molecular function: catalytic activity (GO:0003824)
TraesCS5B03G0000300	0.039006	6	0.043887	6	0.097141	14	7.29143	1106	3.57872	511	3.27703	483	1.77261e-77	-4.36318	Down	[G]	Carbohydrate transport and metabolism	Cellular Component: integral component of plasma membrane (GO:0005887);; Molecular Function: sucrose transmembrane transporter activity (GO:0008515);;	K15378|6.2e-280|ats:109779137|K15378 solute carrier family 45, member 1/2/4 | (RefSeq) LOC109779137; sucrose transport protein SUT2	--	[G]	Carbohydrate transport and metabolism	--	Sucrose transport protein SUT2 OS=Oryza sativa subsp. japonica OX=39947 GN=SUT2 PE=2 SV=2	G	Carbohydrate transport and metabolism	sucrose transport protein SUT2 [Aegilops tauschii subsp. tauschii]	cellular component: cell (GO:0005623);; cellular component: membrane (GO:0016020);; cellular component: membrane part (GO:0044425);; cellular component: cell part (GO:0044464);; biological process: single-organism process (GO:0044699);; biological process: localization (GO:0051179);; molecular function: transporter activity (GO:0005215)
NewGene_5630	0	0	0	0	0	0	7.87777	508	4.64219	303	5.40322	339	1.37111e-64	-4.33455	Down	--	--	--	--	--	--	--	--	--	--	--	unnamed protein product [Triticum turgidum subsp. durum]	--
TraesCS5B03G0707800	0.028553	3	0.050825	5	0	0	6.87295	734	3.32528	335	3.98963	414	3.89134e-68	-4.32306	Down	[T]	Signal transduction mechanisms	Molecular Function: phosphoprotein phosphatase activity (GO:0004721);;	K04382|3.7e-187|ats:109771400|K04382 serine/threonine-protein phosphatase 2A catalytic subunit [EC:3.1.3.16] | (RefSeq) LOC109771400; serine/threonine-protein phosphatase PP2A-2 catalytic subunit-like	mRNA surveillance pathway (ko03015);; Autophagy - other (ko04136)	[T]	Signal transduction mechanisms	Calcineurin-like phosphoesterase	Serine/threonine-protein phosphatase PP2A-2 catalytic subunit OS=Oryza sativa subsp. indica OX=39946 GN=PP2A2 PE=2 SV=2	T	Signal transduction mechanisms	serine/threonine-protein phosphatase PP2A-2 catalytic subunit-like [Aegilops tauschii subsp. tauschii]	biological process: metabolic process (GO:0008152);; biological process: cellular process (GO:0009987);; molecular function: catalytic activity (GO:0003824)
TraesCS5B03G0725700	0	0	0	0	0	0	2.86994	402	1.42844	188	1.53678	209	7.71918e-62	-4.20255	Down	--	--	Biological Process: reproduction (GO:0000003);; Cellular Component: ubiquitin ligase complex (GO:0000151);; Molecular Function: inositol hexakisphosphate binding (GO:0000822);; Biological Process: response to acid chemical (GO:0001101);; Biological Process: developmental process involved in reproduction (GO:0003006);; Molecular Function: molecular_function (GO:0003674);; Molecular Function: bindi…	K14485|8.5e-177|mesc:110615487|K14485 transport inhibitor response 1 | (RefSeq) protein TRANSPORT INHIBITOR RESPONSE 1	Plant hormone signal transduction (ko04075)	[R]	General function prediction only	Transport inhibitor response 1 protein domain	Transport inhibitor response 1-like protein Os11g0515500 OS=Oryza sativa subsp. japonica OX=39947 GN=Os11g0515500 PE=2 SV=1	L	Replication, recombination and repair	transport inhibitor response 1-like protein Os11g0515500 [Aegilops tauschii subsp. tauschii]	biological process: reproduction (GO:0000003);; cellular component: cell (GO:0005623);; cellular component: macromolecular complex (GO:0032991);; cellular component: cell part (GO:0044464);; molecular function: binding (GO:0005488);; biological process: response to stimulus (GO:0050896);; biological process: reproductive process (GO:0022414);; biological process: developmental process (GO:0032502…
TraesCS5B03G1037400	0	0	0	0	0	0	2.0359	456	0.947882	201	0.893706	195	4.02556e-60	-4.16647	Down	--	--	Biological Process: defense response (GO:0006952);; Molecular Function: ADP binding (GO:0043531);;	K13457|7.3e-91|bdi:100843577|K13457 disease resistance protein RPM1 | (RefSeq) putative disease resistance RPP13-like protein 3	Plant-pathogen interaction (ko04626)	[T]	Signal transduction mechanisms	NB-ARC domain	Disease resistance protein RGA4 OS=Oryza sativa subsp. japonica OX=39947 GN=RGA4 PE=1 SV=1	T	Signal transduction mechanisms	unnamed protein product [Triticum turgidum subsp. durum]	biological process: response to stimulus (GO:0050896);; molecular function: binding (GO:0005488)
TraesCS5B03G0725200	0.272651	32	0.19458	21	0.328296	40	32.3992	4117	8.64422	1034	9.39484	1159	2.14198e-56	-3.92051	Down	--	--	Cellular Component: cellular_component (GO:0005575);; Cellular Component: cell wall (GO:0005618);; Cellular Component: intracellular (GO:0005622);; Cellular Component: cell (GO:0005623);; Cellular Component: cytoplasm (GO:0005737);; Cellular Component: vacuole (GO:0005773);; Cellular Component: vacuolar membrane (GO:0005774);; Cellular Component: plasma membrane (GO:0005886);; Biological Process:…	--	--	--	--	Fasciclin domain	Fasciclin-like arabinogalactan protein 2 OS=Arabidopsis thaliana OX=3702 GN=FLA2 PE=2 SV=1	S	Function unknown	unnamed protein product [Triticum turgidum subsp. durum]	cellular component: cell (GO:0005623);; cellular component: cell part (GO:0044464);; cellular component: organelle (GO:0043226);; cellular component: membrane (GO:0016020);; cellular component: organelle part (GO:0044422);; biological process: multicellular organismal process (GO:0032501);; biological process: developmental process (GO:0032502);; biological process: single-organism process (GO:00…
TraesCS5B03G0657400	0	0	0	0	0	0	2.33848	370	1.21073	178	1.68959	257	5.02076e-51	-3.90823	Down	--	--	Molecular Function: protein binding (GO:0005515);;	--	--	--	--	F-box domain	F-box protein At3g07870 OS=Arabidopsis thaliana OX=3702 GN=At3g07870 PE=2 SV=1	S	Function unknown	unnamed protein product [Triticum turgidum subsp. durum]	molecular function: binding (GO:0005488)
TraesCS5B03G0656100	0	0	0	0	0	0	7.14648	1176	1.87169	290	2.3139	370	4.56716e-49	-3.89901	Down	[T]	Signal transduction mechanisms	Molecular Function: protein kinase activity (GO:0004672);; Molecular Function: ATP binding (GO:0005524);;	K08286|1.0e-302|ats:109768826|K08286 protein-serine/threonine kinase [EC:2.7.11.-] | (RefSeq) LOC109768826; serine/threonine-protein kinase D6PK-like	--	[R]	General function prediction only	Protein kinase domain	Serine/threonine-protein kinase D6PKL2 OS=Arabidopsis thaliana OX=3702 GN=D6PKL2 PE=1 SV=1	T	Signal transduction mechanisms	serine/threonine-protein kinase D6PK-like [Aegilops tauschii subsp. tauschii]	biological process: metabolic process (GO:0008152);; biological process: cellular process (GO:0009987);; molecular function: catalytic activity (GO:0003824);; molecular function: binding (GO:0005488)
TraesCS5B03G1323200	0.019962	5	0.018203	5	0.034685	9	3.17301	798	2.57837	611	2.739	672	1.14519e-51	-3.89183	Down	--	--	--	--	--	--	--	--	--	--	--	unnamed protein product [Triticum turgidum subsp. durum]	--
TraesCS3A03G1115900LC	0	0	0	0	0	0	1.80707	367	0.8168	156	0.705492	139	4.28058e-46	-3.72411	Down	--	--	--	--	--	--	--	--	--	--	--	--	--
TraesCS5B03G1321200LC	0	0	0	0	0	0	1.87206	243	0.850451	104	0.949985	120	9.05781e-42	-3.5429	Down	--	--	Molecular Function: protein binding (GO:0005515);;	--	--	--	--	F-box domain	--	--	--	F-box/FBD/LRR-repeat protein At5g53840-like [Aegilops tauschii subsp. tauschii]	molecular function: binding (GO:0005488)
TraesCS5B03G1319000	0.049226	1	0.160922	3	0	0	15.5636	286	7.60733	132	8.29053	148	9.82051e-43	-3.5318	Down	--	--	--	--	--	--	--	--	--	--	--	--	--
TraesCS1B03G1187500	0	0	0	0	0	0	3.33099	234	1.84099	122	2.27851	156	1.38839e-40	-3.51379	Down	--	--	Cellular Component: nucleus (GO:0005634);; Biological Process: regulation of transcription, DNA-templated (GO:0006355);; Molecular Function: sequence-specific DNA binding (GO:0043565);; Molecular Function: protein heterodimerization activity (GO:0046982);;	K08065|6.3e-70|ats:109759803|K08065 nuclear transcription Y subunit beta | (RefSeq) LOC109759803; nuclear transcription factor Y subunit B-4-like	--	[K]	Transcription	Histone-like transcription factor (CBF/NF-Y) and archaeal histone	Nuclear transcription factor Y subunit B-4 OS=Oryza sativa subsp. japonica OX=39947 GN=NFYB4 PE=2 SV=2	B	Chromatin structure and dynamics	CCAAT-binding transcription factor A [Triticum aestivum]	cellular component: cell (GO:0005623);; cellular component: organelle (GO:0043226);; cellular component: cell part (GO:0044464);; biological process: biological regulation (GO:0065007);; molecular function: binding (GO:0005488)
TraesCS5B03G0937500	0	0	0	0	0.035421	4	7.51192	725	2.50737	228	2.27457	214	7.58162e-37	-3.38684	Down	[R]	General function prediction only	Cellular Component: integral component of membrane (GO:0016021);;	K14570|1.3e-17|olu:OSTLU_87987|K14570 RNA exonuclease 1 [EC:3.1.-.-] | (RefSeq) predicted protein	Ribosome biogenesis in eukaryotes (ko03008)	--	--	--	--	--	--	unnamed protein product [Triticum turgidum subsp. durum]	cellular component: membrane (GO:0016020);; cellular component: membrane part (GO:0044425)
TraesCS5B03G1324500	0	0	0	0	0	0	7.77616	503	3.43957	210	2.16975	137	2.55775e-35	-3.32816	Down	[O]	Posttranslational modification, protein turnover, chaperones	Molecular Function: electron carrier activity (GO:0009055);; Molecular Function: protein disulfide oxidoreductase activity (GO:0015035);;	K07390|7.6e-78|ats:109775371|K07390 monothiol glutaredoxin | (RefSeq) LOC109775371; monothiol glutaredoxin-S7, chloroplastic-like	--	[O]	Posttranslational modification, protein turnover, chaperones	Glutaredoxin	Monothiol glutaredoxin-S7, chloroplastic OS=Oryza sativa subsp. japonica OX=39947 GN=GRXS7 PE=2 SV=1	O	Posttranslational modification, protein turnover, chaperones	monothiol glutaredoxin-S7, chloroplastic-like [Aegilops tauschii subsp. tauschii]	molecular function: electron carrier activity (GO:0009055);; biological process: metabolic process (GO:0008152);; biological process: single-organism process (GO:0044699);; molecular function: catalytic activity (GO:0003824)
TraesCS5B03G0656600	0	0	0	0	0	0	4.19381	296	2.02681	135	1.49587	103	1.20879e-35	-3.32053	Down	--	--	Molecular Function: zinc ion binding (GO:0008270);; Cellular Component: integral component of membrane (GO:0016021);;	K16285|8.5e-82|ats:109761834|K16285 RING/U-box domain-containing protein [EC:2.3.2.27] | (RefSeq) LOC109761834; probable E3 ubiquitin-protein ligase XERICO	--	[O]	Posttranslational modification, protein turnover, chaperones	Ring finger domain	Probable E3 ubiquitin-protein ligase XERICO OS=Arabidopsis thaliana OX=3702 GN=XERICO PE=1 SV=1	O	Posttranslational modification, protein turnover, chaperones	probable E3 ubiquitin-protein ligase XERICO [Aegilops tauschii subsp. tauschii]	molecular function: binding (GO:0005488);; cellular component: membrane (GO:0016020);; cellular component: membrane part (GO:0044425)
TraesCS7D03G0260000	0.07623	15	0.038918	7	0.074054	15	3.44433	738	2.33723	472	4.27931	890	3.39196e-34	-3.22418	Down	[V]	Defense mechanisms	Molecular Function: ATP binding (GO:0005524);; Cellular Component: integral component of membrane (GO:0016021);; Molecular Function: ATPase activity (GO:0016887);; Molecular Function: ATPase activity, coupled to transmembrane movement of substances (GO:0042626);;	K05666|0.0e+00|egu:105040749|K05666 ATP-binding cassette, subfamily C (CFTR/MRP), member 2 | (RefSeq) ABC transporter C family member 10-like isoform X1	ABC transporters (ko02010)	[Q]	Secondary metabolites biosynthesis, transport and catabolism	ABC transporter transmembrane region	ABC transporter C family member 10 OS=Arabidopsis thaliana OX=3702 GN=ABCC10 PE=2 SV=2	V	Defense mechanisms	unnamed protein product [Triticum turgidum subsp. durum]	molecular function: binding (GO:0005488);; cellular component: membrane (GO:0016020);; cellular component: membrane part (GO:0044425);; molecular function: catalytic activity (GO:0003824);; biological process: localization (GO:0051179);; molecular function: transporter activity (GO:0005215)
TraesCS7D03G1066600LC	0	0	0	0	0	0	3.41375	234	1.33492	86	1.34428	90	7.34709e-33	-3.18479	Down	--	--	Molecular Function: nucleic acid binding (GO:0003676);; Molecular Function: RNA-DNA hybrid ribonuclease activity (GO:0004523);;	--	--	--	--	Reverse transcriptase-like	--	S	Function unknown	uncharacterized protein LOC109751095 [Aegilops tauschii subsp. tauschii]	molecular function: binding (GO:0005488);; biological process: metabolic process (GO:0008152);; biological process: cellular process (GO:0009987);; molecular function: catalytic activity (GO:0003824)
TraesCS5B03G0725100	0	0	0	0	0	0	2.77416	258	2.66303	233	2.20616	199	7.91663e-32	-3.16574	Down	[CR]	Energy production and conversion;; General function prediction only	Molecular Function: oxidoreductase activity (GO:0016491);;	K00224|4.8e-172|ats:109746425|K00224 chloroplastic oxoene reductase [EC:1.3.1.-] | (RefSeq) LOC109746425; putative quinone-oxidoreductase homolog, chloroplastic	alpha-Linolenic acid metabolism (ko00592)	[CR]	Energy production and conversion;; General function prediction only	Zinc-binding dehydrogenase	Chloroplast envelope quinone oxidoreductase homolog OS=Arabidopsis thaliana OX=3702 GN=CEQORH PE=1 SV=1	C	Energy production and conversion	unnamed protein product [Triticum turgidum subsp. durum]	molecular function: catalytic activity (GO:0003824)
TraesCS5B03G0727000LC	0.023954	4	0	0	0	0	1.83755	329	0.667288	113	1.13631	198	1.89941e-31	-3.12121	Down	--	--	Cellular Component: integral component of membrane (GO:0016021);;	K14270|2.8e-22|ats:109744292|K14270 aminotransferase | (RefSeq) LOC109744292; probable aminotransferase ACS12	--	--	--	--	--	--	--	unnamed protein product [Triticum turgidum subsp. durum]	cellular component: membrane (GO:0016020);; cellular component: membrane part (GO:0044425)
TraesCS5B03G0021800	0	0	0	0	0	0	2.49671	160	1.46936	89	1.48921	93	1.83351e-31	-3.11609	Down	--	--	--	--	--	--	--	--	--	S	Function unknown	uncharacterized protein LOC109745329 [Aegilops tauschii subsp. tauschii]	--
TraesCS5B03G0708400	0	0	0	0	0	0	3.95346	645	0.992668	153	1.05043	167	3.21854e-30	-3.08923	Down	--	--	Cellular Component: integral component of membrane (GO:0016021);;	--	--	--	--	--	NAC domain-containing protein 17 OS=Arabidopsis thaliana OX=3702 GN=NAC017 PE=2 SV=1	P	Inorganic ion transport and metabolism	unnamed protein product [Triticum turgidum subsp. durum]	cellular component: membrane (GO:0016020);; cellular component: membrane part (GO:0044425)
TraesCS1B03G1187100	0.061292	5	0.074085	6	0.064411	6	2.50629	227	1.64756	141	1.73899	153	7.15825e-31	-2.95916	Down	--	--	Cellular Component: integral component of membrane (GO:0016021);;	--	--	--	--	--	--	--	--	uncharacterized protein LOC109781253 isoform X1 [Aegilops tauschii subsp. tauschii]	cellular component: membrane (GO:0016020);; cellular component: membrane part (GO:0044425)
TraesCS2B03G1110300	0.285502	11	0.217264	8	0.079551	3	20.4473	820	5.6074	212	6.80317	265	3.5788e-28	-2.93309	Down	--	--	Cellular Component: nucleosome (GO:0000786);; Molecular Function: DNA binding (GO:0003677);; Cellular Component: nucleus (GO:0005634);; Biological Process: nucleosome assembly (GO:0006334);; Cellular Component: host cell nucleus (GO:0042025);; Molecular Function: protein heterodimerization activity (GO:0046982);;	K11254|7.1e-50|adu:107458448|K11254 histone H4 | (RefSeq) histone H4	--	[B]	Chromatin structure and dynamics	Centromere kinetochore component CENP-T histone fold	Histone H4 variant TH011 OS=Triticum aestivum OX=4565 PE=3 SV=2	B	Chromatin structure and dynamics	PREDICTED: uncharacterized protein LOC107825453 [Nicotiana tabacum]	cellular component: cell (GO:0005623);; cellular component: macromolecular complex (GO:0032991);; cellular component: organelle (GO:0043226);; cellular component: organelle part (GO:0044422);; cellular component: cell part (GO:0044464);; molecular function: binding (GO:0005488);; biological process: cellular process (GO:0009987);; biological process: cellular component organization or biogenesis …
TraesCS4B03G0891100	0	0	0	0	0	0	0.803129	278	0.320556	105	0.232703	79	4.71794e-27	-2.91116	Down	[T]	Signal transduction mechanisms	Molecular Function: protein kinase activity (GO:0004672);; Molecular Function: ATP binding (GO:0005524);; Biological Process: defense response (GO:0006952);; Molecular Function: ADP binding (GO:0043531);;	K13457|1.4e-159|ats:109777892|K13457 disease resistance protein RPM1 | (RefSeq) LOC109777892; disease resistance protein RPP13-like	Plant-pathogen interaction (ko04626)	[T]	Signal transduction mechanisms	Protein kinase domain	Disease resistance protein RGA5 OS=Oryza sativa subsp. japonica OX=39947 GN=RGA5 PE=1 SV=1	U	Intracellular trafficking, secretion, and vesicular transport	unnamed protein product [Triticum turgidum subsp. durum]	biological process: metabolic process (GO:0008152);; biological process: cellular process (GO:0009987);; molecular function: catalytic activity (GO:0003824);; molecular function: binding (GO:0005488);; biological process: response to stimulus (GO:0050896)
TraesCS5B03G0937100	0	0	0	0	0	0	1.20461	130	0.644596	65	0.664079	70	1.60707e-26	-2.86647	Down	[T]	Signal transduction mechanisms	Molecular Function: hydrolase activity (GO:0016787);;	K01517|2.6e-191|ats:109779171|K01517 manganese-dependent ADP-ribose/CDP-alcohol diphosphatase [EC:3.6.1.13 3.6.1.16 3.6.1.53] | (RefSeq) LOC109779171; manganese-dependent ADP-ribose/CDP-alcohol diphosphatase	Purine metabolism (ko00230);; Glycerophospholipid metabolism (ko00564)	--	--	Calcineurin-like phosphoesterase	Manganese-dependent ADP-ribose/CDP-alcohol diphosphatase OS=Oryza sativa subsp. japonica OX=39947 GN=Os07g0688000 PE=2 SV=1	S	Function unknown	Manganese-dependent ADP-ribose/CDP-alcohol diphosphatase [Triticum urartu]	molecular function: catalytic activity (GO:0003824)
TraesCS2D03G0255900	0	0	0	0	0	0	6.34117	500	1.46622	109	1.78038	137	7.05401e-26	-2.85395	Down	--	--	Cellular Component: integral component of membrane (GO:0016021);;	--	--	--	--	--	--	--	--	unnamed protein product [Triticum aestivum]	cellular component: membrane (GO:0016020);; cellular component: membrane part (GO:0044425)
TraesCS5B03G0904700	0	0	0	0	0	0	2.95818	116	1.81567	67	1.68434	64	8.50978e-24	-2.71878	Down	--	--	Molecular Function: metal ion binding (GO:0046872);;	--	--	--	--	CHCH-CHCH-like Cx9C, IMS import disulfide relay-system,	--	J	Translation, ribosomal structure and biogenesis	unnamed protein product [Triticum turgidum subsp. durum]	molecular function: binding (GO:0005488)
TraesCS7A03G1152700LC	0	0	0	0	0	0	4.24526	116	2.81899	72	3.39032	90	2.91041e-23	-2.69188	Down	--	--	--	--	--	--	--	--	--	--	--	--	--
TraesCS5B03G0708000	0	0	0	0	0	0	6.90008	1254	1.22507	207	1.76711	286	3.99792e-23	-2.69176	Down	--	--	--	--	--	--	--	Protein of unknown function, DUF547	--	S	Function unknown	unnamed protein product [Triticum turgidum subsp. durum]	--
TraesCS5B03G0727100LC	0	0	0	0	0	0	4.67906	134	3.03827	83	2.12249	60	1.09122e-22	-2.65738	Down	--	--	Cellular Component: integral component of membrane (GO:0016021);;	K09419|3.4e-10|ats:109731832|K09419 heat shock transcription factor, other eukaryote | (RefSeq) LOC109731832; heat stress transcription factor A-3-like	--	--	--	--	Heat stress transcription factor A-3 OS=Oryza sativa subsp. japonica OX=39947 GN=HSFA3 PE=2 SV=1	--	--	unnamed protein product [Triticum turgidum subsp. durum]	cellular component: membrane (GO:0016020);; cellular component: membrane part (GO:0044425)
TraesCS5B03G0725800	0	0	0	0	0	0	10.4238	153	9.95745	137	11.3865	162	1.46674e-22	-2.65542	Down	--	--	--	--	--	--	--	Ribosomal protein L31	--	--	--	hypothetical protein TRIUR3_17028 [Triticum urartu]	--
TraesCS5B03G0708800	0	0	0	0	0	0	4.40004	363	0.922894	72	1.34414	108	6.03186e-21	-2.55202	Down	[O]	Posttranslational modification, protein turnover, chaperones	--	K09503|8.9e-16|qsu:112019417|K09503 DnaJ homolog subfamily A member 2 | (RefSeq) mitochondrial protein import protein mas5-like	Protein processing in endoplasmic reticulum (ko04141)	[O]	Posttranslational modification, protein turnover, chaperones	X-domain of DnaJ-containing	Chaperone protein dnaJ 10 OS=Arabidopsis thaliana OX=3702 GN=ATJ10 PE=2 SV=2	O	Posttranslational modification, protein turnover, chaperones	chaperone protein dnaJ 10-like [Aegilops tauschii subsp. tauschii]	--
TraesCS5B03G1315600	0	0	0	0	0	0	7.59048	492	11.7346	715	12.3179	775	4.92413e-20	-2.48645	Down	--	--	Cellular Component: cellular_component (GO:0005575);; Cellular Component: intracellular (GO:0005622);; Cellular Component: cell (GO:0005623);; Cellular Component: cytoplasm (GO:0005737);; Cellular Component: vacuole (GO:0005773);; Cellular Component: organelle (GO:0043226);; Cellular Component: membrane-bounded organelle (GO:0043227);; Cellular Component: intracellular organelle (GO:0043229);; Ce…	--	--	--	--	--	Uncharacterized protein At4g14100 OS=Arabidopsis thaliana OX=3702 GN=At4g14100 PE=2 SV=1	S	Function unknown	uncharacterized protein At4g14100-like [Aegilops tauschii subsp. tauschii]	cellular component: cell (GO:0005623);; cellular component: cell part (GO:0044464);; cellular component: organelle (GO:0043226)
TraesCS4B03G0890200LC	0.119094	21	0.10969	18	0.152923	28	1.65044	315	0.996579	179	0.947216	176	2.01587e-27	-2.48374	Down	--	--	--	--	--	--	--	--	--	--	--	unnamed protein product [Triticum turgidum subsp. durum]	--
NewGene_23029	0	0	0	0	0	0	0.408538	103	0.361755	85	0.384864	93	1.70742e-19	-2.45446	Down	--	--	--	--	--	--	--	--	--	--	--	uncharacterized protein LOC109774719 isoform X1 [Aegilops tauschii subsp. tauschii]	--
TraesCS5B03G0935800	0	0	0	0	0	0	2.07374	319	0.511684	75	0.478902	72	2.07122e-18	-2.37745	Down	[V]	Defense mechanisms	Molecular Function: antiporter activity (GO:0015297);; Cellular Component: integral component of membrane (GO:0016021);; Molecular Function: xenobiotic transporter activity (GO:0042910);;	K03327|6.3e-256|ats:109761111|K03327 multidrug resistance protein, MATE family | (RefSeq) LOC109761111; protein DETOXIFICATION 16-like isoform X1	--	[R]	General function prediction only	MatE	Protein DETOXIFICATION 16 OS=Arabidopsis thaliana OX=3702 GN=DTX16 PE=2 SV=1	V	Defense mechanisms	unnamed protein product [Triticum turgidum subsp. durum]	biological process: localization (GO:0051179);; molecular function: transporter activity (GO:0005215);; cellular component: membrane (GO:0016020);; cellular component: membrane part (GO:0044425)
TraesCS5B03G0936800	0.501219	57	0.09366	10	0.296247	36	6.2884	794	2.91166	346	3.13114	384	8.1957e-19	-2.33147	Down	[M]	Cell wall/membrane/envelope biogenesis	Molecular Function: protein kinase activity (GO:0004672);; Molecular Function: ATP binding (GO:0005524);;	K08287|8.6e-251|ats:109779169|K08287 dual-specificity kinase [EC:2.7.12.1] | (RefSeq) LOC109779169; serine/threonine-protein kinase AFC2-like isoform X1	--	[T]	Signal transduction mechanisms	Protein kinase domain	Serine/threonine-protein kinase AFC2 OS=Arabidopsis thaliana OX=3702 GN=AFC2 PE=1 SV=1	T	Signal transduction mechanisms	serine/threonine-protein kinase AFC2-like isoform X1 [Aegilops tauschii subsp. tauschii]	biological process: metabolic process (GO:0008152);; biological process: cellular process (GO:0009987);; molecular function: catalytic activity (GO:0003824);; molecular function: binding (GO:0005488)
TraesCS3A03G0535600LC	0.044431	8	0.064189	11	0.052867	10	0.96217	182	0.781454	139	0.802502	148	1.32417e-18	-2.3213	Down	--	--	Cellular Component: fibrillar center (GO:0001650);; Cellular Component: cellular_component (GO:0005575);; Cellular Component: intracellular (GO:0005622);; Cellular Component: cell (GO:0005623);; Cellular Component: nucleus (GO:0005634);; Cellular Component: nucleoplasm (GO:0005654);; Cellular Component: nucleolus (GO:0005730);; Biological Process: nucleobase-containing compound metabolic process …	K17086|5.6e-76|fve:101300290|K17086 transmembrane 9 superfamily member 2/4 | (RefSeq) uncharacterized LOC101300290	--	--	--	MULE transposase domain	--	S	Function unknown	WD repeat-containing protein 43 [Triticum urartu]	cellular component: cell (GO:0005623);; cellular component: membrane-enclosed lumen (GO:0031974);; cellular component: organelle (GO:0043226);; cellular component: organelle part (GO:0044422);; cellular component: cell part (GO:0044464);; biological process: metabolic process (GO:0008152);; biological process: cellular process (GO:0009987);; biological process: biological regulation (GO:0065007);…
TraesCS5B03G1138600LC	0.057687	10	0.056434	9	0.026373	5	0.925359	175	0.544453	97	0.788631	145	4.8745e-18	-2.29518	Down	--	--	Cellular Component: fibrillar center (GO:0001650);; Cellular Component: cellular_component (GO:0005575);; Cellular Component: intracellular (GO:0005622);; Cellular Component: cell (GO:0005623);; Cellular Component: nucleus (GO:0005634);; Cellular Component: nucleoplasm (GO:0005654);; Cellular Component: nucleolus (GO:0005730);; Biological Process: nucleobase-containing compound metabolic process …	K17086|5.6e-76|fve:101300290|K17086 transmembrane 9 superfamily member 2/4 | (RefSeq) uncharacterized LOC101300290	--	--	--	MULE transposase domain	--	S	Function unknown	WD repeat-containing protein 43 [Triticum urartu]	cellular component: cell (GO:0005623);; cellular component: membrane-enclosed lumen (GO:0031974);; cellular component: organelle (GO:0043226);; cellular component: organelle part (GO:0044422);; cellular component: cell part (GO:0044464);; biological process: metabolic process (GO:0008152);; biological process: cellular process (GO:0009987);; biological process: biological regulation (GO:0065007);…
TraesCS5B03G0656900	0	0	0	0	0	0	4.35319	427	0.910911	84	0.906092	87	6.63555e-17	-2.26321	Down	--	--	Molecular Function: protein binding (GO:0005515);;	--	--	--	--	F-box domain	F-box/LRR-repeat protein At2g43260 OS=Arabidopsis thaliana OX=3702 GN=At2g43260 PE=2 SV=1	S	Function unknown	unnamed protein product [Triticum turgidum subsp. durum]	molecular function: binding (GO:0005488)
TraesCS5B03G0937300	0	0	0	0	0	0	7.02921	436	2.31851	136	1.17049	71	1.70942e-16	-2.23025	Down	--	--	Biological Process: response to water (GO:0009415);;	--	--	--	--	Dehydrin	Dehydrin DHN2 OS=Hordeum vulgare OX=4513 GN=DHN2 PE=2 SV=1	S	Function unknown	dehydrin DHN2 [Aegilops tauschii subsp. tauschii]	biological process: response to stimulus (GO:0050896)
NewGene_19778	0.251862	10	0.131097	8	0.329005	20	2.92353	194	1.2574	78	1.8762	120	6.26911e-16	-2.08757	Down	--	--	--	--	--	--	--	--	--	--	--	--	--
TraesCS2D03G0265200	0	0	0	0	0	0	3.09801	342	0.679454	71	0.573036	62	3.03583e-14	-2.04679	Down	[IQR]	Lipid transport and metabolism;; Secondary metabolites biosynthesis, transport and catabolism;; General function prediction only	--	K13070|4.3e-50|dosa:Os04t0179200-01|K13070 momilactone-A synthase [EC:1.1.1.295] | (RefSeq) Os04g0179200, MAS, MOMILACTONE_A_SYNTHASE; Similar to Stem secoisolariciresinol dehydrogenase (Fragment).	Diterpenoid biosynthesis (ko00904)	[R]	General function prediction only	Enoyl-(Acyl carrier protein) reductase	Momilactone A synthase OS=Oryza sativa subsp. japonica OX=39947 GN=Os04g0179200 PE=2 SV=1	Q	Secondary metabolites biosynthesis, transport and catabolism	momilactone A synthase-like [Aegilops tauschii subsp. tauschii]	--
TraesCS5B03G0001800	1.97157	119	1.42607	79	2.08237	131	11.7756	782	5.93386	372	7.69085	495	3.59606e-26	-1.97682	Down	--	--	Molecular Function: metal ion binding (GO:0046872);;	--	--	[R]	General function prediction only	Yippee zinc-binding/DNA-binding /Mis18, centromere assembly	Protein yippee-like OS=Solanum tuberosum OX=4113 PE=2 SV=1	S	Function unknown	hypothetical protein TRIUR3_29370 [Triticum urartu]	molecular function: binding (GO:0005488)
TraesCS1B03G1190800LC	2.9483	199	1.91912	119	1.98011	140	15.9346	1194	6.68092	471	8.69835	633	3.24426e-23	-1.91107	Down	--	--	Molecular Function: DNA binding (GO:0003677);;	--	--	--	--	Protein of unknown function (DUF 659)	--	--	--	hypothetical protein D1007_21755 [Hordeum vulgare]	molecular function: binding (GO:0005488)
TraesCS3A03G0403200LC	0.043701	5	0.077309	7	0.06604	7	1.33418	145	2.28877	234	1.34534	142	3.24177e-12	-1.88943	Down	--	--	Molecular Function: nucleic acid binding (GO:0003676);; Biological Process: DNA integration (GO:0015074);;	K12349|1.3e-75|ccaj:109806181|K12349 neutral ceramidase [EC:3.5.1.23] | (RefSeq) neutral ceramidase-like	Sphingolipid metabolism (ko00600)	[R]	General function prediction only	Integrase zinc binding domain	--	L	Replication, recombination and repair	uncharacterized protein LOC109764816 [Aegilops tauschii subsp. tauschii]	molecular function: binding (GO:0005488);; biological process: metabolic process (GO:0008152);; biological process: cellular process (GO:0009987)
TraesCS5B03G0904400	0.616316	41	0.652701	40	0.631094	44	4.35362	317	3.10237	213	2.97256	210	1.56416e-15	-1.8836	Down	--	--	Molecular Function: ATP binding (GO:0005524);; Molecular Function: transferase activity (GO:0016740);;	K10689|5.9e-88|ats:109752568|K10689 peroxin-4 [EC:2.3.2.23] | (RefSeq) LOC109752568; protein PEROXIN-4	--	[O]	Posttranslational modification, protein turnover, chaperones	Ubiquitin-conjugating enzyme	Protein PEROXIN-4 OS=Arabidopsis thaliana OX=3702 GN=PEX4 PE=1 SV=1	O	Posttranslational modification, protein turnover, chaperones	protein PEROXIN-4 [Aegilops tauschii subsp. tauschii]	molecular function: binding (GO:0005488);; molecular function: catalytic activity (GO:0003824)
TraesCS2A03G0743000LC	0.055015	11	0.080269	15	0.03395	7	0.886909	192	0.400318	82	0.734664	155	8.58261e-12	-1.84534	Down	--	--	Cellular Component: fibrillar center (GO:0001650);; Cellular Component: cellular_component (GO:0005575);; Cellular Component: intracellular (GO:0005622);; Cellular Component: cell (GO:0005623);; Cellular Component: nucleus (GO:0005634);; Cellular Component: nucleoplasm (GO:0005654);; Cellular Component: nucleolus (GO:0005730);; Biological Process: nucleobase-containing compound metabolic process …	K17086|6.9e-76|fve:101300290|K17086 transmembrane 9 superfamily member 2/4 | (RefSeq) uncharacterized LOC101300290	--	--	--	MULE transposase domain	--	S	Function unknown	WD repeat-containing protein 43 [Triticum urartu]	cellular component: cell (GO:0005623);; cellular component: membrane-enclosed lumen (GO:0031974);; cellular component: organelle (GO:0043226);; cellular component: organelle part (GO:0044422);; cellular component: cell part (GO:0044464);; biological process: metabolic process (GO:0008152);; biological process: cellular process (GO:0009987);; biological process: biological regulation (GO:0065007);…
TraesCS1A03G0586900	16.7652	296	11.5369	187	8.04656	149	133.314	2612	49.4826	912	39.7207	756	8.07822e-12	-1.73232	Down	--	--	Biological Process: reproduction (GO:0000003);; Biological Process: response to acid chemical (GO:0001101);; Biological Process: developmental process involved in reproduction (GO:0003006);; Molecular Function: molecular_function (GO:0003674);; Molecular Function: nucleic acid binding (GO:0003676);; Molecular Function: DNA binding (GO:0003677);; Molecular Function: binding (GO:0005488);; Cellular…	--	--	--	--	Small hydrophilic plant seed protein	Late embryogenesis abundant protein B19.1A OS=Hordeum vulgare OX=4513 GN=B19.1A PE=2 SV=1	S	Function unknown	late embryogenesis abundant protein B19.1A [Aegilops tauschii subsp. tauschii]	biological process: reproduction (GO:0000003);; biological process: response to stimulus (GO:0050896);; biological process: reproductive process (GO:0022414);; biological process: developmental process (GO:0032502);; molecular function: binding (GO:0005488);; cellular component: cell (GO:0005623);; cellular component: cell part (GO:0044464);; biological process: multicellular organismal process (…
TraesCS5B03G1319400LC	0.170581	13	0.145277	10	0	0	14.3183	1148	9.35069	706	12.5507	977	8.54679e-11	-1.7195	Down	--	--	Biological Process: response to stress (GO:0006950);; Biological Process: response to osmotic stress (GO:0006970);; Biological Process: biological_process (GO:0008150);; Biological Process: response to abiotic stimulus (GO:0009628);; Biological Process: response to salt stress (GO:0009651);; Biological Process: response to stimulus (GO:0050896);;	--	--	[K]	Transcription	NAC domain	Nascent polypeptide-associated complex subunit beta OS=Arabidopsis thaliana OX=3702 GN=At1g73230 PE=2 SV=1	K	Transcription	nascent polypeptide-associated complex subunit beta-like [Aegilops tauschii subsp. tauschii]	biological process: response to stimulus (GO:0050896)
TraesCS5B03G0709900	0	0	0	0	0	0	0.733643	92	1.32843	157	1.61159	196	1.68912e-10	-1.68227	Down	--	--	Molecular Function: protein binding (GO:0005515);;	--	--	--	--	F-box domain	--	S	Function unknown	unnamed protein product [Triticum turgidum subsp. durum]	molecular function: binding (GO:0005488)
TraesCS1B03G1190900LC	3.94128	83	2.42224	47	2.36934	52	20.6672	479	7.19571	157	11.3017	254	1.48638e-12	-1.64778	Down	--	--	--	--	--	--	--	--	--	--	--	hypothetical protein D1007_50638 [Hordeum vulgare]	--
TraesCS5B03G1042500	0.169734	36	0.052169	11	0.101852	23	1.39119	327	0.423023	94	0.403719	93	4.76548e-10	-1.6447	Down	--	--	Biological Process: defense response (GO:0006952);; Molecular Function: ADP binding (GO:0043531);;	K13457|6.4e-124|obr:102710703|K13457 disease resistance protein RPM1 | (RefSeq) disease resistance protein RPM1-like	Plant-pathogen interaction (ko04626)	[T]	Signal transduction mechanisms	NB-ARC domain	Disease resistance protein Pik-2 OS=Oryza sativa subsp. japonica OX=39947 GN=PIK-2 PE=3 SV=1	T	Signal transduction mechanisms	putative disease resistance RPP13-like protein 3 [Aegilops tauschii subsp. tauschii]	biological process: response to stimulus (GO:0050896);; molecular function: binding (GO:0005488)
TraesCS5B03G1055300	5.40683	568	4.78242	460	4.74135	519	25.3607	2949	11.6972	1280	12.8899	1456	2.29216e-20	-1.57727	Down	[O]	Posttranslational modification, protein turnover, chaperones	Molecular Function: ATP binding (GO:0005524);; Cellular Component: cytosol (GO:0005829);; Biological Process: protein folding (GO:0006457);; Biological Process: response to heat (GO:0009408);; Molecular Function: heat shock protein binding (GO:0031072);; Molecular Function: metal ion binding (GO:0046872);; Molecular Function: unfolded protein binding (GO:0051082);;	K09503|1.4e-224|ats:109741660|K09503 DnaJ homolog subfamily A member 2 | (RefSeq) LOC109741660; dnaJ protein homolog	Protein processing in endoplasmic reticulum (ko04141)	[O]	Posttranslational modification, protein turnover, chaperones	DnaJ C terminal domain	DnaJ protein homolog ANJ1 OS=Atriplex nummularia OX=3553 PE=2 SV=1	O	Posttranslational modification, protein turnover, chaperones	dnaJ protein homolog [Aegilops tauschii subsp. tauschii]	molecular function: binding (GO:0005488);; cellular component: cell (GO:0005623);; cellular component: cell part (GO:0044464);; biological process: cellular process (GO:0009987);; biological process: response to stimulus (GO:0050896)
TraesCS1A03G0586500	11.9919	497	6.90155	263	4.225	183	100.733	4626	30.2519	1307	27.2415	1215	4.25919e-09	-1.56839	Down	--	--	Biological Process: reproduction (GO:0000003);; Biological Process: response to acid chemical (GO:0001101);; Biological Process: developmental process involved in reproduction (GO:0003006);; Molecular Function: molecular_function (GO:0003674);; Molecular Function: nucleic acid binding (GO:0003676);; Molecular Function: DNA binding (GO:0003677);; Molecular Function: binding (GO:0005488);; Cellular…	--	--	--	--	Small hydrophilic plant seed protein	Late embryogenesis abundant protein B19.1A OS=Hordeum vulgare OX=4513 GN=B19.1A PE=2 SV=1	S	Function unknown	late embryogenesis abundant protein B19.1A [Aegilops tauschii subsp. tauschii]	biological process: reproduction (GO:0000003);; biological process: response to stimulus (GO:0050896);; biological process: reproductive process (GO:0022414);; biological process: developmental process (GO:0032502);; molecular function: binding (GO:0005488);; cellular component: cell (GO:0005623);; cellular component: cell part (GO:0044464);; biological process: multicellular organismal process (…
TraesCS5B03G0726500	0	0	0	0	0	0	3.83181	497	0.59297	73	0.461037	59	2.66081e-09	-1.54918	Down	[M]	Cell wall/membrane/envelope biogenesis	Molecular Function: catalytic activity (GO:0003824);; Cellular Component: integral component of membrane (GO:0016021);;	K08679|3.1e-249|ats:109767443|K08679 UDP-glucuronate 4-epimerase [EC:5.1.3.6] | (RefSeq) LOC109767443; UDP-glucuronate 4-epimerase 6-like	Amino sugar and nucleotide sugar metabolism (ko00520)	[M]	Cell wall/membrane/envelope biogenesis	NAD dependent epimerase/dehydratase family	UDP-glucuronate 4-epimerase 6 OS=Arabidopsis thaliana OX=3702 GN=GAE6 PE=1 SV=1	M	Cell wall/membrane/envelope biogenesis	UDP-glucuronate 4-epimerase 6-like [Aegilops tauschii subsp. tauschii]	molecular function: catalytic activity (GO:0003824);; cellular component: membrane (GO:0016020);; cellular component: membrane part (GO:0044425)
TraesCS5B03G1041900	0.045722	17	0.010637	4	0.083363	31	3.04625	1192	0.51966	192	0.484319	184	7.27065e-09	-1.54331	Down	[R]	General function prediction only	Biological Process: defense response (GO:0006952);; Molecular Function: ADP binding (GO:0043531);;	K13457|4.0e-82|sbi:8076344|K13457 disease resistance protein RPM1 | (RefSeq) putative disease resistance RPP13-like protein 3	Plant-pathogen interaction (ko04626)	[T]	Signal transduction mechanisms	NB-ARC domain	Disease resistance protein RGA5 OS=Oryza sativa subsp. japonica OX=39947 GN=RGA5 PE=2 SV=1	T	Signal transduction mechanisms	uncharacterized protein LOC109781738 isoform X1 [Aegilops tauschii subsp. tauschii]	biological process: response to stimulus (GO:0050896);; molecular function: binding (GO:0005488)
TraesCS2A03G0492300LC	0.382984	12	0.158904	5	0.663765	21	3.34424	111	4.12293	129	3.16057	102	1.42438e-08	-1.54119	Down	--	--	--	--	--	--	--	--	--	--	--	hypothetical protein TRIUR3_19508 [Triticum urartu]	--
NewGene_4511	0.742591	31	0.56734	22	1.0532	46	5.11308	239	1.81102	82	2.51283	119	3.84501e-10	-1.50174	Down	--	--	--	--	--	--	--	--	--	--	--	--	--
TraesCS4A03G0306900LC	2.63141	52	2.13648	39	3.46663	72	12.9841	285	28.5478	588	27.1359	577	4.31111e-08	-1.48665	Down	--	--	--	--	--	--	--	--	--	--	--	--	--
TraesCS5B03G1035800	24.7333	2333	47.5525	4116	42.5977	4196	289.63	30319	781.926	77012	777.537	79016	3.68619e-08	-1.46802	Down	[O]	Posttranslational modification, protein turnover, chaperones	Cellular Component: extracellular space (GO:0005615);;	K13963|2.7e-182|ats:109754016|K13963 serpin B | (RefSeq) LOC109754016; serpin-Z1B	--	[V]	Defense mechanisms	Serpin (serine protease inhibitor)	Serpin-Z2A OS=Triticum aestivum OX=4565 PE=1 SV=1	V	Defense mechanisms	RecName: Full=Serpin-Z2A; AltName: Full=TriaeZ2a; AltName: Full=WSZ2a [Triticum aestivum]	cellular component: extracellular region (GO:0005576);; cellular component: extracellular region part (GO:0044421)
TraesCS5B03G1316300	0.140002	9	0	0	0	0	5.92293	419	2.04637	137	1.94344	134	3.12123e-08	-1.43721	Down	--	--	Molecular Function: electron carrier activity (GO:0009055);;	--	--	--	--	Plastocyanin-like domain	Chemocyanin OS=Lilium longiflorum OX=4690 PE=1 SV=1	S	Function unknown	Chemocyanin [Hordeum vulgare]	molecular function: electron carrier activity (GO:0009055)
TraesCS5B03G0936100	0.087334	12	0.097783	12	0	0	3.94297	564	1.83075	246	1.99215	277	6.00956e-08	-1.41606	Down	--	--	--	--	--	--	--	--	--	--	--	unnamed protein product [Triticum turgidum subsp. durum]	--
NewGene_2107	0.122179	32	0.092739	22	0.074781	21	0.995138	276	0.228663	62	0.315911	88	1.31981e-07	-1.39048	Down	--	--	--	--	--	--	--	--	--	--	--	uncharacterized protein LOC109757493 [Aegilops tauschii subsp. tauschii]	--
TraesCS1B03G0679100	5.70568	235	3.39035	129	6.50816	280	121.558	5556	17.1502	738	14.6138	649	7.50423e-07	-1.34158	Down	--	--	Biological Process: reproduction (GO:0000003);; Biological Process: response to acid chemical (GO:0001101);; Biological Process: developmental process involved in reproduction (GO:0003006);; Molecular Function: molecular_function (GO:0003674);; Molecular Function: nucleic acid binding (GO:0003676);; Molecular Function: DNA binding (GO:0003677);; Molecular Function: binding (GO:0005488);; Cellular…	--	--	--	--	Small hydrophilic plant seed protein	Em protein OS=Triticum aestivum OX=4565 GN=EM PE=2 SV=1	S	Function unknown	RecName: Full=Em protein [Triticum aestivum]	biological process: reproduction (GO:0000003);; biological process: response to stimulus (GO:0050896);; biological process: reproductive process (GO:0022414);; biological process: developmental process (GO:0032502);; molecular function: binding (GO:0005488);; cellular component: cell (GO:0005623);; cellular component: cell part (GO:0044464);; biological process: multicellular organismal process (…
TraesCS1D03G0558000	1.86584	80	1.02646	41	0.604986	27	28.3239	1342	5.74521	257	3.8759	179	7.60001e-07	-1.33621	Down	--	--	Biological Process: reproduction (GO:0000003);; Biological Process: response to acid chemical (GO:0001101);; Biological Process: developmental process involved in reproduction (GO:0003006);; Molecular Function: molecular_function (GO:0003674);; Molecular Function: nucleic acid binding (GO:0003676);; Molecular Function: DNA binding (GO:0003677);; Molecular Function: binding (GO:0005488);; Cellular…	--	--	--	--	Small hydrophilic plant seed protein	Late embryogenesis abundant protein B19.1A OS=Hordeum vulgare OX=4513 GN=B19.1A PE=2 SV=1	S	Function unknown	late embryogenesis abundant protein B19.1A [Aegilops tauschii subsp. tauschii]	biological process: reproduction (GO:0000003);; biological process: response to stimulus (GO:0050896);; biological process: reproductive process (GO:0022414);; biological process: developmental process (GO:0032502);; molecular function: binding (GO:0005488);; cellular component: cell (GO:0005623);; cellular component: cell part (GO:0044464);; biological process: multicellular organismal process (…
TraesCS5B03G0692200	0.988941	94	0.913042	80	1.35851	136	4.34294	455	2.56315	252	2.89153	291	6.68997e-10	-1.33454	Down	[J]	Translation, ribosomal structure and biogenesis	--	K10277|1.8e-191|ats:109755349|K10277 lysine-specific demethylase 8 [EC:1.14.11.27] | (RefSeq) LOC109755349; lysine-specific demethylase JMJ30 isoform X1	--	[BT]	Chromatin structure and dynamics;; Signal transduction mechanisms	Cupin-like domain	Lysine-specific demethylase JMJ30 OS=Arabidopsis thaliana OX=3702 GN=JMJ30 PE=1 SV=1	--	--	lysine-specific demethylase JMJ30 isoform X2 [Aegilops tauschii subsp. tauschii]	--
TraesCS5B03G1316200	0.233352	12	0	0	0.317542	17	2.9035	165	2.11846	114	2.61722	145	8.02713e-07	-1.30339	Down	--	--	Molecular Function: electron carrier activity (GO:0009055);;	--	--	--	--	Plastocyanin-like domain	Chemocyanin OS=Lilium longiflorum OX=4690 PE=1 SV=1	S	Function unknown	Chemocyanin [Hordeum vulgare]	molecular function: electron carrier activity (GO:0009055)
TraesCS5D03G0121300LC	1.98359	328	1.55617	236	2.36079	407	7.73485	1417	3.49535	603	4.29557	764	4.2653e-14	-1.29189	Down	--	--	Molecular Function: aspartic-type endopeptidase activity (GO:0004190);;	K19525|3.6e-57|dct:110098611|K19525 vacuolar protein sorting-associated protein 13A/C | (RefSeq) uncharacterized protein LOC110098611	--	[R]	General function prediction only	Reverse transcriptase (RNA-dependent DNA polymerase)	RNA-directed DNA polymerase homolog OS=Oenothera berteroana OX=3950 PE=4 SV=1	L	Replication, recombination and repair	unknown [Triticum aestivum]	biological process: metabolic process (GO:0008152);; molecular function: catalytic activity (GO:0003824)
TraesCS2D03G0255600	0.593724	21	0.281414	9	1.15176	42	4.69649	180	2.03552	74	2.53889	94	1.59873e-06	-1.2863	Down	--	--	Cellular Component: integral component of membrane (GO:0016021);;	--	--	--	--	--	--	--	--	unnamed protein product [Triticum aestivum]	cellular component: membrane (GO:0016020);; cellular component: membrane part (GO:0044425)
NewGene_16362	0.289696	35	0.051892	6	0.155265	20	1.45725	195	0.463161	59	1.22115	158	2.61721e-06	-1.27623	Down	--	--	--	--	--	--	--	Protein of unknown function (DUF1618)	--	S	Function unknown	uncharacterized protein LOC109786868 [Aegilops tauschii subsp. tauschii]	--
TraesCS7B03G0237400	0.116425	32	0.034335	9	0.156563	45	0.529274	161	0.406897	116	0.681905	201	3.60108e-06	-1.25926	Down	[V]	Defense mechanisms	Molecular Function: ATP binding (GO:0005524);; Cellular Component: integral component of membrane (GO:0016021);; Molecular Function: ATPase activity (GO:0016887);;	K08712|4.1e-135|gsl:Gasu_29800|K08712 ATP-binding cassette, subfamily G (WHITE), member 2, SNQ2 | (RefSeq) ABC transporter, ATP-binding protein	ABC transporters (ko02010)	[Q]	Secondary metabolites biosynthesis, transport and catabolism	ABC-2 type transporter	ABC transporter G family member 48 OS=Oryza sativa subsp. japonica OX=39947 GN=ABCG48 PE=3 SV=1	Q	Secondary metabolites biosynthesis, transport and catabolism	unnamed protein product [Triticum turgidum subsp. durum]	molecular function: binding (GO:0005488);; cellular component: membrane (GO:0016020);; cellular component: membrane part (GO:0044425);; molecular function: catalytic activity (GO:0003824)
TraesCS4D03G0105800	0.47376	67	0.283119	37	0.418116	62	1.98171	309	0.823576	121	0.717994	109	2.03686e-08	-1.24875	Down	--	--	Cellular Component: integral component of membrane (GO:0016021);;	--	--	--	--	Sulfite exporter TauE/SafE	Sulfite exporter TauE/SafE family protein 4 OS=Arabidopsis thaliana OX=3702 GN=At2g36630 PE=2 SV=1	S	Function unknown	uncharacterized protein LOC109732805 [Aegilops tauschii subsp. tauschii]	cellular component: membrane (GO:0016020);; cellular component: membrane part (GO:0044425)
TraesCS5B03G0712900	0.008699	5	0.059702	27	0.00618	4	1.71029	914	0.573293	292	0.681302	356	1.45748e-06	-1.2336	Down	[L]	Replication, recombination and repair	--	K10706|1.2e-88|sbi:8086252|K10706 senataxin [EC:3.6.4.-] | (RefSeq) probable helicase MAGATAMA 3	--	[A]	RNA processing and modification	AAA domain	Probable helicase MAGATAMA 3 OS=Arabidopsis thaliana OX=3702 GN=MAA3 PE=2 SV=1	L	Replication, recombination and repair	unnamed protein product [Triticum turgidum subsp. durum]	--
TraesCS4A03G0267000LC	1.14602	61	0.426857	21	0.98115	54	3.05813	178	2.18251	120	3.23704	183	6.13403e-06	-1.1914	Down	--	--	--	--	--	--	--	--	--	--	--	--	--
TraesCS5B03G1055600	4.0473	270	2.79322	171	3.35007	233	13.6543	1010	5.90583	411	5.54016	398	3.81536e-11	-1.16551	Down	--	--	Biological Process: intracellular sterol transport (GO:0032366);;	--	--	[R]	General function prediction only	ML domain	--	S	Function unknown	unnamed protein product [Triticum turgidum subsp. durum]	biological process: single-organism process (GO:0044699);; biological process: localization (GO:0051179)
TraesCS4B03G0079700	0.71114	46	0.616692	37	0.794723	53	6.69629	474	1.71412	115	1.2195	84	1.74822e-05	-1.15301	Down	--	--	Biological Process: defense response to fungus (GO:0050832);;	--	--	--	--	Plant antimicrobial peptide	--	S	Function unknown	unnamed protein product [Triticum turgidum subsp. durum]	biological process: response to stimulus (GO:0050896);; biological process: multi-organism process (GO:0051704)
TraesCS5B03G1326800LC	0	0	0	0	0.004102	1	3.84137	85	19.0689	393	18.7115	398	4.13799e-06	-1.1273	Down	--	--	--	--	--	--	--	--	--	--	--	--	--
TraesCS3B03G0641000	0.20576	62	0.269789	75	0.268879	85	1.2814	429	0.484388	153	0.487619	159	3.3026e-06	-1.12643	Down	--	--	Molecular Function: phosphatase activity (GO:0016791);; Molecular Function: metal ion binding (GO:0046872);;	K13248|1.7e-188|ats:109739137|K13248 pyridoxal phosphate phosphatase PHOSPHO2 [EC:3.1.3.74] | (RefSeq) LOC109739137; thiamine phosphate phosphatase-like protein	Vitamin B6 metabolism (ko00750)	[R]	General function prediction only	Putative Phosphatase	Thiamine phosphate phosphatase-like protein OS=Arabidopsis thaliana OX=3702 GN=At4g29530 PE=1 SV=1	S	Function unknown	thiamine phosphate phosphatase-like protein [Aegilops tauschii subsp. tauschii]	molecular function: catalytic activity (GO:0003824);; molecular function: binding (GO:0005488)
NewGene_2212	1.52363	191	1.23068	132	2.04979	267	4.06013	558	5.52711	664	6.50712	725	2.37905e-05	-1.12418	Down	--	--	--	--	--	--	--	--	--	--	--	--	--
TraesCS1D03G0640700	53.176	2477	37.5551	1605	39.0583	1900	120.054	6205	166.855	8114	100.769	5056	2.21123e-05	-1.11979	Down	--	--	Molecular Function: serine-type endopeptidase inhibitor activity (GO:0004867);; Cellular Component: extracellular region (GO:0005576);;	--	--	--	--	--	--	--	--	uncharacterized protein LOC109755131 [Aegilops tauschii subsp. tauschii]	biological process: biological regulation (GO:0065007);; molecular function: molecular function regulator (GO:0098772);; cellular component: extracellular region (GO:0005576)
TraesCS2D03G0260100	0.3576	28	0.304897	22	0.101094	9	1.54718	133	0.845965	69	0.842206	71	3.57178e-05	-1.11913	Down	--	--	Cellular Component: plasma membrane (GO:0005886);; Molecular Function: actin filament binding (GO:0051015);;	--	--	--	--	KIP1-like protein	Protein NETWORKED 3A OS=Arabidopsis thaliana OX=3702 GN=NET3A PE=2 SV=1	S	Function unknown	protein NETWORKED 3A-like [Aegilops tauschii subsp. tauschii]	cellular component: cell (GO:0005623);; cellular component: membrane (GO:0016020);; cellular component: cell part (GO:0044464);; molecular function: binding (GO:0005488)
NewGene_612	0.13253	34	0.126839	30	0.084622	23	0.508279	141	0.295977	78	0.249601	68	1.10838e-05	-1.11074	Down	--	--	--	--	--	--	--	--	--	--	--	--	--
TraesCS2D03G0286700	0.432739	71	0.204784	31	0.20993	36	1.20145	219	0.548201	94	0.603272	107	5.78476e-06	-1.10742	Down	--	--	Biological Process: polysaccharide biosynthetic process (GO:0000271);; Molecular Function: molecular_function (GO:0003674);; Molecular Function: binding (GO:0005488);; Molecular Function: protein binding (GO:0005515);; Cellular Component: cellular_component (GO:0005575);; Cellular Component: cell wall (GO:0005618);; Cellular Component: intracellular (GO:0005622);; Cellular Component: cell (GO:000…	--	--	--	--	STELLO glycosyltransferases	Probable glycosyltransferase STELLO1 OS=Arabidopsis thaliana OX=3702 GN=STL1 PE=1 SV=1	S	Function unknown	probable glycosyltransferase STELLO1 [Aegilops tauschii subsp. tauschii]	biological process: metabolic process (GO:0008152);; biological process: single-organism process (GO:0044699);; molecular function: binding (GO:0005488);; cellular component: cell (GO:0005623);; cellular component: cell part (GO:0044464);; cellular component: organelle (GO:0043226);; cellular component: organelle part (GO:0044422);; biological process: cellular process (GO:0009987);; biological p…
NewGene_12127	0.008428	2	0.017944	2	0	0	3.21719	366	18.5099	2027	20.2734	2173	6.39143e-06	-1.09707	Down	--	--	--	--	--	--	--	--	--	--	--	--	--
TraesCS3B03G1417400LC	1.48241	133	0.969571	80	1.55511	145	3.25647	323	4.46745	417	4.18457	403	3.84424e-05	-1.09613	Down	[IQR]	Lipid transport and metabolism;; Secondary metabolites biosynthesis, transport and catabolism;; General function prediction only	--	--	--	[R]	General function prediction only	Enoyl-(Acyl carrier protein) reductase	Probable inactive patatin-like protein 9 OS=Arabidopsis thaliana OX=3702 GN=PLP9 PE=2 SV=1	Q	Secondary metabolites biosynthesis, transport and catabolism	unnamed protein product [Triticum aestivum]	--
TraesCS3D03G0316500	0.274391	15	0.028748	2	0.035749	2	12.7548	759	1.61056	91	1.40116	81	1.06277e-05	-1.096	Down	--	--	--	--	--	--	--	Small hydrophilic plant seed protein	Late embryogenesis abundant protein EMB564 OS=Zea mays OX=4577 PE=2 SV=1	S	Function unknown	late embryogenesis abundant protein EMB564-like [Aegilops tauschii subsp. tauschii]	--
NewGene_14613	0.01868	3	0.040303	5	0.211298	28	3.92445	525	0.77668	102	0.75782	88	2.55244e-05	-1.07262	Down	--	--	--	--	--	--	--	--	--	--	--	--	--
NewGene_1526	0.833467	44	0.639553	31	0.723671	41	4.6406	272	1.71178	95	1.03975	60	4.36846e-05	-1.06775	Down	--	--	--	--	--	--	--	--	--	--	--	--	--
TraesCS1B03G1171300	0.582676	25	0.370467	15	0.674621	30	1.8402	86	1.46782	65	1.35076	61	3.99486e-05	-1.06261	Down	--	--	Cellular Component: integral component of membrane (GO:0016021);;	--	--	--	--	NADH-ubiquinone reductase complex 1 MLRQ subunit	--	S	Function unknown	uncharacterized protein LOC109761983 [Aegilops tauschii subsp. tauschii]	cellular component: membrane (GO:0016020);; cellular component: membrane part (GO:0044425)
TraesCS4A03G0979100	1.85228	150	2.19383	163	2.09394	177	8.73798	784	4.45114	376	3.16262	276	1.06781e-05	-1.0449	Down	--	--	--	--	--	--	--	--	--	--	--	hypothetical protein EJB05_13867, partial [Eragrostis curvula]	--
TraesCS4A03G0485000	1.70014	179	1.09219	106	2.35366	258	18.0525	2102	3.94944	433	2.42509	275	0.000126478	-1.04158	Down	[G]	Carbohydrate transport and metabolism	Molecular Function: ATP binding (GO:0005524);;	--	--	[O]	Posttranslational modification, protein turnover, chaperones	ATPase family associated with various cellular activities (AAA)	Ribulose bisphosphate carboxylase/oxygenase activase B, chloroplastic OS=Hordeum vulgare OX=4513 GN=RCAB PE=2 SV=1	O	Posttranslational modification, protein turnover, chaperones	ribulose bisphosphate carboxylase activase B [Triticum aestivum]	molecular function: binding (GO:0005488)
TraesCSU03G0095700LC	0.798716	56	0.550677	36	1.13508	83	2.99788	232	1.73662	126	1.4375	108	1.19498e-05	-1.03316	Down	--	--	--	--	--	--	--	--	--	--	--	hypothetical protein EJB05_13867, partial [Eragrostis curvula]	--
TraesCS6B03G0756800	0.922262	35	0.438485	16	1.24825	49	3.98546	166	1.83279	72	1.54847	63	6.44824e-05	-1.02096	Down	--	--	--	--	--	--	--	--	--	--	--	uncharacterized protein LOC109740485 [Aegilops tauschii subsp. tauschii]	--
TraesCS1D03G1042000	2.69333	304	1.4872	154	1.44513	170	5.88146	735	3.31469	390	3.60981	438	5.31224e-06	-1.01651	Down	[R]	General function prediction only	Cellular Component: nucleolus (GO:0005730);;	K14855|1.2e-179|ats:109784059|K14855 ribosome assembly protein 4 | (RefSeq) LOC109784059; notchless protein homolog	--	[S]	Function unknown	WD domain, G-beta repeat	Notchless protein homolog OS=Arabidopsis thaliana OX=3702 GN=NLE1 PE=2 SV=1	S	Function unknown	notchless protein homolog [Aegilops tauschii subsp. tauschii]	cellular component: cell (GO:0005623);; cellular component: organelle (GO:0043226);; cellular component: organelle part (GO:0044422);; cellular component: cell part (GO:0044464)
TraesCS2D03G0525300	0.22424	18	0.649282	44	0.125309	11	3.50057	284	1.9219	146	1.47954	117	0.000154175	-1.01143	Down	--	--	--	--	--	[R]	General function prediction only	Zn-finger in Ran binding protein and others	RanBP2-type zinc finger protein At1g67325 OS=Arabidopsis thaliana OX=3702 GN=At1g67325 PE=1 SV=1	S	Function unknown	ranBP2-type zinc finger protein At1g67325-like isoform X1 [Aegilops tauschii subsp. tauschii]	--
TraesCS2D03G0293200	0.11873	13	0	0	0.039217	5	0.542327	63	0.752163	82	0.659118	74	6.82739e-05	-1.00733	Down	--	--	--	K04688|5.2e-49|osa:4332748|K04688 ribosomal protein S6 kinase beta [EC:2.7.11.1] | (RefSeq) uncharacterized protein LOC4332748	--	--	--	Protein of unknown function (DUF1618)	--	--	--	uncharacterized protein LOC109748703 [Aegilops tauschii subsp. tauschii]	--
TraesCS1A03G0676100	11.4298	521	11.2915	473	11.1889	533	27.9765	1415	26.7211	1272	24.9248	1224	4.89452e-05	-0.9979	Down	--	--	Molecular Function: serine-type endopeptidase inhibitor activity (GO:0004867);; Cellular Component: extracellular region (GO:0005576);;	--	--	--	--	--	--	--	--	hypothetical protein TRIUR3_06540 [Triticum urartu]	biological process: biological regulation (GO:0065007);; molecular function: molecular function regulator (GO:0098772);; cellular component: extracellular region (GO:0005576)
TraesCS7A03G1219400LC	0.417871	40	0.317188	28	0.322941	33	1.27869	136	0.602879	61	0.638968	66	1.32206e-05	-0.99737	Down	--	--	--	--	--	--	--	--	--	--	--	--	--
TraesCS4A03G0546400LC	0.808718	29	0.909566	30	0.91675	34	2.51195	98	2.40022	89	2.40739	92	0.000193353	-0.986791	Down	--	--	--	--	--	--	--	--	--	--	--	--	--
NewGene_945	0.183568	41	0.131833	29	0.207309	51	0.497687	104	0.742007	132	0.670105	151	0.000269352	-0.986029	Down	--	--	--	--	--	--	--	--	--	--	--	--	--
NewGene_18487	0.245552	54	0.611788	119	0.603121	133	2.48243	564	1.5717	334	1.1159	247	0.000283174	-0.979827	Down	--	--	--	--	--	--	--	--	--	--	--	--	--
TraesCS7A03G0438800	0.181161	28	0.148696	21	0.289663	46	0.776128	130	0.391772	62	0.383833	63	9.21661e-05	-0.966262	Down	[O]	Posttranslational modification, protein turnover, chaperones	Molecular Function: metalloendopeptidase activity (GO:0004222);; Molecular Function: ATP binding (GO:0005524);; Cellular Component: membrane (GO:0016020);;	K03798|0.0e+00|ats:109750254|K03798 cell division protease FtsH [EC:3.4.24.-] | (RefSeq) LOC109750254; ATP-dependent zinc metalloprotease FTSH 6, chloroplastic-like	--	[O]	Posttranslational modification, protein turnover, chaperones	Peptidase family M41	ATP-dependent zinc metalloprotease FTSH 6, chloroplastic OS=Oryza sativa subsp. japonica OX=39947 GN=FTSH6 PE=3 SV=1	O	Posttranslational modification, protein turnover, chaperones	unnamed protein product [Triticum turgidum subsp. durum]	biological process: metabolic process (GO:0008152);; molecular function: catalytic activity (GO:0003824);; molecular function: binding (GO:0005488);; cellular component: membrane (GO:0016020)
TraesCS5B03G0670900LC	1.09899	87	0.769893	56	0.627332	52	2.74364	241	1.39924	116	1.51745	130	3.03009e-05	-0.958858	Down	--	--	--	--	--	--	--	Protein of unknown function (DUF1668)	--	--	--	unnamed protein product [Triticum turgidum subsp. durum]	--
TraesCS5B03G0940000	0.542504	44	0.225027	17	0.205352	18	1.33199	118	0.702024	59	0.692781	60	0.000280012	-0.957833	Down	--	--	Molecular Function: magnesium ion binding (GO:0000287);; Cellular Component: cytoplasm (GO:0005737);; Molecular Function: 5'-nucleotidase activity (GO:0008253);;	K24242|3.4e-192|ats:109775567|K24242 cytosolic 5'-nucleotidase 3 [EC:3.1.3.5 3.1.3.-] | (RefSeq) LOC109775567; 7-methylguanosine phosphate-specific 5'-nucleotidase A	Purine metabolism (ko00230);; Pyrimidine metabolism (ko00240)	[S]	Function unknown	Pyrimidine 5'-nucleotidase (UMPH-1)	--	S	Function unknown	unnamed protein product [Triticum turgidum subsp. durum]	molecular function: binding (GO:0005488);; cellular component: cell (GO:0005623);; cellular component: cell part (GO:0044464);; biological process: metabolic process (GO:0008152);; biological process: cellular process (GO:0009987);; molecular function: catalytic activity (GO:0003824)
TraesCS4B03G0079900	0.873493	47	1.10606	54	1.40206	78	5.81327	344	2.45013	137	1.55387	90	0.000264501	-0.951019	Down	--	--	Biological Process: defense response to fungus (GO:0050832);;	--	--	--	--	Plant antimicrobial peptide	--	S	Function unknown	unnamed protein product [Triticum turgidum subsp. durum]	biological process: response to stimulus (GO:0050896);; biological process: multi-organism process (GO:0051704)
TraesCS4D03G0267500	0.849499	84	0.383764	35	1.03291	107	20.9648	2298	1.79015	185	1.54781	165	0.000237397	-0.946456	Down	[G]	Carbohydrate transport and metabolism	Molecular Function: ATP binding (GO:0005524);;	--	--	[O]	Posttranslational modification, protein turnover, chaperones	ATPase family associated with various cellular activities (AAA)	Ribulose bisphosphate carboxylase/oxygenase activase B, chloroplastic OS=Hordeum vulgare OX=4513 GN=RCAB PE=2 SV=1	O	Posttranslational modification, protein turnover, chaperones	ribulose bisphosphate carboxylase/oxygenase activase B, chloroplastic [Aegilops tauschii subsp. tauschii]	molecular function: binding (GO:0005488)
TraesCS4B03G0844700	0.627062	90	0.443675	59	0.701659	105	1.80769	287	0.799721	120	1.12756	174	5.77803e-06	-0.941119	Down	[J]	Translation, ribosomal structure and biogenesis	Molecular Function: RNA binding (GO:0003723);; Biological Process: RNA processing (GO:0006396);; Molecular Function: nucleotidyltransferase activity (GO:0016779);;	K00974|1.6e-10|mis:MICPUN_105419|K00974 tRNA nucleotidyltransferase (CCA-adding enzyme) [EC:2.7.7.72 3.1.3.- 3.1.4.-] | (RefSeq) predicted protein	RNA transport (ko03013)	[J]	Translation, ribosomal structure and biogenesis	Poly A polymerase head domain	--	J	Translation, ribosomal structure and biogenesis	unnamed protein product [Triticum turgidum subsp. durum]	molecular function: binding (GO:0005488);; biological process: metabolic process (GO:0008152);; biological process: cellular process (GO:0009987);; molecular function: catalytic activity (GO:0003824)
TraesCS1B03G1190400	0.35892	37	0.26433	25	0	0	31.4326	3555	18.3344	1951	22.842	2508	7.24839e-05	-0.934821	Down	[C]	Energy production and conversion	Biological Process: carbohydrate metabolic process (GO:0005975);; Biological Process: tricarboxylic acid cycle (GO:0006099);; Biological Process: malate metabolic process (GO:0006108);; Molecular Function: L-malate dehydrogenase activity (GO:0030060);;	K00026|3.6e-183|ats:109759790|K00026 malate dehydrogenase [EC:1.1.1.37] | (RefSeq) LOC109759790; malate dehydrogenase 1, mitochondrial-like	Citrate cycle (TCA cycle) (ko00020);; Cysteine and methionine metabolism (ko00270);; Pyruvate metabolism (ko00620);; Glyoxylate and dicarboxylate metabolism (ko00630);; Carbon fixation in photosynthetic organisms (ko00710);; Carbon metabolism (ko01200)	[C]	Energy production and conversion	lactate/malate dehydrogenase, NAD binding domain	Malate dehydrogenase, mitochondrial OS=Citrullus lanatus OX=3654 GN=MMDH PE=1 SV=1	C	Energy production and conversion	malate dehydrogenase 1, mitochondrial-like [Aegilops tauschii subsp. tauschii]	biological process: metabolic process (GO:0008152);; biological process: cellular process (GO:0009987);; biological process: single-organism process (GO:0044699);; molecular function: catalytic activity (GO:0003824)
TraesCS5B03G0383400	0.974459	68	0.87457	56	0.402637	29	3.88464	298	1.45563	105	1.48311	111	0.000592813	-0.916264	Down	--	--	Molecular Function: protein tyrosine phosphatase activity (GO:0004725);; Molecular Function: protein tyrosine/serine/threonine phosphatase activity (GO:0008138);;	K14819|7.3e-206|ats:109775327|K14819 dual specificity phosphatase 12 [EC:3.1.3.16 3.1.3.48] | (RefSeq) LOC109775327; dual specificity protein phosphatase 12-like	--	[V]	Defense mechanisms	Dual specificity phosphatase, catalytic domain	Probable inactive dual specificity protein phosphatase-like At4g18593 OS=Arabidopsis thaliana OX=3702 GN=At4g18593 PE=2 SV=1	V	Defense mechanisms	unnamed protein product [Triticum turgidum subsp. durum]	biological process: metabolic process (GO:0008152);; biological process: cellular process (GO:0009987);; molecular function: catalytic activity (GO:0003824)
TraesCS1A03G0966200	1.41262	129	0.934605	78	1.93453	184	8.95184	902	2.22933	212	1.89896	186	0.000588518	-0.911087	Down	[G]	Carbohydrate transport and metabolism	Molecular Function: hydrolase activity, hydrolyzing O-glycosyl compounds (GO:0004553);; Cellular Component: cell wall (GO:0005618);; Biological Process: xyloglucan metabolic process (GO:0010411);; Molecular Function: xyloglucan:xyloglucosyl transferase activity (GO:0016762);; Biological Process: cell wall biogenesis (GO:0042546);; Cellular Component: apoplast (GO:0048046);; Biological Process: ce…	K08235|8.8e-167|ats:109743601|K08235 xyloglucan:xyloglucosyl transferase [EC:2.4.1.207] | (RefSeq) LOC109743601; xyloglucan endotransglycosylase/hydrolase protein 8-like	--	--	--	Glycosyl hydrolases family 16	Xyloglucan endotransglycosylase/hydrolase protein 8 OS=Oryza sativa subsp. japonica OX=39947 GN=XTH8 PE=1 SV=1	G	Carbohydrate transport and metabolism	endotransglucosylase/hydrolase XTH2 [Triticum aestivum]	molecular function: catalytic activity (GO:0003824);; cellular component: cell (GO:0005623);; cellular component: cell part (GO:0044464);; biological process: metabolic process (GO:0008152);; biological process: cellular process (GO:0009987);; biological process: cellular component organization or biogenesis (GO:0071840);; cellular component: extracellular region (GO:0005576)
TraesCS5B03G1035900LC	5.65256	1003	9.94145	1618	8.74969	1621	14.2853	2812	70.8708	13122	66.7251	12748	0.000419818	-0.906827	Down	--	--	Cellular Component: extracellular space (GO:0005615);;	K13963|4.4e-55|ats:109754016|K13963 serpin B | (RefSeq) LOC109754016; serpin-Z1B	--	[V]	Defense mechanisms	Serpin (serine protease inhibitor)	Serpin-Z2B OS=Triticum aestivum OX=4565 PE=1 SV=1	V	Defense mechanisms	unnamed protein product [Triticum turgidum subsp. durum]	cellular component: extracellular region (GO:0005576);; cellular component: extracellular region part (GO:0044421)
TraesCS1A03G0847100	0.802934	82	0.424027	40	0.414709	44	1.69086	190	0.832371	88	1.23277	135	0.000276353	-0.905623	Down	[J]	Translation, ribosomal structure and biogenesis	Molecular Function: glutamate-tRNA ligase activity (GO:0004818);; Molecular Function: ATP binding (GO:0005524);; Cellular Component: cytoplasm (GO:0005737);; Biological Process: glutamyl-tRNA aminoacylation (GO:0006424);;	K01885|2.6e-276|bdi:100827571|K01885 glutamyl-tRNA synthetase [EC:6.1.1.17] | (RefSeq) glutamate--tRNA ligase, cytoplasmic	Porphyrin and chlorophyll metabolism (ko00860);; Aminoacyl-tRNA biosynthesis (ko00970)	[J]	Translation, ribosomal structure and biogenesis	tRNA synthetases class I (E and Q), catalytic domain	Glutamate--tRNA ligase, cytoplasmic OS=Arabidopsis thaliana OX=3702 GN=At5g26710 PE=1 SV=1	J	Translation, ribosomal structure and biogenesis	putative glutamyl-tRNA synthetase, cytoplasmic [Triticum urartu]	molecular function: catalytic activity (GO:0003824);; molecular function: binding (GO:0005488);; cellular component: cell (GO:0005623);; cellular component: cell part (GO:0044464);; biological process: metabolic process (GO:0008152);; biological process: cellular process (GO:0009987);; biological process: single-organism process (GO:0044699)
TraesCS5B03G1034200	0.616516	51	0.536525	41	0.380888	33	1.53954	140	0.957626	82	1.08899	96	0.000310624	-0.903271	Down	[G]	Carbohydrate transport and metabolism	Molecular Function: ribose-5-phosphate isomerase activity (GO:0004751);; Biological Process: pentose-phosphate shunt, non-oxidative branch (GO:0009052);;	K01807|5.6e-156|ats:109753008|K01807 ribose 5-phosphate isomerase A [EC:5.3.1.6] | (RefSeq) LOC109753008; probable ribose-5-phosphate isomerase 4, chloroplastic	Pentose phosphate pathway (ko00030);; Carbon fixation in photosynthetic organisms (ko00710);; Carbon metabolism (ko01200);; Biosynthesis of amino acids (ko01230)	[G]	Carbohydrate transport and metabolism	Ribose 5-phosphate isomerase A (phosphoriboisomerase A)	Probable ribose-5-phosphate isomerase 4, chloroplastic OS=Arabidopsis thaliana OX=3702 GN=RPI4 PE=2 SV=1	G	Carbohydrate transport and metabolism	probable ribose-5-phosphate isomerase 4, chloroplastic [Aegilops tauschii subsp. tauschii]	molecular function: catalytic activity (GO:0003824);; biological process: metabolic process (GO:0008152);; biological process: cellular process (GO:0009987);; biological process: single-organism process (GO:0044699)
NewGene_4033	1.75784	73	0.963406	37	1.91973	83	4.26191	195	2.90933	125	2.4583	109	0.000153314	-0.884411	Down	--	--	--	--	--	--	--	--	--	--	--	--	--
TraesCS5D03G0906100	0.667259	54	0.700092	52	0.439946	37	2.48233	221	0.941017	79	1.10038	95	0.000493786	-0.880687	Down	[R]	General function prediction only	Molecular Function: protein-arginine N-methyltransferase activity (GO:0016274);;	K18477|6.8e-198|ats:109743493|K18477 type IV protein arginine methyltransferase [EC:2.1.1.322] | (RefSeq) LOC109743493; protein arginine N-methyltransferase 2	--	[E]	Amino acid transport and metabolism	Ankyrin repeats (many copies)	--	E	Amino acid transport and metabolism	protein arginine N-methyltransferase 2 [Aegilops tauschii subsp. tauschii]	biological process: metabolic process (GO:0008152);; biological process: cellular process (GO:0009987);; molecular function: catalytic activity (GO:0003824)
TraesCS7D03G1118400	1.03158	48	0.629134	27	0.425563	21	1.89193	97	1.81666	88	1.77442	89	0.00111146	-0.879229	Down	--	--	--	--	--	--	--	--	--	--	--	uncharacterized protein LOC109784170 [Aegilops tauschii subsp. tauschii]	--
NewGene_21356	0.189086	40	0.164737	32	0.281103	61	0.900081	208	0.285194	62	0.345381	78	0.00047039	-0.868292	Down	--	--	--	--	--	--	--	--	--	--	--	--	--
NewGene_744	1.10441	83	0.750741	43	0.897159	54	1.52142	165	1.43779	114	1.83777	126	0.000375472	-0.867612	Down	--	--	--	--	--	--	--	--	--	--	--	--	--
NewGene_12232	0.228609	67	0.12503	34	0.656928	88	0.628164	200	0.382791	112	0.455566	109	0.000254185	-0.86467	Down	--	--	Molecular Function: ADP binding (GO:0043531);;	--	--	--	--	--	--	S	Function unknown	unnamed protein product [Triticum aestivum]	molecular function: binding (GO:0005488)
TraesCS5A03G0925200	0.867039	36	0.741366	29	0.717423	31	1.85237	85	3.02898	131	1.71365	77	0.0014686	-0.864442	Down	--	--	--	--	--	--	--	Seed maturation protein	--	S	Function unknown	late embryogenesis abundant protein D-34-like [Aegilops tauschii subsp. tauschii]	--
TraesCS2B03G0934700	0.295282	61	0.13631	26	0.133191	29	0.925643	210	0.305024	66	0.284985	63	0.00105903	-0.862928	Down	[L]	Replication, recombination and repair	Molecular Function: nucleic acid binding (GO:0003676);; Molecular Function: helicase activity (GO:0004386);; Molecular Function: ATP binding (GO:0005524);; Biological Process: DNA recombination (GO:0006310);;	K10730|0.0e+00|ats:109768302|K10730 ATP-dependent DNA helicase Q4 [EC:3.6.4.12] | (RefSeq) LOC109768302; ATP-dependent DNA helicase Q-like 5 isoform X1	--	[L]	Replication, recombination and repair	DEAD/DEAH box helicase	ATP-dependent DNA helicase Q-like 5 OS=Arabidopsis thaliana OX=3702 GN=RECQL5 PE=2 SV=2	A	RNA processing and modification	unnamed protein product [Triticum turgidum subsp. durum]	molecular function: binding (GO:0005488);; molecular function: catalytic activity (GO:0003824);; biological process: metabolic process (GO:0008152);; biological process: cellular process (GO:0009987)
TraesCS5D03G0428000	2.11183	96	1.66749	70	1.46745	70	5.02235	252	2.48761	118	3.13551	153	8.89662e-05	-0.860011	Down	--	--	Biological Process: embryo development ending in seed dormancy (GO:0009793);;	--	--	--	--	Late embryogenesis abundant (LEA) group 1	18 kDa seed maturation protein OS=Glycine max OX=3847 GN=GMPM1 PE=2 SV=1	S	Function unknown	11 kDa late embryogenesis abundant protein-like [Aegilops tauschii subsp. tauschii]	biological process: reproduction (GO:0000003);; biological process: reproductive process (GO:0022414);; biological process: multicellular organismal process (GO:0032501);; biological process: developmental process (GO:0032502);; biological process: single-organism process (GO:0044699)
TraesCSU03G0095600LC	6.69778	185	3.35302	85	5.8227	168	14.7007	451	7.64795	221	7.60765	227	1.14884e-05	-0.857892	Down	--	--	--	--	--	--	--	--	--	--	--	--	--
TraesCS3A03G0348200	1.83095	53	1.89462	50	2.4626	74	7.81398	248	3.57275	107	2.69246	83	0.000374709	-0.857596	Down	--	--	Biological Process: response to desiccation (GO:0009269);;	--	--	--	--	Late embryogenesis abundant protein	Late embryogenesis abundant protein Lea14-A OS=Gossypium hirsutum OX=3635 GN=LEA14-A PE=2 SV=1	S	Function unknown	group 5C late embryogenesis abundant protein [Triticum aestivum]	biological process: response to stimulus (GO:0050896)
TraesCS3A03G0319700	0.618096	44	0.254075	17	0.067071	5	2.41874	191	0.89459	67	1.10217	85	0.00130822	-0.854666	Down	--	--	Molecular Function: SNAP receptor activity (GO:0005484);; Biological Process: retrograde vesicle-mediated transport, Golgi to ER (GO:0006890);; Cellular Component: integral component of membrane (GO:0016021);;	K08497|7.8e-136|ats:109772015|K08497 protein transport protein SEC20 | (RefSeq) uncharacterized protein LOC109772015	SNARE interactions in vesicular transport (ko04130)	--	--	Sec20	--	S	Function unknown	unnamed protein product [Triticum turgidum subsp. durum]	molecular function: binding (GO:0005488);; biological process: localization (GO:0051179);; cellular component: membrane (GO:0016020);; cellular component: membrane part (GO:0044425)
TraesCS4D03G0718300	1.8913	126	1.17326	72	1.8748	130	4.37848	322	2.04836	142	3.31832	237	0.000128751	-0.852702	Down	--	--	--	--	--	--	--	--	--	--	--	uncharacterized protein LOC109765314 [Aegilops tauschii subsp. tauschii]	--
TraesCS3B03G0528200	0.910546	81	0.868939	71	0.808179	75	3.4664	339	1.48151	137	1.0575	101	0.000443369	-0.852365	Down	--	--	Cellular Component: mitochondrial outer membrane translocase complex (GO:0005742);; Molecular Function: protein transmembrane transporter activity (GO:0008320);; Biological Process: protein import into mitochondrial matrix (GO:0030150);;	K11518|9.7e-173|ats:109738591|K11518 mitochondrial import receptor subunit TOM40 | (RefSeq) LOC109738591; mitochondrial import receptor subunit TOM40-1-like	--	[U]	Intracellular trafficking, secretion, and vesicular transport	Eukaryotic porin	Mitochondrial import receptor subunit TOM40-1 OS=Arabidopsis thaliana OX=3702 GN=TOM40-1 PE=1 SV=3	U	Intracellular trafficking, secretion, and vesicular transport	unnamed protein product [Triticum turgidum subsp. durum]	cellular component: cell (GO:0005623);; cellular component: membrane (GO:0016020);; cellular component: macromolecular complex (GO:0032991);; cellular component: organelle (GO:0043226);; cellular component: organelle part (GO:0044422);; cellular component: membrane part (GO:0044425);; cellular component: cell part (GO:0044464);; biological process: localization (GO:0051179);; molecular function: …
TraesCS1A03G0587200	61.3802	1084	30.4092	493	17.8421	329	239.904	4700	67.9946	1254	53.5056	1018	0.00171979	-0.850805	Down	--	--	Cellular Component: cytosol (GO:0005829);; Biological Process: response to abscisic acid (GO:0009737);;	--	--	--	--	Small hydrophilic plant seed protein	Em protein H2 OS=Triticum aestivum OX=4565 GN=EMH2 PE=2 SV=1	S	Function unknown	Early-methionine-labelled polypeptide [Secale cereale]	cellular component: cell (GO:0005623);; cellular component: cell part (GO:0044464);; biological process: response to stimulus (GO:0050896)
TraesCS5D03G0694300	0.372909	52	0.229305	32	0.102615	17	0.606909	102	0.653211	103	0.832365	136	0.00178682	-0.847435	Down	--	--	--	--	--	--	--	--	--	S	Function unknown	uncharacterized protein LOC109775961 isoform X1 [Aegilops tauschii subsp. tauschii]	--
TraesCS2D03G0745200	0.631565	122	0.245004	42	0.269956	54	1.55357	323	0.566555	111	0.653783	132	0.0011615	-0.839898	Down	[L]	Replication, recombination and repair	Molecular Function: hydrolase activity, acting on acid anhydrides (GO:0016817);;	K17675|0.0e+00|ats:109737781|K17675 ATP-dependent RNA helicase SUPV3L1/SUV3 [EC:3.6.4.13] | (RefSeq) LOC109737781; ATP-dependent RNA helicase SUV3L, mitochondrial isoform X1	--	[A]	RNA processing and modification	Suv3 C-terminal domain 1	ATP-dependent RNA helicase SUV3L, mitochondrial OS=Oryza sativa subsp. indica OX=39946 GN=H0219H12.4 PE=3 SV=1	A	RNA processing and modification	ATP-dependent RNA helicase SUV3L, mitochondrial isoform X2 [Aegilops tauschii subsp. tauschii]	molecular function: catalytic activity (GO:0003824)
TraesCS1B03G0472300	0.373588	75	0.492101	90	0.433197	91	0.956716	212	1.22265	255	0.964158	207	0.00191069	-0.83402	Down	--	--	Molecular Function: molecular_function (GO:0003674);; Molecular Function: nucleic acid binding (GO:0003676);; Molecular Function: RNA binding (GO:0003723);; Molecular Function: catalytic activity (GO:0003824);; Molecular Function: nuclease activity (GO:0004518);; Molecular Function: endonuclease activity (GO:0004519);; Molecular Function: binding (GO:0005488);; Cellular Component: cellular_compon…	K02717|2.3e-16|osa:9268431|K02717 photosystem II oxygen-evolving enhancer protein 2 | (RefSeq) psbP-like protein 1, chloroplastic	Photosynthesis (ko00195)	--	--	Pentacotripeptide-repeat region of PRORP	--	S	Function unknown	uncharacterized protein LOC109750839 [Aegilops tauschii subsp. tauschii]	molecular function: binding (GO:0005488);; molecular function: catalytic activity (GO:0003824);; biological process: metabolic process (GO:0008152);; biological process: cellular process (GO:0009987);; cellular component: cell (GO:0005623);; cellular component: cell part (GO:0044464);; cellular component: organelle (GO:0043226)
TraesCS5D03G0938800LC	19.3243	225	16.2345	174	11.2764	138	37.6437	487	31.7258	386	29.4716	370	0.00097951	-0.833211	Down	--	--	--	--	--	--	--	--	--	--	--	--	--
TraesCS2B03G0484900	1.82423	171	1.13094	97	1.44556	141	5.87496	609	1.53861	150	2.30076	232	0.000383298	-0.832464	Down	--	--	Molecular Function: intramolecular transferase activity (GO:0016866);; Biological Process: plant-type cell wall organization or biogenesis (GO:0071669);;	K13379|2.8e-218|ats:109786435|K13379 reversibly glycosylated polypeptide / UDP-arabinopyranose mutase [EC:2.4.1.- 5.4.99.30] | (RefSeq) LOC109786435; UDP-arabinopyranose mutase 3	Amino sugar and nucleotide sugar metabolism (ko00520)	--	--	Reversibly glycosylated polypeptide	UDP-arabinopyranose mutase 3 OS=Oryza sativa subsp. japonica OX=39947 GN=UAM3 PE=1 SV=1	S	Function unknown	UDP-arabinopyranose mutase 3 [Aegilops tauschii subsp. tauschii]	molecular function: catalytic activity (GO:0003824);; biological process: cellular process (GO:0009987)
TraesCS4D03G0756000	488.873	15513	552.758	16096	300.745	9966	751.246	26457	1649.74	54664	1904.1	65100	0.00214652	-0.826643	Down	--	--	Molecular Function: serine-type endopeptidase inhibitor activity (GO:0004867);;	--	--	--	--	Protease inhibitor/seed storage/LTP family	Alpha-amylase/trypsin inhibitor CM3 OS=Triticum aestivum OX=4565 PE=1 SV=1	--	--	alpha-amylase/trypsin inhibitor CM3 [Aegilops tauschii subsp. tauschii]	biological process: biological regulation (GO:0065007);; molecular function: molecular function regulator (GO:0098772)
TraesCS1A03G1013900	5.56255	176	3.6513	106	2.62363	87	8.43001	296	8.48226	280	9.90108	337	0.00196315	-0.826127	Down	--	--	Cellular Component: monolayer-surrounded lipid storage body (GO:0012511);; Cellular Component: integral component of membrane (GO:0016021);;	--	--	--	--	Oleosin	Oleosin OS=Lilium longiflorum OX=4690 PE=1 SV=1	S	Function unknown	unnamed protein product [Triticum turgidum subsp. durum]	cellular component: cell (GO:0005623);; cellular component: organelle (GO:0043226);; cellular component: cell part (GO:0044464);; cellular component: membrane (GO:0016020);; cellular component: membrane part (GO:0044425)
TraesCS1A03G0866700LC	0.424198	45	0.026107	3	0.113805	13	0.857261	101	1.01538	113	1.00256	115	0.00128962	-0.825594	Down	--	--	Molecular Function: zinc ion binding (GO:0008270);;	--	--	--	--	SWIM zinc finger	--	T	Signal transduction mechanisms	uncharacterized protein LOC109732166 [Aegilops tauschii subsp. tauschii]	molecular function: binding (GO:0005488)
TraesCS2A03G0478600	0.999317	72	1.41216	94	2.58055	195	7.66834	614	3.53953	267	2.32012	181	0.00209807	-0.823897	Down	[T]	Signal transduction mechanisms	Molecular Function: protein serine/threonine phosphatase activity (GO:0004722);;	K17506|9.8e-164|ats:109781653|K17506 protein phosphatase 1L [EC:3.1.3.16] | (RefSeq) LOC109781653; probable protein phosphatase 2C 58	--	[T]	Signal transduction mechanisms	Protein phosphatase 2C	Probable protein phosphatase 2C 58 OS=Arabidopsis thaliana OX=3702 GN=At4g28400 PE=2 SV=1	T	Signal transduction mechanisms	putative protein phosphatase 2C 58 [Triticum urartu]	biological process: metabolic process (GO:0008152);; biological process: cellular process (GO:0009987);; molecular function: catalytic activity (GO:0003824)
TraesCS3D03G0704900	4.91975	151	1.80832	51	2.19677	71	11.7482	400	4.62366	148	4.2588	141	0.00141411	-0.821287	Down	--	--	Biological Process: pseudouridine synthesis (GO:0001522);; Molecular Function: RNA binding (GO:0003723);; Cellular Component: nucleolus (GO:0005730);; Biological Process: rRNA processing (GO:0006364);;	K11128|1.9e-65|ats:109745458|K11128 H/ACA ribonucleoprotein complex subunit 1 | (RefSeq) LOC109745458; putative H/ACA ribonucleoprotein complex subunit 1-like protein 1	Ribosome biogenesis in eukaryotes (ko03008)	[J]	Translation, ribosomal structure and biogenesis	Gar1/Naf1 RNA binding region	Putative H/ACA ribonucleoprotein complex subunit 1-like protein 1 OS=Arabidopsis thaliana OX=3702 GN=At3g03920 PE=2 SV=1	J	Translation, ribosomal structure and biogenesis	unnamed protein product [Triticum turgidum subsp. durum]	biological process: metabolic process (GO:0008152);; biological process: cellular process (GO:0009987);; molecular function: binding (GO:0005488);; cellular component: cell (GO:0005623);; cellular component: organelle (GO:0043226);; cellular component: organelle part (GO:0044422);; cellular component: cell part (GO:0044464)
TraesCS5B03G0904100	9.83262	526	5.77895	284	6.1945	346	27.2034	1614	9.60298	536	9.0074	519	0.000258535	-0.820881	Down	--	--	--	--	--	--	--	--	--	--	--	prostatic spermine-binding protein-like [Aegilops tauschii subsp. tauschii]	--
TraesCS7A03G1120400LC	0.49093	110	0.683192	140	0.654872	153	1.81798	450	0.99463	232	1.02938	248	0.000566585	-0.820319	Down	--	--	--	--	--	--	--	--	--	--	--	--	--
TraesCSU03G0464900	1.5267	91	1.55137	85	1.08509	68	10.4818	692	1.82346	114	2.1068	135	0.00252414	-0.819721	Down	--	--	Biological Process: defense response to fungus (GO:0050832);;	--	--	--	--	Plant antimicrobial peptide	--	S	Function unknown	unnamed protein product [Triticum turgidum subsp. durum]	biological process: response to stimulus (GO:0050896);; biological process: multi-organism process (GO:0051704)
TraesCS4B03G0162700	3.17122	58	2.11273	35	2.24972	43	7.55705	152	6.21807	118	3.16941	62	0.00170985	-0.818683	Down	--	--	--	--	--	--	--	--	--	S	Function unknown	uncharacterized protein LOC109775599 isoform X1 [Aegilops tauschii subsp. tauschii]	--
TraesCS4B03G0333700LC	2.20224	64	1.07106	29	1.96565	60	8.24358	265	2.07328	63	2.53574	80	0.00155659	-0.815264	Down	--	--	--	--	--	--	--	--	--	--	--	--	--
TraesCS6B03G0645500LC	0.686602	61	0.527659	43	0.433403	41	1.87693	185	0.64586	60	1.08567	104	0.000960124	-0.815065	Down	--	--	--	--	--	--	--	Plant transposase (Ptta/En/Spm family)	--	S	Function unknown	hypothetical protein EJB05_42546, partial [Eragrostis curvula]	--
TraesCS2D03G0111700	2.15972	99	1.41829	60	1.3917	67	4.07584	206	2.61194	125	2.8916	142	0.000394603	-0.813829	Down	--	--	--	--	--	--	--	--	--	--	--	uncharacterized protein LOC109739077 [Aegilops tauschii subsp. tauschii]	--
TraesCS1A03G0088900	5.91828	255	4.16077	164	3.51537	158	16.3401	779	6.25952	281	5.91484	274	0.000427656	-0.80821	Down	--	--	Cellular Component: integral component of membrane (GO:0016021);;	--	--	--	--	AWPM-19-like family	Membrane protein PM19L OS=Oryza sativa subsp. japonica OX=39947 GN=PM19L PE=2 SV=1	S	Function unknown	unnamed protein product [Triticum turgidum subsp. durum]	cellular component: membrane (GO:0016020);; cellular component: membrane part (GO:0044425)
TraesCS5B03G1056200	1.08573	155	0.701285	93	0.907817	138	3.67464	495	1.0292	151	1.42804	194	0.000123897	-0.803465	Down	[T]	Signal transduction mechanisms	Molecular Function: protein kinase activity (GO:0004672);; Molecular Function: ATP binding (GO:0005524);;	K08960|8.4e-255|ats:109769100|K08960 casein kinase 1, epsilon [EC:2.7.11.1] | (RefSeq) LOC109769100; casein kinase 1-like isoform X1	--	[T]	Signal transduction mechanisms	Protein kinase domain	Casein kinase 1 OS=Oryza sativa subsp. japonica OX=39947 GN=CKI1 PE=1 SV=1	T	Signal transduction mechanisms	unnamed protein product [Triticum turgidum subsp. durum]	biological process: metabolic process (GO:0008152);; biological process: cellular process (GO:0009987);; molecular function: catalytic activity (GO:0003824);; molecular function: binding (GO:0005488)
TraesCS7B03G1028200	4.95378	268	2.98255	149	2.00422	114	11.6583	700	4.97815	282	5.23572	306	0.00139907	-0.803068	Down	[J]	Translation, ribosomal structure and biogenesis	Molecular Function: RNA binding (GO:0003723);; Biological Process: rRNA processing (GO:0006364);; Molecular Function: methyltransferase activity (GO:0008168);;	K14563|1.6e-136|ats:109776193|K14563 rRNA 2'-O-methyltransferase fibrillarin [EC:2.1.1.-] | (RefSeq) LOC109776193; probable mediator of RNA polymerase II transcription subunit 36b	Ribosome biogenesis in eukaryotes (ko03008)	[A]	RNA processing and modification	Fibrillarin	rRNA 2'-O-methyltransferase fibrillarin 1 OS=Arabidopsis thaliana OX=3702 GN=FIB1 PE=1 SV=1	J	Translation, ribosomal structure and biogenesis	probable mediator of RNA polymerase II transcription subunit 36b [Aegilops tauschii subsp. tauschii]	molecular function: binding (GO:0005488);; biological process: metabolic process (GO:0008152);; biological process: cellular process (GO:0009987);; molecular function: catalytic activity (GO:0003824)
TraesCS5B03G0565100	0.408383	53	0.270133	32	0.420224	57	0.868022	124	0.65004	87	0.621727	86	0.000814525	-0.802822	Down	[O]	Posttranslational modification, protein turnover, chaperones	Molecular Function: protein binding (GO:0005515);;	K08669|1.2e-19|ats:109732288|K08669 HtrA serine peptidase 2 [EC:3.4.21.108] | (RefSeq) LOC109732288; putative protease Do-like 14	--	[O]	Posttranslational modification, protein turnover, chaperones	PDZ domain	Putative protease Do-like 14 OS=Arabidopsis thaliana OX=3702 GN=DEGP14 PE=3 SV=2	O	Posttranslational modification, protein turnover, chaperones	uncharacterized protein LOC109744893 isoform X1 [Aegilops tauschii subsp. tauschii]	molecular function: binding (GO:0005488)
TraesCS4A03G0030100	0.304358	84	0.178969	45	0.135321	36	0.706064	215	0.343169	99	0.308734	92	0.00178864	-0.801785	Down	[J]	Translation, ribosomal structure and biogenesis	Molecular Function: structural constituent of ribosome (GO:0003735);; Cellular Component: ribosome (GO:0005840);; Biological Process: translation (GO:0006412);;	K02881|3.6e-17|ppp:112282710|K02881 large subunit ribosomal protein L18 | (RefSeq) uncharacterized protein LOC112282710 isoform X1	Ribosome (ko03010)	[O]	Posttranslational modification, protein turnover, chaperones	Ribosomal L18 of archaea, bacteria, mitoch. and chloroplast	50S ribosomal protein L18, chloroplastic OS=Oryza sativa subsp. japonica OX=39947 GN=RPL18 PE=2 SV=1	O	Posttranslational modification, protein turnover, chaperones	50S ribosomal protein L18, chloroplastic [Hordeum vulgare]	molecular function: structural molecule activity (GO:0005198);; cellular component: cell (GO:0005623);; cellular component: macromolecular complex (GO:0032991);; cellular component: organelle (GO:0043226);; cellular component: cell part (GO:0044464);; biological process: metabolic process (GO:0008152);; biological process: cellular process (GO:0009987)
NewGene_4534	0.612343	34	0.965649	49	0.427216	25	1.701	103	2.77577	159	2.06634	122	0.00301044	-0.800051	Down	--	--	--	--	--	--	--	--	--	--	--	--	--
TraesCS4D03G0519600	0.219375	12	0.798586	39	0.358161	20	1.35187	79	3.94654	217	8.76942	498	0.000943664	-0.79952	Down	[O]	Posttranslational modification, protein turnover, chaperones	Cellular Component: cellular_component (GO:0005575);; Cellular Component: intracellular (GO:0005622);; Cellular Component: cell (GO:0005623);; Cellular Component: cytoplasm (GO:0005737);; Cellular Component: chloroplast (GO:0009507);; Cellular Component: plastid (GO:0009536);; Cellular Component: organelle (GO:0043226);; Cellular Component: membrane-bounded organelle (GO:0043227);; Cellular Compo…	K13993|7.4e-83|ats:109757387|K13993 HSP20 family protein | (RefSeq) LOC109757387; 17.9 kDa class I heat shock protein-like	Protein processing in endoplasmic reticulum (ko04141)	[O]	Posttranslational modification, protein turnover, chaperones	Hsp20/alpha crystallin family	17.9 kDa class I heat shock protein OS=Oryza sativa subsp. japonica OX=39947 GN=HSP17.9A PE=1 SV=1	O	Posttranslational modification, protein turnover, chaperones	17.9 kDa class I heat shock protein-like [Aegilops tauschii subsp. tauschii]	cellular component: cell (GO:0005623);; cellular component: cell part (GO:0044464);; cellular component: organelle (GO:0043226)
TraesCS6D03G0572900	1.01807	52	0.560145	27	0.870867	47	1.55636	88	1.6146	86	4.04172	221	0.00326336	-0.794255	Down	--	--	--	--	--	[BK]	Chromatin structure and dynamics;; Transcription	Divergent CRAL/TRIO domain	--	--	--	protein GDAP2 homolog [Aegilops tauschii subsp. tauschii]	--
TraesCS3D03G0725100	1.59868	75	1.14546	49	1.02907	51	3.44788	179	1.64159	80	2.32285	117	0.000670659	-0.793213	Down	--	--	--	--	--	--	--	--	--	--	--	uncharacterized protein LOC109749587 [Aegilops tauschii subsp. tauschii]	--
TraesCS5B03G1027300	8.52605	1186	5.92302	756	8.1955	1190	18.3852	2837	9.8876	1436	10.0229	1502	2.52953e-09	-0.789245	Down	[C]	Energy production and conversion	Biological Process: tricarboxylic acid cycle (GO:0006099);; Molecular Function: transferase activity, transferring acyl groups, acyl groups converted into alkyl on transfer (GO:0046912);;	K01647|1.6e-283|ats:109773224|K01647 citrate synthase [EC:2.3.3.1] | (RefSeq) LOC109773224; citrate synthase 3, peroxisomal-like	Citrate cycle (TCA cycle) (ko00020);; Glyoxylate and dicarboxylate metabolism (ko00630);; Carbon metabolism (ko01200);; 2-Oxocarboxylic acid metabolism (ko01210);; Biosynthesis of amino acids (ko01230)	[C]	Energy production and conversion	Citrate synthase, C-terminal domain	Citrate synthase 3, peroxisomal OS=Arabidopsis thaliana OX=3702 GN=CSY3 PE=2 SV=1	C	Energy production and conversion	citrate synthase 3, peroxisomal-like [Aegilops tauschii subsp. tauschii]	biological process: metabolic process (GO:0008152);; biological process: cellular process (GO:0009987);; biological process: single-organism process (GO:0044699);; molecular function: catalytic activity (GO:0003824)
TraesCS5B03G0918300	2.04258	197	1.46123	129	1.87162	188	5.09957	544	2.71555	273	2.07352	215	5.47568e-05	-0.788721	Down	[R]	General function prediction only	Molecular Function: catalytic activity (GO:0003824);; Molecular Function: molybdenum ion binding (GO:0030151);; Molecular Function: pyridoxal phosphate binding (GO:0030170);;	K15631|7.0e-27|smo:SELMODRAFT_173762|K15631 molybdenum cofactor sulfurtransferase [EC:2.8.1.9] | (RefSeq) hypothetical protein	Folate biosynthesis (ko00790)	[R]	General function prediction only	MOSC N-terminal beta barrel domain	--	S	Function unknown	MOSC domain-containing protein 2, mitochondrial [Triticum urartu]	molecular function: catalytic activity (GO:0003824);; molecular function: binding (GO:0005488)
TraesCS5A03G0899000LC	2.11819	48	2.31565	48	2.25163	53	7.08092	176	4.81724	113	2.74348	67	0.0021028	-0.786713	Down	--	--	--	--	--	--	--	--	--	--	--	--	--
TraesCS5D03G1106300	0.637971	41	0.201014	12	0.603464	40	1.26926	90	0.928737	62	0.950496	65	0.00313363	-0.785341	Down	[R]	General function prediction only	--	K00599|6.8e-09|aof:109836451|K00599 methyltransferase-like protein 6 [EC:2.1.1.-] | (RefSeq) uncharacterized protein LOC109836451	--	--	--	Lysine methyltransferase	--	S	Function unknown	methyltransferase-like protein 23 [Aegilops tauschii subsp. tauschii]	--
TraesCS3A03G0879500	0.772623	71	0.313918	27	0.280664	27	1.90823	195	0.888933	86	0.609096	61	0.00348171	-0.783991	Down	[H]	Coenzyme transport and metabolism	--	--	--	--	--	--	--	--	--	unnamed protein product [Triticum turgidum subsp. durum]	--
TraesCS6A03G0683600	1.68946	94	1.83652	93	1.72327	100	3.17481	195	4.0244	232	4.44788	265	0.00361191	-0.782113	Down	--	--	--	--	--	[BK]	Chromatin structure and dynamics;; Transcription	Divergent CRAL/TRIO domain	--	--	--	cellular retinaldehyde-binding/triple function, C-terminal [Zea mays]	--
TraesCS1D03G0604400	0.639126	47	0.435332	30	0.261392	20	1.46778	119	0.848216	65	0.751553	60	0.00309799	-0.780112	Down	--	--	Molecular Function: hydrolase activity (GO:0016787);;	--	--	[R]	General function prediction only	Dienelactone hydrolase family	Endo-1,3;1,4-beta-D-glucanase OS=Zea mays OX=4577 PE=1 SV=1	Q	Secondary metabolites biosynthesis, transport and catabolism	endo-1,3;1,4-beta-D-glucanase-like [Aegilops tauschii subsp. tauschii]	molecular function: catalytic activity (GO:0003824)
TraesCS7B03G0622900	0.507765	58	0.160368	17	0.234909	28	0.981389	125	0.52658	63	0.480764	60	0.00310416	-0.779713	Down	--	--	Molecular Function: molybdate ion transmembrane transporter activity (GO:0015098);; Cellular Component: integral component of membrane (GO:0016021);;	--	--	--	--	Sugar-tranasporters, 12 TM	--	G	Carbohydrate transport and metabolism	unnamed protein product [Triticum turgidum subsp. durum]	biological process: localization (GO:0051179);; molecular function: transporter activity (GO:0005215);; cellular component: membrane (GO:0016020);; cellular component: membrane part (GO:0044425)
TraesCS1D03G0021400	1571.39	89987	1741.82	91537	982.905	58781	2193.29	139402	4918.98	294152	5320.63	328296	0.00384957	-0.779628	Down	--	--	Molecular Function: nutrient reservoir activity (GO:0045735);;	--	--	--	--	Cys-rich Gliadin N-terminal	Gamma-gliadin B-I OS=Triticum aestivum OX=4565 PE=2 SV=1	S	Function unknown	LMW-GS [Triticum aestivum]	molecular function: nutrient reservoir activity (GO:0045735)
TraesCS5D03G0625800	0.511458	57	0.170679	18	0.443461	51	1.02548	126	0.737557	85	0.578381	69	0.00269468	-0.779193	Down	--	--	Molecular Function: protein dimerization activity (GO:0046983);;	K12126|1.9e-08|var:108328010|K12126 phytochrome-interacting factor 3 | (RefSeq) transcription factor PIF3	Plant hormone signal transduction (ko04075);; Circadian rhythm - plant (ko04712)	--	--	Helix-loop-helix DNA-binding domain	Transcription factor bHLH130 OS=Arabidopsis thaliana OX=3702 GN=BHLH130 PE=1 SV=1	K	Transcription	transcription factor bHLH130-like [Aegilops tauschii subsp. tauschii]	molecular function: binding (GO:0005488)
NewGene_10534	1.30788	62	1.11686	49	0.656464	33	3.86659	203	2.0103	100	1.35984	70	0.0030735	-0.776708	Down	--	--	--	--	--	--	--	--	--	--	--	--	--
TraesCS2D03G0440600LC	0.949829	132	0.652805	84	0.673387	98	3.44642	531	1.03183	150	0.846186	127	0.0021987	-0.775586	Down	[G]	Carbohydrate transport and metabolism	Cellular Component: integral component of membrane (GO:0016021);; Molecular Function: transmembrane transporter activity (GO:0022857);;	K24193|5.4e-299|ats:109766820|K24193 MFS transporter, SP family, sugar:H+ symporter | (RefSeq) LOC109766820; sugar carrier protein C-like	--	[R]	General function prediction only	Sugar (and other) transporter	Sugar transport protein MST6 OS=Oryza sativa subsp. japonica OX=39947 GN=MST6 PE=1 SV=1	U	Intracellular trafficking, secretion, and vesicular transport	sugar carrier protein C-like [Aegilops tauschii subsp. tauschii]	cellular component: membrane (GO:0016020);; cellular component: membrane part (GO:0044425);; biological process: localization (GO:0051179);; molecular function: transporter activity (GO:0005215)
TraesCS6B03G0653200LC	0.852069	47	0.63291	32	1.10639	64	1.79616	110	1.74586	100	1.68662	100	0.00304723	-0.771933	Down	--	--	--	--	--	--	--	--	--	--	--	--	--
TraesCS5D03G0540300	1.47798	98	0.785871	48	0.534354	37	3.5708	262	1.46859	102	1.41065	101	0.00342087	-0.768848	Down	[M]	Cell wall/membrane/envelope biogenesis	Molecular Function: catalytic activity (GO:0003824);;	K09753|7.0e-198|ats:109774003|K09753 cinnamoyl-CoA reductase [EC:1.2.1.44] | (RefSeq) LOC109774003; cinnamoyl-CoA reductase 1-like	Phenylpropanoid biosynthesis (ko00940)	[V]	Defense mechanisms	NAD dependent epimerase/dehydratase family	Cinnamoyl-CoA reductase 1 OS=Arabidopsis thaliana OX=3702 GN=CCR1 PE=1 SV=1	V	Defense mechanisms	cinnamoyl-CoA reductase 1-like [Aegilops tauschii subsp. tauschii]	molecular function: catalytic activity (GO:0003824)
NewGene_6056	0.363106	30	0.325138	24	0.041855	4	1.7846	159	0.769015	65	0.697297	61	0.00367813	-0.767597	Down	--	--	--	--	--	--	--	--	--	--	--	--	--
TraesCS7B03G0759700	0.689163	65	0.485104	42	0.342363	34	1.1335	118	1.04409	102	1.08641	109	0.00390153	-0.766836	Down	--	--	Biological Process: cellular response to phosphate starvation (GO:0016036);;	--	--	[P]	Inorganic ion transport and metabolism	SPX domain	SPX domain-containing protein 1 OS=Oryza sativa subsp. japonica OX=39947 GN=SPX1 PE=1 SV=1	P	Inorganic ion transport and metabolism	unnamed protein product [Triticum turgidum subsp. durum]	biological process: cellular process (GO:0009987);; biological process: response to stimulus (GO:0050896)
TraesCS4A03G1135000	123.445	6513	138.359	6699	108.695	5989	156.928	9190	515.374	28394	435.782	24773	0.00418545	-0.766573	Down	--	--	Molecular Function: nutrient reservoir activity (GO:0045735);;	--	--	--	--	Cys-rich Gliadin N-terminal	Avenin-like b6 OS=Triticum aestivum OX=4565 PE=3 SV=1	S	Function unknown	farinin protein [Brachypodium distachyon]	molecular function: nutrient reservoir activity (GO:0045735)
TraesCS3B03G1520400	0.61582	105	0.487524	77	0.38895	70	2.12315	402	0.955671	171	0.493075	91	0.00395472	-0.758387	Down	--		Molecular Function: protein kinase activity (GO:0004672);; Molecular Function: ATP binding (GO:0005524);;	K17302|1.5e-128|zma:103647051|K17302 coatomer subunit beta' | (RefSeq) uncharacterized protein LOC103647051	--	[T]	Signal transduction mechanisms	Protein kinase domain	Probable receptor-like protein kinase At2g42960 OS=Arabidopsis thaliana OX=3702 GN=At2g42960 PE=3 SV=1	U	Intracellular trafficking, secretion, and vesicular transport	unnamed protein product [Triticum turgidum subsp. durum]	biological process: metabolic process (GO:0008152);; biological process: cellular process (GO:0009987);; molecular function: catalytic activity (GO:0003824);; molecular function: binding (GO:0005488)
TraesCS1A03G0059500	0.656563	104	0.518285	76	0.521346	86	1.79144	314	0.657791	109	0.780419	133	0.000382996	-0.753651	Down	--	--	Molecular Function: metal ion binding (GO:0046872);;	K10728|3.5e-14|vvi:100257310|K10728 topoisomerase (DNA) II binding protein 1 | (RefSeq) BRCT domain-containing protein At4g02110	Homologous recombination (ko03440)	[R]	General function prediction only	twin BRCT domain	BRCT domain-containing protein At4g02110 OS=Arabidopsis thaliana OX=3702 GN=At4g02110 PE=4 SV=3	L	Replication, recombination and repair	uncharacterized protein LOC109742023 [Aegilops tauschii subsp. tauschii]	molecular function: binding (GO:0005488)
TraesCS5A03G0504400	0.225605	65	0.066242	18	0.112136	34	0.446904	142	0.186873	56	0.244667	76	0.0042223	-0.752488	Down	[R]	General function prediction only	Biological Process: defense response (GO:0006952);; Cellular Component: integral component of membrane (GO:0016021);; Molecular Function: ADP binding (GO:0043531);;	K13457|9.7e-194|ats:109750323|K13457 disease resistance protein RPM1 | (RefSeq) LOC109750323; disease resistance protein RPM1-like	Plant-pathogen interaction (ko04626)	[T]	Signal transduction mechanisms	NB-ARC domain	Disease resistance protein RPM1 OS=Arabidopsis thaliana OX=3702 GN=RPM1 PE=1 SV=1	T	Signal transduction mechanisms	Zinc finger CCCH domain-containing protein 59 [Triticum urartu]	biological process: response to stimulus (GO:0050896);; cellular component: membrane (GO:0016020);; cellular component: membrane part (GO:0044425);; molecular function: binding (GO:0005488)
TraesCS7D03G0527800	1.78911	112	2.18337	125	2.26342	147	5.77741	399	3.42267	222	2.79035	187	0.00128094	-0.747521	Down	--	--	Cellular Component: nucleus (GO:0005634);; Molecular Function: protein heterodimerization activity (GO:0046982);;	K08066|2.1e-53|aof:109848873|K08066 nuclear transcription factor Y, gamma | (RefSeq) nuclear transcription factor Y subunit C-6-like	--	[K]	Transcription	Histone-like transcription factor (CBF/NF-Y) and archaeal histone	Nuclear transcription factor Y subunit C-6 OS=Oryza sativa subsp. japonica OX=39947 GN=NFYC6 PE=1 SV=1	K	Transcription	nuclear transcription factor Y subunit C-6-like [Aegilops tauschii subsp. tauschii]	cellular component: cell (GO:0005623);; cellular component: organelle (GO:0043226);; cellular component: cell part (GO:0044464);; molecular function: binding (GO:0005488)
TraesCS2D03G0753300LC	0.638959	56	0.523551	42	0.444948	41	1.59627	155	0.811185	74	0.709611	67	0.00148981	-0.746131	Down	--	--	--	--	--	--	--	--	--	--	--	hypothetical protein PAHAL_7G181900 [Panicum hallii]	--
TraesCS3A03G0831400	0.221135	32	0.282223	38	0.111496	17	0.449199	73	0.697821	106	0.741357	116	0.00553568	-0.744016	Down	[DPM]	Cell cycle control, cell division, chromosome partitioning;; Inorganic ion transport and metabolism;; Cell wall/membrane/envelope biogenesis	Molecular Function: copper ion binding (GO:0005507);; Biological Process: lignin catabolic process (GO:0046274);; Cellular Component: apoplast (GO:0048046);; Molecular Function: hydroquinone:oxygen oxidoreductase activity (GO:0052716);;	K05909|0.0e+00|ats:109739354|K05909 laccase [EC:1.10.3.2] | (RefSeq) LOC109739354; laccase-3	--	[Q]	Secondary metabolites biosynthesis, transport and catabolism	Multicopper oxidase	Laccase-3 OS=Oryza sativa subsp. japonica OX=39947 GN=LAC3 PE=2 SV=1	Q	Secondary metabolites biosynthesis, transport and catabolism	laccase-3 [Aegilops tauschii subsp. tauschii]	molecular function: binding (GO:0005488);; biological process: metabolic process (GO:0008152);; biological process: cellular process (GO:0009987);; biological process: single-organism process (GO:0044699);; cellular component: extracellular region (GO:0005576);; molecular function: catalytic activity (GO:0003824)
TraesCS3D03G1171700	0.455495	57	0.249806	29	0.526603	69	1.71657	238	0.520052	68	0.505972	68	0.00378243	-0.74191	Down	--	--	Molecular Function: molecular_function (GO:0003674);; Molecular Function: nucleic acid binding (GO:0003676);; Molecular Function: RNA binding (GO:0003723);; Molecular Function: catalytic activity (GO:0003824);; Molecular Function: nuclease activity (GO:0004518);; Molecular Function: endonuclease activity (GO:0004519);; Molecular Function: binding (GO:0005488);; Cellular Component: cellular_compon…	--	--	[R]	General function prediction only	PPR repeat family	Pentatricopeptide repeat-containing protein At3g48250, chloroplastic OS=Arabidopsis thaliana OX=3702 GN=At3g48250 PE=2 SV=1	S	Function unknown	pentatricopeptide repeat-containing protein At3g48250, chloroplastic [Aegilops tauschii subsp. tauschii]	molecular function: binding (GO:0005488);; molecular function: catalytic activity (GO:0003824);; biological process: metabolic process (GO:0008152);; biological process: cellular process (GO:0009987);; cellular component: cell (GO:0005623);; cellular component: cell part (GO:0044464);; cellular component: organelle (GO:0043226)
TraesCS2D03G1087200	0.759685	31	1.25361	47	0.882915	38	2.09509	94	3.07116	130	2.32931	102	0.00645502	-0.739991	Down	--	--	--	--	--	--	--	Wound-induced protein	--	S	Function unknown	uncharacterized protein LOC109744948 [Aegilops tauschii subsp. tauschii]	--
TraesCS5A03G0286500	5.00419	529	4.00859	389	8.37893	924	45.0718	5282	6.70548	740	6.81473	776	0.00655439	-0.7387	Down	[G]	Carbohydrate transport and metabolism	Molecular Function: fructose-bisphosphate aldolase activity (GO:0004332);; Cellular Component: cytosol (GO:0005829);; Biological Process: glycolytic process (GO:0006096);; Biological Process: fructose 1,6-bisphosphate metabolic process (GO:0030388);;	K01623|1.6e-219|ats:109770387|K01623 fructose-bisphosphate aldolase, class I [EC:4.1.2.13] | (RefSeq) LOC109770387; fructose-bisphosphate aldolase, chloroplastic-like	Glycolysis / Gluconeogenesis (ko00010);; Pentose phosphate pathway (ko00030);; Fructose and mannose metabolism (ko00051);; Carbon fixation in photosynthetic organisms (ko00710);; Carbon metabolism (ko01200);; Biosynthesis of amino acids (ko01230)	[G]	Carbohydrate transport and metabolism	Fructose-bisphosphate aldolase class-I	Fructose-bisphosphate aldolase, chloroplastic OS=Oryza sativa subsp. japonica OX=39947 GN=ALDP PE=1 SV=2	G	Carbohydrate transport and metabolism	fructose-bisphosphate aldolase, chloroplastic-like [Aegilops tauschii subsp. tauschii]	molecular function: catalytic activity (GO:0003824);; cellular component: cell (GO:0005623);; cellular component: cell part (GO:0044464);; biological process: metabolic process (GO:0008152);; biological process: cellular process (GO:0009987);; biological process: single-organism process (GO:0044699)
TraesCS5B03G0701700	0.903459	74	0.3865	29	1.0403	89	3.20485	289	1.19533	102	0.878712	77	0.00488869	-0.738502	Down	[M]	Cell wall/membrane/envelope biogenesis	Molecular Function: catalytic activity (GO:0003824);;	K09753|7.8e-49|smo:SELMODRAFT_450552|K09753 cinnamoyl-CoA reductase [EC:1.2.1.44] | (RefSeq) CCR1-2; cinnamoyl-CoA reductase	Phenylpropanoid biosynthesis (ko00940)	[V]	Defense mechanisms	NAD dependent epimerase/dehydratase family	Cinnamoyl-CoA reductase 1 OS=Arabidopsis thaliana OX=3702 GN=CCR1 PE=1 SV=1	V	Defense mechanisms	cinnamoyl-CoA reductase 2-like [Aegilops tauschii subsp. tauschii]	molecular function: catalytic activity (GO:0003824)
NewGene_20744	0.541303	110	0.270168	54	0.653049	146	1.31191	285	0.64853	136	0.874457	195	0.00212303	-0.737876	Down	--	--	--	--	--	--	--	--	--	--	--	--	--
TraesCS2B03G0880200	0.512403	100	0.413449	81	0.37101	83	1.06436	228	0.651734	145	0.65731	148	0.00119362	-0.737424	Down	--	--	Biological Process: reproduction (GO:0000003);; Cellular Component: nuclear chromosome (GO:0000228);; Biological Process: nuclear division (GO:0000280);; Cellular Component: condensed chromosome (GO:0000793);; Cellular Component: condensed nuclear chromosome (GO:0000794);; Cellular Component: synaptonemal complex (GO:0000795);; Cellular Component: transverse filament (GO:0000802);; Cellular Compo…	K04077|9.0e-13|bna:106401321|K04077 chaperonin GroEL | (RefSeq) uncharacterized protein LOC106401321 isoform X1	RNA degradation (ko03018)	--	--	--	Synaptonemal complex protein ZEP1 OS=Oryza sativa subsp. japonica OX=39947 GN=ZEP1 PE=1 SV=2	S	Function unknown	unnamed protein product [Triticum turgidum subsp. durum]	biological process: reproduction (GO:0000003);; cellular component: cell (GO:0005623);; cellular component: organelle (GO:0043226);; cellular component: organelle part (GO:0044422);; cellular component: cell part (GO:0044464);; biological process: cellular process (GO:0009987);; biological process: cellular component organization or biogenesis (GO:0071840);; cellular component: membrane-enclosed …
TraesCS2D03G0640200	1.93322	99	1.01087	48	3.05396	164	5.37009	306	3.18208	171	3.14049	174	0.00394301	-0.735417	Down	--	--	Molecular Function: zinc ion binding (GO:0008270);; Cellular Component: integral component of membrane (GO:0016021);;	--	--	--	--	GRF zinc finger	--	--	--	unnamed protein product [Triticum turgidum subsp. durum]	molecular function: binding (GO:0005488);; cellular component: membrane (GO:0016020);; cellular component: membrane part (GO:0044425)
TraesCS3D03G0669200LC	0.584197	65	0.250669	26	0.342333	40	1.39949	171	0.443256	51	0.625561	75	0.00363038	-0.735327	Down	--	--	--	--	--	--	--	--	--	--	--	--	--
TraesCS6B03G0794000	2.47282	128	1.70734	81	1.81343	98	3.31611	190	3.38602	182	6.65673	369	0.00675686	-0.735326	Down	--	--	--	--	--	[BK]	Chromatin structure and dynamics;; Transcription	Divergent CRAL/TRIO domain	--	--	--	unnamed protein product [Triticum turgidum subsp. durum]	--
TraesCS4A03G0202600	0.757496	66	0.783632	60	0.772115	70	2.19337	206	1.04677	95	1.01258	95	0.000708429	-0.733513	Down	--	--	--	K24205|1.5e-29|aof:109834626|K24205 protein lifeguard | (RefSeq) BI1-like protein	--	--	--	Pyridoxamine 5'-phosphate oxidase	--	--	--	hypothetical protein TRIUR3_21477 [Triticum urartu]	--
TraesCS4A03G1135700	177.166	9514	231.878	11427	156.077	8753	254.715	15181	698.794	39185	601.121	34781	0.0064011	-0.733236	Down	--	--	Molecular Function: nutrient reservoir activity (GO:0045735);;	--	--	--	--	Cys-rich Gliadin N-terminal	Avenin-like b1 OS=Triticum aestivum OX=4565 GN=AVNLB PE=1 SV=1	S	Function unknown	RecName: Full=Avenin-like b1; Short=TaAvlike-b1; Flags: Precursor [Triticum aestivum]	molecular function: nutrient reservoir activity (GO:0045735)
TraesCS1D03G0729800	1.06851	104	0.56043	50	0.995579	101	2.66325	287	0.99906	102	1.15454	121	0.0006975	-0.732483	Down	--	--	--	--	--	--	--	FBD	--	S	Function unknown	unnamed protein product [Triticum turgidum subsp. durum]	--
TraesCS4B03G0124800	0.387234	55	0.208291	29	0.306695	48	0.655953	109	0.41828	66	0.53707	87	0.00268269	-0.731707	Down	--	--	Cellular Component: integral component of membrane (GO:0016021);;	--	--	--	--	Sulfite exporter TauE/SafE	Sulfite exporter TauE/SafE family protein 4 OS=Arabidopsis thaliana OX=3702 GN=At2g36630 PE=2 SV=1	S	Function unknown	unnamed protein product [Triticum turgidum subsp. durum]	cellular component: membrane (GO:0016020);; cellular component: membrane part (GO:0044425)
TraesCS1B03G0495700	0.635731	104	0.157397	24	0.210821	36	6.48748	1174	0.544259	93	0.474605	84	0.00357967	-0.728601	Down	[I]	Lipid transport and metabolism	Molecular Function: iron ion binding (GO:0005506);; Biological Process: lipid biosynthetic process (GO:0008610);; Cellular Component: integral component of membrane (GO:0016021);; Molecular Function: oxidoreductase activity (GO:0016491);;	K15404|0.0e+00|ats:109759677|K15404 aldehyde decarbonylase [EC:4.1.99.5] | (RefSeq) LOC109759677; protein ECERIFERUM 1-like	Cutin, suberine and wax biosynthesis (ko00073)	--	--	WAX2 C-terminal domain	Very-long-chain aldehyde decarbonylase GL1-5 OS=Oryza sativa subsp. indica OX=39946 GN=GL1-5 PE=2 SV=1	S	Function unknown	protein ECERIFERUM 1-like [Aegilops tauschii subsp. tauschii]	molecular function: binding (GO:0005488);; biological process: metabolic process (GO:0008152);; biological process: single-organism process (GO:0044699);; cellular component: membrane (GO:0016020);; cellular component: membrane part (GO:0044425);; molecular function: catalytic activity (GO:0003824)
TraesCS3D03G0615900	0.417161	41	0.424479	38	0.573996	58	1.19212	128	0.596946	61	0.954882	100	0.00363495	-0.726878	Down	[R]	General function prediction only	Molecular Function: ATP binding (GO:0005524);; Molecular Function: kinase activity (GO:0016301);;	K15918|4.5e-236|ats:109784955|K15918 D-glycerate 3-kinase [EC:2.7.1.31] | (RefSeq) LOC109784955; D-glycerate 3-kinase, chloroplastic	Glycine, serine and threonine metabolism (ko00260);; Glycerolipid metabolism (ko00561);; Glyoxylate and dicarboxylate metabolism (ko00630);; Carbon metabolism (ko01200)	[R]	General function prediction only	Phosphoribulokinase / Uridine kinase family	D-glycerate 3-kinase, chloroplastic OS=Arabidopsis thaliana OX=3702 GN=GLYK PE=1 SV=2	S	Function unknown	D-glycerate 3-kinase, chloroplastic [Aegilops tauschii subsp. tauschii]	molecular function: binding (GO:0005488);; molecular function: catalytic activity (GO:0003824)
TraesCS5D03G0121400LC	3.49192	119	3.01301	94	3.2552	115	8.58694	323	4.29416	152	4.16775	152	0.00013938	-0.726694	Down	--	--	Molecular Function: aspartic-type endopeptidase activity (GO:0004190);;	--	--	--	--	--	--	--	--	unknown [Triticum aestivum]	biological process: metabolic process (GO:0008152);; molecular function: catalytic activity (GO:0003824)
TraesCS3B03G1159100	2.26281	110	2.31071	103	2.41109	122	7.49289	403	3.07988	156	2.78416	146	0.00100591	-0.7266	Down	--	--	Molecular Function: RNA polymerase II regulatory region sequence-specific DNA binding (GO:0000977);; Cellular Component: nucleus (GO:0005634);; Biological Process: positive regulation of transcription from RNA polymerase II promoter (GO:0045944);; Molecular Function: protein dimerization activity (GO:0046983);;	K09264|9.5e-28|mus:103974582|K09264 MADS-box transcription factor, plant | (RefSeq) MADS-box transcription factor 51 isoform X1	--	[K]	Transcription	SRF-type transcription factor (DNA-binding and dimerisation domain)	MADS-box transcription factor 51 OS=Oryza sativa subsp. japonica OX=39947 GN=MADS51 PE=2 SV=1	K	Transcription	MADS-box transcription factor 51-like [Aegilops tauschii subsp. tauschii]	molecular function: binding (GO:0005488);; cellular component: cell (GO:0005623);; cellular component: organelle (GO:0043226);; cellular component: cell part (GO:0044464);; biological process: biological regulation (GO:0065007)
TraesCS4B03G0288300	0.465896	62	0.255255	31	0.217005	30	1.09792	160	0.481313	66	0.407339	58	0.00473333	-0.726101	Down	--	--	--	--	--	--	--	--	--	--	--	unnamed protein product [Triticum turgidum subsp. durum]	--
TraesCS7A03G0375000	17.9995	3567	10.4992	1910	13.3413	2761	26.6178	5854	20.9454	4334	21.9325	4683	0.00100997	-0.725703	Down	[M]	Cell wall/membrane/envelope biogenesis	Biological Process: sucrose metabolic process (GO:0005985);; Molecular Function: sucrose synthase activity (GO:0016157);;	K00695|0.0e+00|ats:109759549|K00695 sucrose synthase [EC:2.4.1.13] | (RefSeq) LOC109759549; sucrose synthase 1	Starch and sucrose metabolism (ko00500)	[M]	Cell wall/membrane/envelope biogenesis	Sucrose synthase	Sucrose synthase 1 OS=Hordeum vulgare OX=4513 GN=SS1 PE=1 SV=1	M	Cell wall/membrane/envelope biogenesis	unnamed protein product [Triticum turgidum subsp. durum]	biological process: metabolic process (GO:0008152);; biological process: cellular process (GO:0009987);; biological process: single-organism process (GO:0044699);; molecular function: catalytic activity (GO:0003824)
TraesCS1D03G0582000	1.45373	133	0.897395	76	1.02679	98	3.7061	376	1.48181	142	1.24554	123	0.00128316	-0.725123	Down	[K]	Transcription	Molecular Function: DNA binding (GO:0003677);; Molecular Function: DNA-directed 5'-3' RNA polymerase activity (GO:0003899);; Biological Process: transcription, DNA-templated (GO:0006351);; Molecular Function: protein dimerization activity (GO:0046983);;	K03027|6.2e-202|ats:109753064|K03027 DNA-directed RNA polymerases I and III subunit RPAC1 | (RefSeq) LOC109753064; DNA-directed RNA polymerases I and III subunit rpac1	RNA polymerase (ko03020)	[K]	Transcription	RNA polymerase Rpb3/Rpb11 dimerisation domain	DNA-directed RNA polymerases IV and V subunit 3B OS=Arabidopsis thaliana OX=3702 GN=NRPD3B PE=1 SV=2	K	Transcription	DNA-directed RNA polymerases I and III subunit rpac1 [Aegilops tauschii subsp. tauschii]	molecular function: binding (GO:0005488);; molecular function: catalytic activity (GO:0003824);; biological process: metabolic process (GO:0008152);; biological process: cellular process (GO:0009987)
TraesCS2B03G0382800	4.81165	307	2.96315	174	5.18534	346	8.81954	624	10.1651	677	5.45021	375	0.00552677	-0.723734	Down	--	--	--	--	--	--	--	Glyoxalase/Bleomycin resistance protein/Dioxygenase superfamily	--	S	Function unknown	unnamed protein product [Triticum turgidum subsp. durum]	--
TraesCS5D03G1167200	0.633086	87	0.571242	72	0.337737	49	0.788623	119	1.83762	263	1.52396	224	0.00724901	-0.722806	Down	[E]	Amino acid transport and metabolism	Molecular Function: aspartate kinase activity (GO:0004072);; Biological Process: threonine biosynthetic process (GO:0009088);; Biological Process: lysine biosynthetic process via diaminopimelate (GO:0009089);;	K00928|9.0e-304|ats:109735601|K00928 aspartate kinase [EC:2.7.2.4] | (RefSeq) LOC109735601; aspartokinase 1, chloroplastic-like	Glycine, serine and threonine metabolism (ko00260);; Monobactam biosynthesis (ko00261);; Cysteine and methionine metabolism (ko00270);; Lysine biosynthesis (ko00300);; 2-Oxocarboxylic acid metabolism (ko01210);; Biosynthesis of amino acids (ko01230)	[E]	Amino acid transport and metabolism	Amino acid kinase family	Aspartokinase 1, chloroplastic OS=Arabidopsis thaliana OX=3702 GN=AK1 PE=1 SV=1	E	Amino acid transport and metabolism	aspartokinase 1, chloroplastic-like [Aegilops tauschii subsp. tauschii]	biological process: metabolic process (GO:0008152);; biological process: cellular process (GO:0009987);; molecular function: catalytic activity (GO:0003824);; biological process: single-organism process (GO:0044699)
TraesCS7D03G0072700	274.678	14699	348.829	17130	237.303	13261	362.666	21539	1025.99	57331	986.652	56887	0.00707118	-0.722341	Down	--	--	Molecular Function: nutrient reservoir activity (GO:0045735);;	--	--	--	--	Cys-rich Gliadin N-terminal	Avenin-like b6 OS=Triticum aestivum OX=4565 PE=3 SV=1	S	Function unknown	RecName: Full=Avenin-like b6; AltName: Full=Avenin-like protein s1; Flags: Precursor [Triticum aestivum]	molecular function: nutrient reservoir activity (GO:0045735)
TraesCS3B03G1011000	1.80791	50	1.45629	37	1.511	43	3.76072	114	2.87715	82	2.28817	67	0.00324353	-0.721216	Down	--	--	Cellular Component: integral component of membrane (GO:0016021);;	--	--	--	--	--	--	--	--	uncharacterized protein LOC109756391 [Aegilops tauschii subsp. tauschii]	cellular component: membrane (GO:0016020);; cellular component: membrane part (GO:0044425)
TraesCS3A03G1005000	0.497466	73	0.26583	36	0.288655	44	1.66001	268	0.388036	59	0.468483	74	0.00638316	-0.720686	Down	--	--	--	--	--	--	--	--	--	--	--	unnamed protein product [Triticum turgidum subsp. durum]	--
TraesCS2D03G0092700	1.23119	165	0.542662	67	1.06576	149	6.00189	891	0.984526	138	1.13124	163	0.00810422	-0.718257	Down	[O]	Posttranslational modification, protein turnover, chaperones	Molecular Function: ATP binding (GO:0005524);; Biological Process: protein refolding (GO:0042026);;	K04077|8.5e-159|ccp:CHC_T00010148001|K04077 chaperonin GroEL | (RefSeq) Chaperonine 60	RNA degradation (ko03018)	[O]	Posttranslational modification, protein turnover, chaperones	TCP-1/cpn60 chaperonin family	RuBisCO large subunit-binding protein subunit alpha, chloroplastic (Fragment) OS=Triticum aestivum OX=4565 PE=1 SV=1	O	Posttranslational modification, protein turnover, chaperones	ruBisCO large subunit-binding protein subunit alpha, chloroplastic [Aegilops tauschii subsp. tauschii]	molecular function: binding (GO:0005488);; biological process: cellular process (GO:0009987)
TraesCS2A03G0224400	0.416791	21	0.788042	35	0.776441	39	1.39414	75	2.41154	122	1.52747	80	0.00797699	-0.716951	Down	--	--	--	--	--	--	--	--	--	--	--	unnamed protein product [Triticum turgidum subsp. durum]	--
TraesCS2A03G0964700	1.00859	49	0.540923	24	0.379631	19	1.65803	88	1.30977	66	1.18868	62	0.00771931	-0.71667	Down	--	--	--	--	--	--	--	--	--	--	--	nucleolin-like [Aegilops tauschii subsp. tauschii]	--
TraesCS6A03G0955200	1.2038	99	0.536781	41	0.897262	77	4.53789	411	1.32814	114	0.813673	72	0.007726	-0.71606	Down	[T]	Signal transduction mechanisms	Molecular Function: protein serine/threonine kinase activity (GO:0004674);; Molecular Function: ATP binding (GO:0005524);;	K08794|9.3e-92|pda:103708439|K08794 calcium/calmodulin-dependent protein kinase I [EC:2.7.11.17] | (RefSeq) phosphoenolpyruvate carboxylase kinase 2-like	--	[T]	Signal transduction mechanisms	Protein kinase domain	Phosphoenolpyruvate carboxylase kinase 1 OS=Arabidopsis thaliana OX=3702 GN=PPCK1 PE=1 SV=1	T	Signal transduction mechanisms	phosphoenolpyruvate carboxylase kinase 2-like [Aegilops tauschii subsp. tauschii]	biological process: metabolic process (GO:0008152);; biological process: cellular process (GO:0009987);; molecular function: catalytic activity (GO:0003824);; molecular function: binding (GO:0005488)
TraesCS1D03G0015200	1997.19	112496	2193.59	113388	1150.22	67659	2510.6	156954	5323.2	313105	6270.14	380541	0.00793508	-0.715244	Down	--	--	Molecular Function: nutrient reservoir activity (GO:0045735);;	--	--	--	--	Cys-rich Gliadin N-terminal	Gamma-gliadin B-I OS=Triticum aestivum OX=4565 PE=2 SV=1	S	Function unknown	low molecular weight glutenin subunit [Thinopyrum ponticum x Triticum aestivum]	molecular function: nutrient reservoir activity (GO:0045735)
TraesCS3A03G0591700	0.814335	68	0.528894	41	0.584517	51	2.36654	219	0.946494	83	0.660989	60	0.00421911	-0.714757	Down	[I]	Lipid transport and metabolism	--	--	--	[R]	General function prediction only	alpha/beta hydrolase fold	--	S	Function unknown	unnamed protein product [Triticum turgidum subsp. durum]	--
TraesCS1D03G0729200	1.16272	67	0.424321	23	0.501772	31	2.1662	138	1.05605	64	1.03913	65	0.006044	-0.713795	Down	--	--	Cellular Component: nucleosome (GO:0000786);; Molecular Function: DNA binding (GO:0003677);; Cellular Component: nucleus (GO:0005634);; Molecular Function: protein heterodimerization activity (GO:0046982);;	K11253|2.0e-86|ats:109767104|K11253 histone H3 | (RefSeq) LOC109767104; histone H3-like	--	[B]	Chromatin structure and dynamics	Core histone H2A/H2B/H3/H4	Histone H3 type 2 OS=Chlamydomonas reinhardtii OX=3055 GN=ch3-II PE=1 SV=1	B	Chromatin structure and dynamics	histone H3-like [Aegilops tauschii subsp. tauschii]	cellular component: cell (GO:0005623);; cellular component: macromolecular complex (GO:0032991);; cellular component: organelle (GO:0043226);; cellular component: organelle part (GO:0044422);; cellular component: cell part (GO:0044464);; molecular function: binding (GO:0005488)
TraesCS4D03G0373900	0.480686	59	0.502913	57	0.266675	34	1.42433	193	0.694494	89	0.613807	81	0.00647201	-0.712141	Down	--	--	--	K11816|4.0e-58|ats:109783187|K11816 indole-3-pyruvate monooxygenase [EC:1.14.13.168] | (RefSeq) uncharacterized protein LOC109783187	Tryptophan metabolism (ko00380)	--	--	Plant mobile domain	Serine/threonine-protein phosphatase 7 long form homolog OS=Arabidopsis thaliana OX=3702 GN=MAIL3 PE=2 SV=1	S	Function unknown	serine/threonine-protein phosphatase 7 long form homolog [Aegilops tauschii subsp. tauschii]	--
TraesCS2A03G0272500	26.5686	963	21.4192	713	28.3437	1073	54.3552	2187	35.7768	1354	34.1241	1333	9.77704e-05	-0.7118	Down	--	--	--	--	--	--	--	Glyoxalase/Bleomycin resistance protein/Dioxygenase superfamily	--	S	Function unknown	unnamed protein product [Triticum turgidum subsp. durum]	--
TraesCS6D03G0674700	0.704777	51	0.444249	30	0.680017	52	1.85327	149	0.767452	58	0.779995	61	0.00170768	-0.711203	Down	--	--	Molecular Function: double-stranded DNA binding (GO:0003690);; Biological Process: regulation of transcription, DNA-templated (GO:0006355);;	K15032|6.4e-213|ats:109767393|K15032 mTERF domain-containing protein, mitochondrial | (RefSeq) uncharacterized protein LOC109767393	--	[KR]	Transcription;; General function prediction only	mTERF	--	K	Transcription	uncharacterized protein LOC109767393 [Aegilops tauschii subsp. tauschii]	molecular function: binding (GO:0005488);; biological process: biological regulation (GO:0065007)
TraesCS3B03G0308500LC	0.165727	63	0.143438	50	0.118005	47	0.301465	126	0.307671	121	0.227328	93	0.0066523	-0.710908	Down	--	--	--	--	--	--	--	--	--	--	--	--	--
TraesCS6D03G0779300	0.209351	35	0.312178	47	0.209543	36	0.847243	153	0.378922	65	0.37548	66	0.00623834	-0.70986	Down	[T]	Signal transduction mechanisms	Molecular Function: protein kinase activity (GO:0004672);; Molecular Function: ATP binding (GO:0005524);;	K08835|0.0e+00|ats:109755758|K08835 serine/threonine-protein kinase OSR1/STK39 [EC:2.7.11.1] | (RefSeq) LOC109755758; serine/threonine-protein kinase OSR1 isoform X1	--	[T]	Signal transduction mechanisms	Protein kinase domain	Serine/threonine-protein kinase BLUS1 OS=Arabidopsis thaliana OX=3702 GN=BLUS1 PE=1 SV=1	T	Signal transduction mechanisms	serine/threonine-protein kinase OSR1 isoform X1 [Aegilops tauschii subsp. tauschii]	biological process: metabolic process (GO:0008152);; biological process: cellular process (GO:0009987);; molecular function: catalytic activity (GO:0003824);; molecular function: binding (GO:0005488)
TraesCS2D03G0673600	0.813397	108	0.372743	46	0.450186	63	2.80446	414	0.683565	95	0.594476	86	0.00828053	-0.707989	Down	[QV]	Secondary metabolites biosynthesis, transport and catabolism;; Defense mechanisms	Molecular Function: iron ion binding (GO:0005506);; Cellular Component: membrane (GO:0016020);; Cellular Component: integral component of membrane (GO:0016021);; Molecular Function: oxidoreductase activity, acting on paired donors, with incorporation or reduction of molecular oxygen, NAD(P)H as one donor, and incorporation of one atom of oxygen (GO:0016709);; Molecular Function: heme binding (GO:…	K21995|4.2e-304|ats:109744481|K21995 cytochrome P450 family 77 subfamily A [EC:1.14.-.-] | (RefSeq) LOC109744481; cytochrome P450 77A4-like	Cutin, suberine and wax biosynthesis (ko00073)	[Q]	Secondary metabolites biosynthesis, transport and catabolism	Cytochrome P450	Cytochrome P450 77A4 OS=Arabidopsis thaliana OX=3702 GN=CYP77A4 PE=2 SV=1	Q	Secondary metabolites biosynthesis, transport and catabolism	cytochrome P450 77A4-like [Aegilops tauschii subsp. tauschii]	molecular function: binding (GO:0005488);; cellular component: membrane (GO:0016020);; cellular component: membrane part (GO:0044425);; biological process: metabolic process (GO:0008152);; biological process: single-organism process (GO:0044699);; molecular function: catalytic activity (GO:0003824)
TraesCS3D03G0546100	0.698817	55	0.642041	47	0.282591	24	1.48061	129	1.07787	88	1.10039	93	0.00864325	-0.707363	Down	[I]	Lipid transport and metabolism	Molecular Function: catalytic activity (GO:0003824);;	--	--	[R]	General function prediction only	alpha/beta hydrolase fold	--	S	Function unknown	uncharacterized protein LOC109757657 [Aegilops tauschii subsp. tauschii]	molecular function: catalytic activity (GO:0003824)
NewGene_11918	0.280194	44	0.442334	63	0.491658	80	0.999337	172	0.716037	116	0.736886	123	0.00669834	-0.70664	Down	--	--	--	--	--	--	--	--	--	--	--	--	--
TraesCS1D03G0494800	0.28042	40	0.356134	47	0.331699	50	1.02932	163	0.451795	68	0.444508	69	0.00395623	-0.706538	Down	--	--	Molecular Function: DNA binding (GO:0003677);; Cellular Component: nucleus (GO:0005634);; Biological Process: regulation of transcription, DNA-templated (GO:0006355);;	--	--	[K]	Transcription	Associated with HOX	BEL1-like homeodomain protein 2 OS=Arabidopsis thaliana OX=3702 GN=BLH2 PE=1 SV=3	K	Transcription	homeobox protein BEL1 homolog [Aegilops tauschii subsp. tauschii]	molecular function: binding (GO:0005488);; cellular component: cell (GO:0005623);; cellular component: organelle (GO:0043226);; cellular component: cell part (GO:0044464);; biological process: biological regulation (GO:0065007)
TraesCS4A03G0669700	0.906086	60	0.607162	37	0.439008	31	2.57939	189	0.939095	65	0.790439	57	0.00682713	-0.705974	Down	--	--	--	--	--	--	--	--	--	S	Function unknown	uncharacterized protein LOC109784034 [Aegilops tauschii subsp. tauschii]	--
TraesCS4B03G0327300	2.23058	267	1.06972	116	3.33171	387	21.1152	2632	2.0437	256	2.84013	364	0.00869158	-0.703364	Down	[G]	Carbohydrate transport and metabolism	Molecular Function: ATP binding (GO:0005524);;	--	--	[O]	Posttranslational modification, protein turnover, chaperones	ATPase family associated with various cellular activities (AAA)	Ribulose bisphosphate carboxylase/oxygenase activase B, chloroplastic OS=Hordeum vulgare OX=4513 GN=RCAB PE=2 SV=1	O	Posttranslational modification, protein turnover, chaperones	unnamed protein product [Triticum turgidum subsp. durum]	molecular function: binding (GO:0005488)
TraesCS2B03G0572100	1.6197	75	1.24344	53	1.35803	65	3.42697	174	1.96219	94	1.89097	94	0.000976962	-0.698027	Down	[J]	Translation, ribosomal structure and biogenesis	Molecular Function: RNA binding (GO:0003723);;	K13195|3.9e-19|egu:105034957|K13195 cold-inducible RNA-binding protein | (RefSeq) U11/U12 small nuclear ribonucleoprotein 31 kDa protein isoform X1	--	[R]	General function prediction only	RNA recognition motif. (a.k.a. RRM, RBD, or RNP domain)	Organelle RRM domain-containing protein 2, mitochondrial OS=Arabidopsis thaliana OX=3702 GN=ORRM2 PE=1 SV=1	A	RNA processing and modification	predicted protein [Hordeum vulgare subsp. vulgare]	molecular function: binding (GO:0005488)
TraesCS1D03G0925100	2.31809	163	1.91058	124	1.5735	116	4.9853	389	3.07694	226	2.35625	179	0.00238048	-0.697412	Down	[J]	Translation, ribosomal structure and biogenesis	Molecular Function: 3'-5'-exoribonuclease activity (GO:0000175);; Cellular Component: nuclear exosome (RNase complex) (GO:0000176);; Cellular Component: cytoplasmic exosome (RNase complex) (GO:0000177);; Cellular Component: exosome (RNase complex) (GO:0000178);; Biological Process: nuclear-transcribed mRNA catabolic process, deadenylation-dependent decay (GO:0000288);; Biological Process: nuclear…	K11600|4.6e-132|ats:109743354|K11600 exosome complex component RRP41 | (RefSeq) LOC109743354; exosome complex component RRP41 homolog	RNA degradation (ko03018)	[J]	Translation, ribosomal structure and biogenesis	3' exoribonuclease family, domain 1	Exosome complex component RRP41 homolog OS=Arabidopsis thaliana OX=3702 GN=RRP41 PE=1 SV=1	J	Translation, ribosomal structure and biogenesis	exosome complex component RRP41 homolog [Aegilops tauschii subsp. tauschii]	biological process: metabolic process (GO:0008152);; biological process: cellular process (GO:0009987);; molecular function: catalytic activity (GO:0003824);; cellular component: cell (GO:0005623);; cellular component: macromolecular complex (GO:0032991);; cellular component: organelle (GO:0043226);; cellular component: organelle part (GO:0044422);; cellular component: cell part (GO:0044464);; bi…
TraesCS7D03G0766400	48.1808	878	45.5425	762	35.4275	674	94.8594	1918	86.5509	1647	56.4969	1109	0.00557196	-0.697171	Down	--	--	--	--	--	--	--	--	SEED MATURATION PROTEIN 1 OS=Arabidopsis thaliana OX=3702 GN=SMP1 PE=3 SV=1	--	--	uncharacterized protein LOC109763592 [Aegilops tauschii subsp. tauschii]	--
TraesCS4A03G0752200	1.88078	90	1.7845	79	1.46355	74	4.15972	221	3.13755	157	2.20563	114	0.00482264	-0.694689	Down	[Q]	Secondary metabolites biosynthesis, transport and catabolism	--	--	--	[G]	Carbohydrate transport and metabolism	Glyoxalase/Bleomycin resistance protein/Dioxygenase superfamily	--	G	Carbohydrate transport and metabolism	uncharacterized protein LOC109747833 [Aegilops tauschii subsp. tauschii]	--
TraesCS5B03G0682800LC	2.36761	124	2.17137	101	1.95526	104	5.19804	293	3.028	160	2.98335	165	0.00108202	-0.691206	Down	[J]	Translation, ribosomal structure and biogenesis	Molecular Function: aminoacyl-tRNA ligase activity (GO:0004812);; Molecular Function: ATP binding (GO:0005524);; Biological Process: tRNA aminoacylation for protein translation (GO:0006418);;	K01866|2.7e-62|ats:109775704|K01866 tyrosyl-tRNA synthetase [EC:6.1.1.1] | (RefSeq) LOC109775704; tyrosine--tRNA ligase 2, cytoplasmic-like	Aminoacyl-tRNA biosynthesis (ko00970)	--	--	tRNA synthetases class I (W and Y)	--	J	Translation, ribosomal structure and biogenesis	Tyrosyl-tRNA synthetase [Triticum urartu]	molecular function: catalytic activity (GO:0003824);; molecular function: binding (GO:0005488);; biological process: metabolic process (GO:0008152);; biological process: cellular process (GO:0009987);; biological process: single-organism process (GO:0044699)
TraesCS5A03G0657300	1.23507	127	1.39873	129	1.26326	133	3.13643	348	1.75508	189	1.96881	214	0.00196666	-0.690971	Down	[J]	Translation, ribosomal structure and biogenesis	--	K10277|4.2e-196|ats:109755349|K10277 lysine-specific demethylase 8 [EC:1.14.11.27] | (RefSeq) LOC109755349; lysine-specific demethylase JMJ30 isoform X1	--	[BT]	Chromatin structure and dynamics;; Signal transduction mechanisms	Cupin-like domain	Lysine-specific demethylase JMJ30 OS=Arabidopsis thaliana OX=3702 GN=JMJ30 PE=1 SV=1	--	--	lysine-specific demethylase JMJ30 isoform X2 [Aegilops tauschii subsp. tauschii]	--
TraesCS7B03G0395000	2.40227	224	0.993382	85	2.49512	243	5.27142	546	2.34256	228	2.78031	280	0.00317617	-0.690603	Down	[J]	Translation, ribosomal structure and biogenesis	--	K10277|3.4e-236|ats:109731690|K10277 lysine-specific demethylase 8 [EC:1.14.11.27] | (RefSeq) LOC109731690; lysine-specific demethylase JMJ30-like isoform X1	--	[BT]	Chromatin structure and dynamics;; Signal transduction mechanisms	Cupin-like domain	Lysine-specific demethylase JMJ30 OS=Arabidopsis thaliana OX=3702 GN=JMJ30 PE=1 SV=1	--	--	lysine-specific demethylase JMJ30-like isoform X1 [Aegilops tauschii subsp. tauschii]	--
TraesCS3A03G0096200LC	1.05584	54	0.528307	25	0.750167	40	2.19613	124	0.92591	49	1.14579	63	0.00348971	-0.690514	Down	--	--	--	--	--	--	--	--	--	--	--	hypothetical protein TRIUR3_22735 [Triticum urartu]	--
NewGene_10503	1.18301	110	0.883036	95	1.24314	137	3.83593	490	1.39612	149	1.03148	131	0.00505863	-0.687438	Down	--	--	--	--	--	--	--	--	--	--	--	--	--
TraesCS6B03G0147700	4.56201	568	2.41922	277	3.27113	426	9.12085	1261	3.98516	519	3.99831	537	0.000206527	-0.684978	Down	[F]	Nucleotide transport and metabolism	Molecular Function: GMP synthase (glutamine-hydrolyzing) activity (GO:0003922);; Molecular Function: ATP binding (GO:0005524);; Molecular Function: pyrophosphatase activity (GO:0016462);;	K01951|7.1e-256|ats:109767352|K01951 GMP synthase (glutamine-hydrolysing) [EC:6.3.5.2] | (RefSeq) uncharacterized protein LOC109767352	Purine metabolism (ko00230)	[F]	Nucleotide transport and metabolism	GMP synthase C terminal domain	--	F	Nucleotide transport and metabolism	uncharacterized protein LOC109767352 [Aegilops tauschii subsp. tauschii]	molecular function: catalytic activity (GO:0003824);; molecular function: binding (GO:0005488)
TraesCS4B03G0439800	7.91409	200	6.8864	159	5.3191	140	16.3452	457	9.86077	260	9.03575	245	0.00246417	-0.684639	Down	[IQ]	Lipid transport and metabolism;; Secondary metabolites biosynthesis, transport and catabolism	Biological Process: fatty acid biosynthetic process (GO:0006633);;	K03955|2.8e-62|ats:109770381|K03955 NADH dehydrogenase (ubiquinone) 1 alpha/beta subcomplex 1, acyl-carrier protein | (RefSeq) LOC109770381; acyl carrier protein 2, mitochondrial-like	Oxidative phosphorylation (ko00190)	[CIQ]	Energy production and conversion;; Lipid transport and metabolism;; Secondary metabolites biosynthesis, transport and catabolism	Phosphopantetheine attachment site	Acyl carrier protein 2, mitochondrial OS=Arabidopsis thaliana OX=3702 GN=MTACP2 PE=1 SV=1	I	Lipid transport and metabolism	acyl carrier protein 2, mitochondrial-like [Aegilops tauschii subsp. tauschii]	biological process: metabolic process (GO:0008152);; biological process: cellular process (GO:0009987);; biological process: single-organism process (GO:0044699)
TraesCS6B03G0994700	1.51086	137	0.731764	61	1.1496	109	4.91815	493	1.213	115	1.25944	123	0.00819394	-0.683588	Down	[C]	Energy production and conversion	Molecular Function: FMN binding (GO:0010181);; Molecular Function: oxidoreductase activity (GO:0016491);;	K05894|2.4e-212|ats:109746826|K05894 12-oxophytodienoic acid reductase [EC:1.3.1.42] | (RefSeq) LOC109746826; putative 12-oxophytodienoate reductase 11	alpha-Linolenic acid metabolism (ko00592)	[CR]	Energy production and conversion;; General function prediction only	NADH:flavin oxidoreductase / NADH oxidase family	Putative 12-oxophytodienoate reductase 11 OS=Oryza sativa subsp. japonica OX=39947 GN=OPR11 PE=2 SV=1	C	Energy production and conversion	unnamed protein product [Triticum turgidum subsp. durum]	molecular function: binding (GO:0005488);; molecular function: catalytic activity (GO:0003824)
TraesCS7D03G0192200	1.08818	92	0.725903	56	0.676033	60	2.51987	235	0.895692	79	1.18339	107	0.0030775	-0.683435	Down	--	--	Biological Process: non-recombinational repair (GO:0000726);; Biological Process: response to hypoxia (GO:0001666);; Molecular Function: molecular_function (GO:0003674);; Molecular Function: nucleic acid binding (GO:0003676);; Molecular Function: DNA binding (GO:0003677);; Molecular Function: double-stranded DNA binding (GO:0003690);; Molecular Function: binding (GO:0005488);; Cellular Component:…	K10803|3.9e-193|ats:109748974|K10803 DNA-repair protein XRCC1 | (RefSeq) LOC109748974; DNA-repair protein XRCC1 isoform X1	Base excision repair (ko03410)	[L]	Replication, recombination and repair	BRCA1 C Terminus (BRCT) domain	DNA-repair protein XRCC1 OS=Arabidopsis thaliana OX=3702 GN=XRCC1 PE=1 SV=1	L	Replication, recombination and repair	DNA-repair protein XRCC1 isoform X1 [Aegilops tauschii subsp. tauschii]	biological process: metabolic process (GO:0008152);; biological process: cellular process (GO:0009987);; biological process: response to stimulus (GO:0050896);; molecular function: binding (GO:0005488);; cellular component: cell (GO:0005623);; cellular component: cell part (GO:0044464);; cellular component: organelle (GO:0043226);; biological process: biological regulation (GO:0065007);; biologic…
TraesCS7B03G0780000	0.748242	71	0.383309	34	0.368995	37	1.17477	124	0.85153	85	0.734334	75	0.00784119	-0.679577	Down	[L]	Replication, recombination and repair	Molecular Function: recombinase activity (GO:0000150);; Molecular Function: double-stranded DNA binding (GO:0003690);; Molecular Function: single-stranded DNA binding (GO:0003697);; Molecular Function: ATP binding (GO:0005524);; Cellular Component: nucleus (GO:0005634);; Cellular Component: chromosome (GO:0005694);; Biological Process: regulation of transcription, DNA-templated (GO:0006355);; Mol…	K04482|4.8e-183|ats:109738233|K04482 DNA repair protein RAD51 | (RefSeq) LOC109738233; DNA repair protein RAD51 homolog B	Homologous recombination (ko03440)	[L]	Replication, recombination and repair	Rad51	DNA repair protein RAD51 homolog B OS=Zea mays OX=4577 GN=RAD51B PE=2 SV=1	L	Replication, recombination and repair	RAD51 recombination protein [Triticum aestivum]	molecular function: catalytic activity (GO:0003824);; molecular function: binding (GO:0005488);; cellular component: cell (GO:0005623);; cellular component: organelle (GO:0043226);; cellular component: cell part (GO:0044464);; biological process: biological regulation (GO:0065007);; biological process: response to stimulus (GO:0050896);; biological process: metabolic process (GO:0008152);; biolog…
TraesCS5A03G1235500	1.04547	70	0.57406	36	0.724639	51	1.93157	144	1.07338	75	1.04083	75	0.00248587	-0.679421	Down	[S]	Function unknown	Cellular Component: cellular_component (GO:0005575);; Cellular Component: intracellular (GO:0005622);; Cellular Component: cell (GO:0005623);; Cellular Component: cytoplasm (GO:0005737);; Cellular Component: chloroplast (GO:0009507);; Cellular Component: plastid envelope (GO:0009526);; Cellular Component: plastid (GO:0009536);; Cellular Component: chloroplast envelope (GO:0009941);; Cellular Comp…	--	--	--	--	Domain of unknown function (DUF1990)	UPF0548 protein At2g17695 OS=Arabidopsis thaliana OX=3702 GN=At2g17695 PE=2 SV=1	S	Function unknown	unnamed protein product [Triticum turgidum subsp. durum]	cellular component: cell (GO:0005623);; cellular component: cell part (GO:0044464);; cellular component: organelle (GO:0043226);; cellular component: organelle part (GO:0044422)
TraesCS1B03G0767200	0.686481	61	0.293631	24	0.495605	46	1.4711	145	0.730914	68	0.552641	53	0.00639256	-0.677811	Down	--	--	Biological Process: carbohydrate transport (GO:0008643);; Cellular Component: integral component of membrane (GO:0016021);;	K15382|3.7e-135|ats:109781911|K15382 solute carrier family 50 (sugar transporter) | (RefSeq) LOC109781911; bidirectional sugar transporter SWEET1b-like	--	[R]	General function prediction only	Sugar efflux transporter for intercellular exchange	Bidirectional sugar transporter SWEET1b OS=Oryza sativa subsp. indica OX=39946 GN=SWEET1B PE=3 SV=1	U	Intracellular trafficking, secretion, and vesicular transport	unnamed protein product [Triticum turgidum subsp. durum]	biological process: single-organism process (GO:0044699);; biological process: localization (GO:0051179);; cellular component: membrane (GO:0016020);; cellular component: membrane part (GO:0044425)
TraesCS4B03G0150200	1.11954	119	0.781842	77	0.780262	86	2.22674	263	1.24459	138	1.07804	124	0.00144176	-0.676876	Down	--	--	Molecular Function: molecular_function (GO:0003674);; Molecular Function: nucleic acid binding (GO:0003676);; Molecular Function: RNA binding (GO:0003723);; Molecular Function: binding (GO:0005488);; Molecular Function: protein binding (GO:0005515);; Cellular Component: cellular_component (GO:0005575);; Cellular Component: intracellular (GO:0005622);; Cellular Component: cell (GO:0005623);; Cellu…	K23314|2.9e-228|ats:109746162|K23314 telomerase Cajal body protein 1 | (RefSeq) LOC109746162; telomerase Cajal body protein 1	--	[R]	General function prediction only	WD domain, G-beta repeat	--	S	Function unknown	telomerase Cajal body protein 1 [Aegilops tauschii subsp. tauschii]	molecular function: binding (GO:0005488);; cellular component: cell (GO:0005623);; cellular component: cell part (GO:0044464);; cellular component: organelle (GO:0043226);; cellular component: organelle part (GO:0044422);; cellular component: macromolecular complex (GO:0032991);; biological process: cellular process (GO:0009987);; biological process: cellular component organization or biogenesis …
TraesCS1A03G0413400	0.516745	59	0.393172	41	0.304959	36	1.30838	164	0.458867	54	0.606187	74	0.0065722	-0.67503	Down	--	--	Molecular Function: molecular_function (GO:0003674);; Molecular Function: nucleic acid binding (GO:0003676);; Molecular Function: RNA binding (GO:0003723);; Molecular Function: catalytic activity (GO:0003824);; Molecular Function: nuclease activity (GO:0004518);; Molecular Function: endonuclease activity (GO:0004519);; Molecular Function: binding (GO:0005488);; Cellular Component: cellular_compon…	--	--	--	--	PPR repeat	--	S	Function unknown	unnamed protein product [Triticum turgidum subsp. durum]	molecular function: binding (GO:0005488);; molecular function: catalytic activity (GO:0003824);; biological process: metabolic process (GO:0008152);; biological process: cellular process (GO:0009987);; cellular component: cell (GO:0005623);; cellular component: cell part (GO:0044464);; cellular component: organelle (GO:0043226)
NewGene_7205	0.895476	66	1.06259	58	0.666872	46	1.79341	146	1.66952	119	1.29323	90	0.00971458	-0.673262	Down	--	--	--	--	--	--	--	--	--	--	--	--	--
TraesCS7D03G0748200	0.511891	73	0.310487	41	0.599315	90	1.76737	280	0.778996	116	0.419891	65	0.00989545	-0.672851	Down	[C]	Energy production and conversion	Molecular Function: D-arabinono-1,4-lactone oxidase activity (GO:0003885);; Cellular Component: membrane (GO:0016020);; Molecular Function: FAD binding (GO:0071949);;	K00103|0.0e+00|ats:109746445|K00103 L-gulonolactone oxidase [EC:1.1.3.8] | (RefSeq) LOC109746445; L-gulonolactone oxidase 2-like	Ascorbate and aldarate metabolism (ko00053)	[V]	Defense mechanisms	FAD binding domain	L-gulonolactone oxidase 2 OS=Arabidopsis thaliana OX=3702 GN=GULLO2 PE=1 SV=1	V	Defense mechanisms	L-gulonolactone oxidase 2-like [Aegilops tauschii subsp. tauschii]	biological process: metabolic process (GO:0008152);; biological process: single-organism process (GO:0044699);; molecular function: catalytic activity (GO:0003824);; cellular component: membrane (GO:0016020);; molecular function: binding (GO:0005488)
TraesCS5B03G0692300	1.15656	166	1.63334	216	1.40469	211	1.34128	215	4.82373	724	7.66193	1185	0.00919397	-0.67242	Down	--	--	Molecular Function: transcription factor activity, sequence-specific DNA binding (GO:0003700);; Biological Process: transcription, DNA-templated (GO:0006351);; Molecular Function: sequence-specific DNA binding (GO:0043565);;	K14431|2.3e-237|ats:109745235|K14431 transcription factor TGA | (RefSeq) LOC109745235; transcription factor TGA2-like isoform X1	Plant hormone signal transduction (ko04075)	--	--	Seed dormancy control	bZIP transcription factor TGA10 OS=Nicotiana tabacum OX=4097 GN=TGA10 PE=1 SV=1	K	Transcription	unnamed protein product [Triticum turgidum subsp. durum]	biological process: biological regulation (GO:0065007);; molecular function: nucleic acid binding transcription factor activity (GO:0001071);; biological process: metabolic process (GO:0008152);; biological process: cellular process (GO:0009987);; molecular function: binding (GO:0005488)
TraesCS3B03G1365300LC	0.546919	43	0.260233	19	0.699051	57	1.39606	121	0.762337	62	0.660514	56	0.00806363	-0.672168	Down	--	--	--	K02218|6.2e-52|sbi:8069780|K02218 casein kinase 1 [EC:2.7.11.1] | (RefSeq) uncharacterized protein LOC8069780	--	[L]	Replication, recombination and repair	DDE superfamily endonuclease	--	L	Replication, recombination and repair	unnamed protein product [Triticum turgidum subsp. durum]	--
TraesCS3D03G0223100	0.799401	125	0.455239	65	0.484276	79	1.71292	296	0.687875	112	0.69987	118	0.00278716	-0.671973	Down	[J]	Translation, ribosomal structure and biogenesis	Biological Process: RNA processing (GO:0006396);; Molecular Function: RNA methyltransferase activity (GO:0008173);;	K15332|1.2e-31|gsl:Gasu_54450|K15332 tRNA (uracil-5-)-methyltransferase [EC:2.1.1.-] | (RefSeq) methyltransferase	--	[J]	Translation, ribosomal structure and biogenesis	tRNA (Uracil-5-)-methyltransferase	Zinc finger CCCH domain-containing protein 24 OS=Arabidopsis thaliana OX=3702 GN=At2g28450 PE=1 SV=1	J	Translation, ribosomal structure and biogenesis	uncharacterized protein LOC109778364 [Aegilops tauschii subsp. tauschii]	biological process: metabolic process (GO:0008152);; biological process: cellular process (GO:0009987);; molecular function: catalytic activity (GO:0003824)
NewGene_590	0.430202	94	0.371367	74	0.517657	104	1.39428	294	0.549699	119	0.466812	110	0.00145951	-0.670047	Down	--	--	--	--	--	--	--	--	--	--	--	--	--
TraesCS1A03G1005500	1.4985	142	1.11738	98	0.934131	93	2.71753	285	1.38131	137	2.16022	220	0.0056171	-0.666831	Down	--	--	Cellular Component: integral component of membrane (GO:0016021);;	--	--	--	--	--	--	--	--	unnamed protein product [Triticum turgidum subsp. durum]	cellular component: membrane (GO:0016020);; cellular component: membrane part (GO:0044425)
TraesCS4D03G0648700	9.59406	755	9.71758	702	9.34625	768	18.0681	1578	15.9916	1314	14.3729	1219	0.00540266	-0.666742	Down	--	--	Cellular Component: cellular_component (GO:0005575);; Cellular Component: intracellular (GO:0005622);; Cellular Component: cell (GO:0005623);; Cellular Component: nucleus (GO:0005634);; Cellular Component: nucleolus (GO:0005730);; Cellular Component: cytoplasm (GO:0005737);; Cellular Component: cytosol (GO:0005829);; Biological Process: cellular ion homeostasis (GO:0006873);; Biological Process: …	K10779|1.6e-12|smo:SELMODRAFT_443867|K10779 transcriptional regulator ATRX [EC:3.6.4.12] | (RefSeq) hypothetical protein	--	--	--	Seed maturation protein	Late embryogenesis abundant protein D-34 OS=Gossypium hirsutum OX=3635 PE=3 SV=1	S	Function unknown	late embryogenesis abundant protein D-34-like [Aegilops tauschii subsp. tauschii]	cellular component: cell (GO:0005623);; cellular component: cell part (GO:0044464);; cellular component: organelle (GO:0043226);; cellular component: organelle part (GO:0044422);; biological process: cellular process (GO:0009987);; biological process: single-organism process (GO:0044699);; biological process: biological regulation (GO:0065007);; biological process: multicellular organismal proces…
TraesCS5A03G0079300	8.99247	386	6.58588	260	8.02357	360	17.0919	814	10.1541	455	9.76169	451	6.31215e-05	-0.664422	Down	[J]	Translation, ribosomal structure and biogenesis	Molecular Function: structural constituent of ribosome (GO:0003735);; Biological Process: translation (GO:0006412);; Cellular Component: small ribosomal subunit (GO:0015935);; Cellular Component: cytosolic small ribosomal subunit (GO:0022627);;	K02969|4.3e-59|ats:109769435|K02969 small subunit ribosomal protein S20e | (RefSeq) LOC109769435; 40S ribosomal protein S20-like isoform X1	Ribosome (ko03010)	[J]	Translation, ribosomal structure and biogenesis	Ribosomal protein S10p/S20e	40S ribosomal protein S20 OS=Oryza sativa subsp. japonica OX=39947 GN=RPS20 PE=2 SV=2	J	Translation, ribosomal structure and biogenesis	40S ribosomal protein S20-like isoform X1 [Aegilops tauschii subsp. tauschii]	molecular function: structural molecule activity (GO:0005198);; biological process: metabolic process (GO:0008152);; biological process: cellular process (GO:0009987);; cellular component: cell (GO:0005623);; cellular component: macromolecular complex (GO:0032991);; cellular component: organelle (GO:0043226);; cellular component: organelle part (GO:0044422);; cellular component: cell part (GO:004…
TraesCS4D03G0456800	0.600664	131	0.371244	75	0.320874	71	1.34313	325	0.530944	119	0.558088	125	0.0057857	-0.663678	Down	--	--	--	K14405|9.2e-28|dcr:108198495|K14405 pre-mRNA 3'-end-processing factor FIP1 | (RefSeq) FIP1[V]-like protein	mRNA surveillance pathway (ko03015)	[A]	RNA processing and modification	Fip1 motif	FIP1[V]-like protein OS=Arabidopsis thaliana OX=3702 GN=FIPS5 PE=1 SV=1	A	RNA processing and modification	FIP1[III]-like protein isoform X1 [Aegilops tauschii subsp. tauschii]	--
TraesCS7D03G1089300	0.483902	38	0.646691	46	0.485489	39	1.45644	125	0.708736	57	0.981043	82	0.00965946	-0.663605	Down	--	--	Molecular Function: protein binding (GO:0005515);;	--	--	--	--	F-box domain	--	S	Function unknown	putative F-box protein At1g30920 [Aegilops tauschii subsp. tauschii]	molecular function: binding (GO:0005488)
NewGene_4943	0.560675	69	0.276119	31	0.469799	60	0.913913	124	0.704134	90	0.610063	80	0.00697179	-0.661747	Down	--	--	Biological Process: intracellular protein transport (GO:0006886);; Biological Process: vesicle-mediated transport (GO:0016192);; Cellular Component: clathrin adaptor complex (GO:0030131);;	--	--	--	--	--	--	U	Intracellular trafficking, secretion, and vesicular transport	--	biological process: localization (GO:0051179);; cellular component: cell (GO:0005623);; cellular component: membrane (GO:0016020);; cellular component: macromolecular complex (GO:0032991);; cellular component: membrane part (GO:0044425);; cellular component: cell part (GO:0044464)
TraesCS5B03G1059200	2.32561	689	1.32696	361	2.46297	762	4.886	1605	2.36333	731	2.4976	797	0.000229852	-0.660322	Down	[F]	Nucleotide transport and metabolism	Molecular Function: iron ion binding (GO:0005506);; Molecular Function: electron carrier activity (GO:0009055);; Molecular Function: 2 iron, 2 sulfur cluster binding (GO:0051537);; Molecular Function: FAD binding (GO:0071949);;	K11817|0.0e+00|ats:109752661|K11817 indole-3-acetaldehyde oxidase [EC:1.2.3.7] | (RefSeq) LOC109752661; probable aldehyde oxidase 2	Tryptophan metabolism (ko00380)	[F]	Nucleotide transport and metabolism	Molybdopterin-binding domain of aldehyde dehydrogenase	Probable aldehyde oxidase 2 OS=Oryza sativa subsp. japonica OX=39947 GN=Os03g0790900 PE=2 SV=1	F	Nucleotide transport and metabolism	unnamed protein product [Triticum turgidum subsp. durum]	molecular function: binding (GO:0005488);; molecular function: electron carrier activity (GO:0009055)
[truncated: 67 more rows]
