# Supplementary material for: TaMIR397-6A and -6B Homoeologs Encode Active miR397 Contributing to the Regulation of Grain Size in Hexaploid Wheat
Source: Int J Mol Sci. 2024 Jul 13;25(14):7696. doi: 10.3390/ijms25147696 (PMC11276883; doi:10.3390/ijms25147696)
Supplement: Supplementary file 1 [file ijms-25-07696-s001.zip › Supplementary Table S3.xlsx]

## Sheet: biomarker
Supplementary Table S3 . Differentially expressed gene information in ST wheat grains
Gene ID	ST-1_FPKM	ST-1_count	ST-2_FPKM	ST-2_count	ST-3_FPKM	ST-3_count	CK-1_FPKM	CK-1_count	CK-2_FPKM	CK-2_count	CK-3_FPKM	CK-3_count	Pvalue	log2FC	Regulateda	COG_class	COG_class_annotation	GO_annotation	KEGG_annotation	KEGG_pathway_annotation	KOG_class	KOG_class_annotation	Pfam_annotation	Swiss_Prot_annotation	eggNOG_class	eggNOG_class_annotation	NR_annotation	GO_second_level_annotation
NewGene_23994	1.57529	265	0.907985	183	1.0233	179	0	0	0	0	0	0	9.8738e-54	4.03692	Up	--	--	--	--	--	--	--	--	--	--	--	--	--
TraesCS5B03G1153000	9.49099	411	3.52514	192	4.92629	235	0	0	0	0	0	0	1.32825e-42	3.69386	Up	--	--	Biological Process: defense response (GO:0006952);;	--	--	--	--	Plant thionin	--	--	--	unnamed protein product [Triticum turgidum subsp. durum]	biological process: response to stimulus (GO:0050896)
NewGene_23476	4.82296	233	2.92259	176	1.89683	102	0	0	0	0	0	0	2.69067e-37	3.45263	Up	--	--	Molecular Function: molecular_function (GO:0003674);; Molecular Function: transporter activity (GO:0005215);; Cellular Component: cellular_component (GO:0005575);; Cellular Component: intracellular (GO:0005622);; Cellular Component: cell (GO:0005623);; Cellular Component: cytoplasm (GO:0005737);; Cellular Component: vacuole (GO:0005773);; Biological Process: transport (GO:0006810);; Biological Pr…	--	--	--	--	--	--	P	Inorganic ion transport and metabolism	hypothetical protein TRIUR3_31948 [Triticum urartu]	molecular function: transporter activity (GO:0005215);; cellular component: cell (GO:0005623);; cellular component: cell part (GO:0044464);; cellular component: organelle (GO:0043226);; biological process: localization (GO:0051179)
NewGene_21369	1.46246	193	0.757042	126	0.771674	93	0	0	0	0	0	0	6.19736e-36	3.38224	Up	--	--	--	--	--	--	--	--	--	--	--	--	--
NewGene_12388	5.98781	543	3.45304	402	3.49195	349	0.396073	48	0.206219	24	0.254296	32	4.68221e-54	3.17209	Up	--	--	--	--	--	--	--	--	--	--	--	--	--
NewGene_15183	2.4244	88	1.61713	73	1.43828	57	0	0	0	0	0	0	3.19765e-26	2.89935	Up	--	--	--	--	--	--	--	--	--	--	--	--	--
TraesCS2D03G0274300LC	1.69792	158	0.912919	107	0.57928	59	0	0	0	0	0	0	2.18513e-24	2.81114	Up	--	--	--	--	--	--	--	--	--	--	--	--	--
TraesCS7D03G0187300LC	1.92039	101	0.913033	60	1.06629	61	0	0	0	0	0	0	8.66044e-24	2.76783	Up	--	--	--	--	--	--	--	--	--	--	--	nucleolin-like [Aegilops tauschii subsp. tauschii]	--
TraesCS3B03G0504900LC	1.08767	125	0.969046	139	0.969517	121	0.054223	9	0.056815	8	0.013964	3	2.49933e-23	2.63853	Up	--	--	--	--	--	--	--	Retroviral aspartyl protease	--	--	--	retrotransposon protein, putative, unclassified [Oryza sativa Japonica Group]	--
NewGene_10205	1.2647	109	0.868918	95	0.634778	62	0.059645	7	0.055154	6	0	0	1.75097e-16	2.26047	Up	--	--	--	--	--	--	--	--	--	--	--	--	--
NewGene_15711	2.85896	321	1.34105	198	1.53557	197	0.106856	17	0.165442	24	0.092544	14	1.03379e-16	2.22733	Up	--	--	--	--	--	--	--	--	--	--	--	--	--
TraesCS2D03G0227900LC	4.58551	225	2.57832	159	2.26053	121	0.626848	40	0.208842	13	0.376088	24	1.67841e-20	2.19761	Up	--	--	--	--	--	--	--	--	--	--	--	uncharacterized protein LOC109765358 [Aegilops tauschii subsp. tauschii]	--
TraesCS5B03G1083200	5.83774	328	4.21557	297	4.55054	278	1.51921	110	0.542672	37	0.673039	48	3.25018e-22	2.05244	Up	--	--	--	--	--	[O]	Posttranslational modification, protein turnover, chaperones	PITH domain	PITH domain-containing protein At3g04780 OS=Arabidopsis thaliana OX=3702 GN=At3g04780 PE=1 SV=2	O	Posttranslational modification, protein turnover, chaperones	PITH domain-containing protein At3g04780 [Aegilops tauschii subsp. tauschii]	--
TraesCS6A03G0371500LC	2.59658	121	1.24597	74	1.26843	65	0.202166	13	0.028179	2	0.178683	11	5.02014e-13	1.96537	Up	--	--	Molecular Function: zinc ion binding (GO:0008270);;	K17086|5.7e-12|fve:101300290|K17086 transmembrane 9 superfamily member 2/4 | (RefSeq) uncharacterized LOC101300290	--	--	--	SWIM zinc finger	--	--	--	unnamed protein product [Triticum aestivum]	molecular function: binding (GO:0005488)
NewGene_196	13.237	3123	6.65077	1958	4.60875	1170	0.024319	8	0.079918	24	0.130615	39	3.90792e-11	1.79717	Up	--	--	--	--	--	--	--	--	--	O	Posttranslational modification, protein turnover, chaperones	hypothetical protein TRIUR3_06012 [Triticum urartu]	--
TraesCS5B03G0357800LC	1.77788	71	1.18509	59	1.72488	75	0	0	0	0	0.078551	4	1.36622e-10	1.76048	Up	--	--	Biological Process: cytoplasmic translation (GO:0002181);; Biological Process: immune system process (GO:0002376);; Molecular Function: molecular_function (GO:0003674);; Molecular Function: nucleic acid binding (GO:0003676);; Molecular Function: RNA binding (GO:0003723);; Molecular Function: catalytic activity (GO:0003824);; Molecular Function: aminoacyl-tRNA ligase activity (GO:0004812);; Molecu…	K01885|9.9e-66|ats:109781491|K01885 glutamyl-tRNA synthetase [EC:6.1.1.17] | (RefSeq) LOC109781491; glutamate--tRNA ligase, cytoplasmic-like isoform X1	Porphyrin and chlorophyll metabolism (ko00860);; Aminoacyl-tRNA biosynthesis (ko00970)	[J]	Translation, ribosomal structure and biogenesis	--	Glutamate--tRNA ligase, cytoplasmic OS=Arabidopsis thaliana OX=3702 GN=At5g26710 PE=1 SV=1	J	Translation, ribosomal structure and biogenesis	unnamed protein product [Triticum turgidum subsp. durum]	biological process: metabolic process (GO:0008152);; biological process: cellular process (GO:0009987);; biological process: immune system process (GO:0002376);; molecular function: binding (GO:0005488);; molecular function: catalytic activity (GO:0003824);; cellular component: cell (GO:0005623);; cellular component: cell part (GO:0044464);; cellular component: membrane (GO:0016020);; biological …
NewGene_4159	1.30006	167	0.627313	100	0.436036	61	0.204225	34	0.060906	10	0.09766	16	1.35333e-10	1.69749	Up	--	--	--	--	--	--	--	--	--	--	--	--	--
TraesCS5B03G1122900	3.19854	215	2.05956	173	1.60163	117	0.214864	19	0.11439	10	0	0	8.76019e-10	1.68869	Up	--	--	Biological Process: regulation of transcription, DNA-templated (GO:0006355);; Molecular Function: protein dimerization activity (GO:0046983);;	K18878|2.7e-26|cann:107866053|K18878 BHLH transcription factor Upa20 | (RefSeq) Upa20; transcription factor bHLH137-like	Plant-pathogen interaction (ko04626)	--	--	Helix-loop-helix DNA-binding domain	Transcription factor BHLH089 OS=Oryza sativa subsp. japonica OX=39947 GN=BHLH089 PE=1 SV=1	K	Transcription	transcription factor bHLH79-like [Aegilops tauschii subsp. tauschii]	biological process: biological regulation (GO:0065007);; molecular function: binding (GO:0005488)
NewGene_8741	2.27011	316	2.22045	328	3.20474	410	0.651439	99	0.386737	60	0.386002	76	7.93489e-11	1.65066	Up	--	--	--	--	--	--	--	--	--	--	--	--	--
TraesCS5B03G1086200	9.60495	396	3.62905	188	1.85577	84	0.347847	19	0.391076	20	0.379013	20	4.12287e-09	1.62825	Up	--	--	--	--	--	--	--	--	--	--	--	vegetative cell wall protein gp1-like [Aegilops tauschii subsp. tauschii]	--
TraesCS5B03G1100300	5.83364	256	6.18288	340	7.38526	353	2.01867	115	1.13677	61	1.12287	62	1.64909e-10	1.60142	Up	--	--	--	--	--	--	--	Protein of unknown function (DUF1618)	--	S	Function unknown	unnamed protein product [Triticum turgidum subsp. durum]	--
TraesCS5B03G1123000	47.1501	2514	34.7034	2316	32.2617	1872	19.3265	1328	8.205	531	6.95991	465	3.98156e-16	1.56808	Up	--	--	Cellular Component: integral component of membrane (GO:0016021);; Biological Process: vesicle-mediated transport (GO:0016192);;	K08511|3.8e-120|ats:109737375|K08511 vesicle-associated membrane protein 72 | (RefSeq) LOC109737375; vesicle-associated membrane protein 721	--	[U]	Intracellular trafficking, secretion, and vesicular transport	Synaptobrevin	Vesicle-associated membrane protein 725 OS=Arabidopsis thaliana OX=3702 GN=VAMP725 PE=2 SV=2	U	Intracellular trafficking, secretion, and vesicular transport	vesicle-associated membrane protein 721 [Aegilops tauschii subsp. tauschii]	cellular component: membrane (GO:0016020);; cellular component: membrane part (GO:0044425);; biological process: localization (GO:0051179)
TraesCS3A03G1125300	17.9955	1193	4.0825	339	3.52154	254	1.40761	121	0.240205	20	0.416281	35	1.92749e-08	1.55231	Up	--	--	Cellular Component: extracellular region (GO:0005576);; Biological Process: sexual reproduction (GO:0019953);;	K20628|3.5e-55|pvu:PHAVU_007G235300g|K20628 expansin | (RefSeq) hypothetical protein	--	--	--	Expansin C-terminal domain	Expansin-B7 OS=Oryza sativa subsp. japonica OX=39947 GN=EXPB7 PE=2 SV=1	L	Replication, recombination and repair	unnamed protein product [Triticum turgidum subsp. durum]	cellular component: extracellular region (GO:0005576);; biological process: reproduction (GO:0000003);; biological process: reproductive process (GO:0022414);; biological process: multi-organism process (GO:0051704)
NewGene_23397	1.35177	59	1.31059	72	1.47198	70	0.095134	6	0.135294	8	0.183866	10	2.02784e-08	1.55142	Up	--	--	--	--	--	--	--	--	--	--	--	--	--
TraesCS2D03G0231800	35.4318	1857	8.63922	567	2.34857	134	0.208045	15	0.094452	7	0.18918	13	1.51066e-08	1.50674	Up	--	--	--	--	--	--	--	--	--	--	--	uncharacterized protein LOC109781252 [Aegilops tauschii subsp. tauschii]	--
TraesCS6B03G1129700LC	3.27869	242	2.42888	225	2.38811	192	0	0	0.038402	4	0.094568	9	2.20717e-08	1.4999	Up	--	--	Molecular Function: protein dimerization activity (GO:0046983);;	K01762|5.4e-25|psom:113293991|K01762 1-aminocyclopropane-1-carboxylate synthase [EC:4.4.1.14] | (RefSeq) 1-aminocyclopropane-1-carboxylate synthase 7-like	Cysteine and methionine metabolism (ko00270)	--	--	Protein of unknown function (DUF 659)	--	S	Function unknown	hypothetical protein D1007_56553 [Hordeum vulgare]	molecular function: binding (GO:0005488)
TraesCS5D03G0247800	2.65005	351	1.58961	263	1.58565	228	0.984401	168	0.193944	32	0.281258	47	2.32878e-08	1.44963	Up	--	--	Molecular Function: calmodulin binding (GO:0005516);;	--	--	--	--	Calmodulin binding protein-like	Calmodulin-binding protein 60 B OS=Arabidopsis thaliana OX=3702 GN=CBP60B PE=2 SV=1	S	Function unknown	uncharacterized protein LOC109744514 [Aegilops tauschii subsp. tauschii]	molecular function: binding (GO:0005488)
TraesCS4D03G0177100LC	2.52473	154	2.12758	163	2.31075	154	0.349842	28	0.515638	39	0.308921	24	2.39885e-07	1.40818	Up	--	--	--	--	--	--	--	--	--	--	--	--	--
NewGene_6032	12.4508	1300	4.88837	629	2.64847	285	0.111631	18	0.41115	54	0.146515	22	1.85853e-07	1.40691	Up	--	--	--	--	--	--	--	--	--	--	--	--	--
TraesCS5B03G0948000LC	4.36307	428	2.81205	345	2.44989	262	1.74439	221	0.80338	96	0.802759	99	4.76731e-15	1.37731	Up	--	--	Molecular Function: nucleic acid binding (GO:0003676);; Biological Process: DNA integration (GO:0015074);;	K01303|1.2e-109|fve:101311565|K01303 acylaminoacyl-peptidase [EC:3.4.19.1] | (RefSeq) uncharacterized LOC101311565	--	[R]	General function prediction only	RNase H-like domain found in reverse transcriptase	Uncharacterized mitochondrial protein AtMg00750 OS=Arabidopsis thaliana OX=3702 GN=AtMg00750 PE=4 SV=1	L	Replication, recombination and repair	uncharacterized protein LOC112419073 [Medicago truncatula]	molecular function: binding (GO:0005488);; biological process: metabolic process (GO:0008152);; biological process: cellular process (GO:0009987)
TraesCS6A03G0172700LC	2.00689	164	0.95365	98	1.09004	97	0.31147	33	0.304111	30	0.315147	33	3.62959e-07	1.32271	Up	--	--	Biological Process: transposition (GO:0032196);;	--	--	--	--	Plant transposase (Ptta/En/Spm family)	--	--	--	unnamed protein product [Triticum turgidum subsp. durum]	biological process: cellular process (GO:0009987);; biological process: single-organism process (GO:0044699)
TraesCS3B03G0986700	1.83646	197	2.33659	313	1.51972	178	0.421303	61	0.470598	62	0.322045	44	8.68468e-07	1.32215	Up	[DZ]	Cell cycle control, cell division, chromosome partitioning;; Cytoskeleton	--	K10615|3.7e-30|ppp:112282946|K10615 E3 ubiquitin-protein ligase HERC4 [EC:2.3.2.26] | (RefSeq) probable E3 ubiquitin-protein ligase HERC4 isoform X1	Ubiquitin mediated proteolysis (ko04120)	[S]	Function unknown	Regulator of chromosome condensation (RCC1) repeat	Ultraviolet-B receptor UVR8 OS=Arabidopsis thaliana OX=3702 GN=UVR8 PE=1 SV=1	--	--	unnamed protein product [Triticum turgidum subsp. durum]	--
TraesCS1A03G0340800LC	1.96283	100	1.13728	73	1.03674	58	0.469891	31	0.361577	23	0.271398	18	1.35799e-07	1.31269	Up	--	--	--	--	--	--	--	--	--	--	--	hypothetical protein D1007_58675 [Hordeum vulgare]	--
NewGene_11658	4.42246	198	1.9927	112	2.4153	118	0.473964	28	0.651842	36	0.570127	32	1.8253e-06	1.29357	Up	--	--	--	--	--	--	--	--	--	--	--	uncharacterized protein LOC109731835 [Aegilops tauschii subsp. tauschii]	--
TraesCS5B03G1111600	8.10658	321	3.32222	165	4.6591	201	2.96197	152	0.730009	36	0.730557	37	1.53603e-06	1.27387	Up	--	--	Molecular Function: DNA binding (GO:0003677);; Cellular Component: nucleus (GO:0005634);; Biological Process: regulation of transcription, DNA-templated (GO:0006355);;	--	--	[K]	Transcription	Homeobox KN domain	Homeobox protein knotted-1-like 11 OS=Oryza sativa subsp. japonica OX=39947 GN=HOS59 PE=2 SV=2	K	Transcription	unnamed protein product [Triticum turgidum subsp. durum]	molecular function: binding (GO:0005488);; cellular component: cell (GO:0005623);; cellular component: organelle (GO:0043226);; cellular component: cell part (GO:0044464);; biological process: biological regulation (GO:0065007)
NewGene_23952	0.822101	145	0.466877	103	1.11219	214	0.243082	56	0.023519	6	0.09756	22	4.59186e-06	1.26483	Up	--	--	Molecular Function: aspartic-type endopeptidase activity (GO:0004190);;	K16196|3.4e-09|pda:103708605|K16196 eukaryotic translation initiation factor 2-alpha kinase 4 [EC:2.7.11.1] | (RefSeq) eIF-2-alpha kinase GCN2	Protein processing in endoplasmic reticulum (ko04141)	--	--	Retroviral aspartyl protease	--	S	Function unknown	uncharacterized protein LOC109772242 [Aegilops tauschii subsp. tauschii]	biological process: metabolic process (GO:0008152);; molecular function: catalytic activity (GO:0003824)
TraesCS5B03G0133500LC	1.81212	150	3.24778	337	0.662345	60	0.015006	2	0.071356	8	0.015955	2	1.96292e-06	1.23605	Up	[C]	Energy production and conversion	Molecular Function: ATP binding (GO:0005524);; Biological Process: ATP synthesis coupled proton transport (GO:0015986);; Cellular Component: proton-transporting ATP synthase complex, catalytic core F(1) (GO:0045261);; Molecular Function: proton-transporting ATP synthase activity, rotational mechanism (GO:0046933);;	K02111|3.2e-268|mtr:MTR_0002s0550|K02111 F-type H+/Na+-transporting ATPase subunit alpha [EC:7.1.2.2 7.2.2.1] | (RefSeq) ATP synthase F1, alpha subunit	Oxidative phosphorylation (ko00190);; Photosynthesis (ko00195)	[C]	Energy production and conversion	ATP synthase alpha/beta family, nucleotide-binding domain	ATP synthase subunit alpha, chloroplastic OS=Triticum aestivum OX=4565 GN=atpA PE=3 SV=2	C	Energy production and conversion	unnamed protein product [Triticum turgidum subsp. durum]	molecular function: binding (GO:0005488);; biological process: metabolic process (GO:0008152);; biological process: cellular process (GO:0009987);; biological process: single-organism process (GO:0044699);; biological process: localization (GO:0051179);; cellular component: cell (GO:0005623);; cellular component: membrane (GO:0016020);; cellular component: macromolecular complex (GO:0032991);; ce…
TraesCS2B03G0442100	1.27696	65	1.99552	128	1.20129	67	0.416536	28	0.202287	13	0.372512	24	8.31417e-06	1.22317	Up	--	--	Biological Process: reproduction (GO:0000003);; Biological Process: protein polyubiquitination (GO:0000209);; Biological Process: cell morphogenesis (GO:0000902);; Biological Process: cell morphogenesis involved in differentiation (GO:0000904);; Biological Process: developmental process involved in reproduction (GO:0003006);; Molecular Function: molecular_function (GO:0003674);; Molecular Functio…	K11982|4.3e-21|ini:109161699|K11982 E3 ubiquitin-protein ligase RNF115/126 [EC:2.3.2.27] | (RefSeq) E3 ubiquitin-protein ligase RING1-like	--	[O]	Posttranslational modification, protein turnover, chaperones	Ring finger domain	E3 ubiquitin-protein ligase MPSR1 OS=Arabidopsis thaliana OX=3702 GN=MPSR1 PE=1 SV=1	O	Posttranslational modification, protein turnover, chaperones	E3 ubiquitin-protein ligase RDUF1-like [Aegilops tauschii subsp. tauschii]	biological process: reproduction (GO:0000003);; biological process: metabolic process (GO:0008152);; biological process: cellular process (GO:0009987);; biological process: developmental process (GO:0032502);; biological process: single-organism process (GO:0044699);; biological process: cellular component organization or biogenesis (GO:0071840);; biological process: reproductive process (GO:0022…
NewGene_518	0.549931	77	0.444592	78	0.380135	58	0.131411	24	0.059984	11	0.148197	26	4.76629e-06	1.22317	Up	--	--	--	--	--	--	--	--	--	--	--	--	--
NewGene_14514	10.3272	975	4.92184	582	2.97995	307	2.62258	319	1.345	155	1.40204	166	9.05498e-07	1.21991	Up	--	--	--	--	--	--	--	--	--	--	--	--	--
TraesCS7A03G0405500LC	2.73128	360	1.12814	186	1.45004	208	0.318778	55	0.190357	31	0.505442	84	1.01095e-05	1.21423	Up	--	--	--	--	--	--	--	--	--	--	--	unnamed protein product [Triticum turgidum subsp. durum]	--
NewGene_11711	0.34252	49	0.405124	68	0.598316	61	0.053414	10	0	0	0	0	3.84967e-06	1.20674	Up	--	--	--	--	--	--	--	--	--	--	--	--	--
TraesCS2A03G0935100	2.43485	299	2.78397	428	1.78378	239	0.619894	98	0.414893	62	0.755651	116	7.17844e-06	1.20105	Up	--	--	Molecular Function: molecular_function (GO:0003674);; Molecular Function: binding (GO:0005488);; Molecular Function: protein binding (GO:0005515);; Biological Process: biological_process (GO:0008150);; Biological Process: cellular process (GO:0009987);; Biological Process: cellular component organization (GO:0016043);; Biological Process: cellular component assembly (GO:0022607);; Molecular Funct…	K09553|1.6e-276|ats:109765882|K09553 stress-induced-phosphoprotein 1 | (RefSeq) LOC109765882; hsp70-Hsp90 organizing protein	--	[O]	Posttranslational modification, protein turnover, chaperones	Tetratricopeptide repeat	Hsp70-Hsp90 organizing protein OS=Triticum aestivum OX=4565 GN=HOP PE=1 SV=1	O	Posttranslational modification, protein turnover, chaperones	unnamed protein product [Triticum turgidum subsp. durum]	molecular function: binding (GO:0005488);; biological process: cellular process (GO:0009987);; biological process: cellular component organization or biogenesis (GO:0071840)
NewGene_11642	1.54672	277	0.925264	245	1.00866	156	0.43616	94	0.016167	5	0.168589	22	1.24994e-05	1.19789	Up	--	--	--	--	--	--	--	--	--	--	--	--	--
TraesCS1B03G0876000	7.88163	115	4.47045	82	5.06255	81	3.17998	60	1.34462	24	0.608915	12	7.87593e-06	1.1842	Up	--	--	--	K08592|2.1e-10|sita:101767208|K08592 sentrin-specific protease 1 [EC:3.4.22.68] | (RefSeq) uncharacterized protein LOC101767208	--	--	--	--	--	--	--	unnamed protein product [Triticum turgidum subsp. durum]	--
TraesCS7D03G1098600	2.02434	153	2.44619	231	2.6932	222	0.454973	45	0.328118	30	0.703409	67	2.38508e-05	1.16742	Up	--	--	Molecular Function: DNA binding (GO:0003677);; Cellular Component: nucleus (GO:0005634);; Biological Process: regulation of transcription, DNA-templated (GO:0006355);; Biological Process: auxin-activated signaling pathway (GO:0009734);;	K14486|5.2e-15|dzi:111286583|K14486 auxin response factor | (RefSeq) auxin response factor 7-like	Plant hormone signal transduction (ko04075)	--	--	Auxin response factor	--	K	Transcription	auxin response factor 13-like [Aegilops tauschii subsp. tauschii]	molecular function: binding (GO:0005488);; cellular component: cell (GO:0005623);; cellular component: organelle (GO:0043226);; cellular component: cell part (GO:0044464);; biological process: biological regulation (GO:0065007);; biological process: cellular process (GO:0009987);; biological process: signaling (GO:0023052);; biological process: single-organism process (GO:0044699);; biological pr…
TraesCS5D03G0936600LC	1.8869	153	3.79124	383	0.708862	63	0.067958	8	0.176862	18	0.070795	8	9.62068e-06	1.16739	Up	[C]	Energy production and conversion	Molecular Function: ATP binding (GO:0005524);; Cellular Component: chloroplast thylakoid membrane (GO:0009535);; Biological Process: ATP synthesis coupled proton transport (GO:0015986);; Cellular Component: proton-transporting ATP synthase complex, catalytic core F(1) (GO:0045261);; Molecular Function: proton-transporting ATP synthase activity, rotational mechanism (GO:0046933);;	K02112|2.9e-274|bdi:6439896|K02112 F-type H+/Na+-transporting ATPase subunit beta [EC:7.1.2.2 7.2.2.1] | (RefSeq) atpB, BrdiC_p032; ATP synthase CF1 beta subunit	Oxidative phosphorylation (ko00190);; Photosynthesis (ko00195)	[C]	Energy production and conversion	ATP synthase alpha/beta family, nucleotide-binding domain	ATP synthase subunit beta, chloroplastic OS=Aegilops columnaris OX=4493 GN=atpB PE=3 SV=1	C	Energy production and conversion	ATP synthase CF1 beta subunit [Triticum monococcum]	molecular function: binding (GO:0005488);; cellular component: cell (GO:0005623);; cellular component: membrane (GO:0016020);; cellular component: organelle (GO:0043226);; cellular component: organelle part (GO:0044422);; cellular component: cell part (GO:0044464);; biological process: metabolic process (GO:0008152);; biological process: cellular process (GO:0009987);; biological process: single-…
TraesCS2A03G1155500LC	31.2109	758	17.3378	527	5.77342	153	3.68098	116	2.86323	85	3.59776	110	2.40858e-05	1.16683	Up	[J]	Translation, ribosomal structure and biogenesis	Molecular Function: structural constituent of ribosome (GO:0003735);; Biological Process: translation (GO:0006412);; Cellular Component: chloroplast (GO:0009507);; Cellular Component: small ribosomal subunit (GO:0015935);;	K02950|5.3e-30|bdi:106865722|K02950 small subunit ribosomal protein S12 | (RefSeq) uncharacterized protein LOC106865722	Ribosome (ko03010)	[J]	Translation, ribosomal structure and biogenesis	Ribosomal protein S12/S23	30S ribosomal protein S12, chloroplastic OS=Agrostis stolonifera OX=63632 GN=rps12-A PE=3 SV=1	J	Translation, ribosomal structure and biogenesis	ribosomal protein S12 [Sporobolus helvolus]	molecular function: structural molecule activity (GO:0005198);; biological process: metabolic process (GO:0008152);; biological process: cellular process (GO:0009987);; cellular component: cell (GO:0005623);; cellular component: organelle (GO:0043226);; cellular component: cell part (GO:0044464);; cellular component: macromolecular complex (GO:0032991);; cellular component: organelle part (GO:004…
TraesCS6A03G0880600	8.07288	580	6.26858	563	3.28702	257	2.66993	247	1.45831	127	1.80551	163	1.06419e-06	1.16181	Up	[O]	Posttranslational modification, protein turnover, chaperones	Molecular Function: molecular_function (GO:0003674);; Molecular Function: binding (GO:0005488);; Molecular Function: protein binding (GO:0005515);; Molecular Function: chaperone binding (GO:0051087);;	K09510|2.1e-13|mpp:MICPUCDRAFT_28590|K09510 DnaJ homolog subfamily B member 4 | (RefSeq) hypothetical protein	--	[O]	Posttranslational modification, protein turnover, chaperones	DnaJ domain	DnaJ protein P58IPK homolog B OS=Oryza sativa subsp. japonica OX=39947 GN=P58B PE=1 SV=1	O	Posttranslational modification, protein turnover, chaperones	dnaJ homolog subfamily B member 6-like isoform X1 [Aegilops tauschii subsp. tauschii]	molecular function: binding (GO:0005488)
TraesCS5A03G0954900	1.75493	94	1.25751	85	0.997426	59	0.809282	56	0.220185	15	0.352697	24	2.92139e-06	1.16014	Up	--	--	--	--	--	[R]	General function prediction only	C2H2-type zinc finger	Zinc finger protein 1 OS=Triticum aestivum OX=4565 PE=2 SV=1	S	Function unknown	zinc finger protein 1 [Aegilops tauschii subsp. tauschii]	--
TraesCS5B03G0947900LC	4.03903	603	2.11253	395	1.94016	316	1.80188	347	0.668376	121	0.708955	133	2.65662e-08	1.15988	Up	--	--	--	K01303|2.2e-81|fve:101311565|K01303 acylaminoacyl-peptidase [EC:3.4.19.1] | (RefSeq) uncharacterized LOC101311565	--	[R]	General function prediction only	Reverse transcriptase (RNA-dependent DNA polymerase)	--	L	Replication, recombination and repair	uncharacterized protein LOC109772711 [Aegilops tauschii subsp. tauschii]	--
TraesCS4B03G0681700LC	3.89755	137	1.84506	82	1.42058	55	1.19286	54	0.328993	14	0.177931	8	2.76281e-05	1.15793	Up	--	--	--	--	--	--	--	--	--	--	--	hypothetical protein TRIUR3_18241 [Triticum urartu]	--
TraesCS3B03G0498100	44.6616	1753	15.6282	768	4.05352	174	3.50995	178	1.93591	93	2.50359	123	2.68462e-05	1.15294	Up	--	--	--	--	--	--	--	Late embryogenesis abundant protein	Late embryogenesis abundant protein Lea5 OS=Citrus sinensis OX=2711 GN=LEA5 PE=2 SV=1	S	Function unknown	hypothetical protein D1007_05564 [Hordeum vulgare]	--
TraesCS2B03G0864000LC	201.418	2639	163.944	2689	25.6059	365	36.7042	620	11.9637	190	12.8296	211	3.17959e-05	1.14459	Up	--	--	Molecular Function: ATP binding (GO:0005524);; Cellular Component: chloroplast (GO:0009507);;	K03046|5.0e-06|nto:108945874|K03046 DNA-directed RNA polymerase subunit beta' [EC:2.7.7.6] | (RefSeq) uncharacterized protein LOC108945874	RNA polymerase (ko03020)	--	--	--	--	--	--	hypothetical protein SETIT_J017100v2 [Setaria italica]	molecular function: binding (GO:0005488);; cellular component: cell (GO:0005623);; cellular component: organelle (GO:0043226);; cellular component: cell part (GO:0044464)
TraesCS2D03G0235300	1.24535	355	0.672848	239	0.561328	173	0.512529	188	0.100924	35	0.091527	33	2.98652e-05	1.14299	Up	--	--	Molecular Function: DNA binding (GO:0003677);; Molecular Function: ADP binding (GO:0043531);;	K15078|5.4e-61|vvi:100255136|K15078 structure-specific endonuclease subunit SLX1 [EC:3.6.1.-] | (RefSeq) putative disease resistance protein RGA1	--	[T]	Signal transduction mechanisms	NB-ARC domain	Putative disease resistance protein RGA4 OS=Solanum bulbocastanum OX=147425 GN=RGA4 PE=2 SV=1	T	Signal transduction mechanisms	putative disease resistance protein RGA4 isoform X1 [Aegilops tauschii subsp. tauschii]	molecular function: binding (GO:0005488)
TraesCS2D03G1078700	3.32095	339	1.07962	138	0.743514	83	0.335837	45	0.316867	40	0.325862	42	3.92623e-05	1.1348	Up	[G]	Carbohydrate transport and metabolism	Cellular Component: integral component of membrane (GO:0016021);; Molecular Function: transmembrane transporter activity (GO:0022857);;	K08202|7.2e-284|ats:109733884|K08202 MFS transporter, OCT family, solute carrier family 22 (organic cation transporter), member 4/5 | (RefSeq) LOC109733884; organic cation/carnitine transporter 4-like	--	[R]	General function prediction only	Sugar (and other) transporter	Organic cation/carnitine transporter 4 OS=Arabidopsis thaliana OX=3702 GN=OCT4 PE=2 SV=1	S	Function unknown	organic cation/carnitine transporter 4-like [Aegilops tauschii subsp. tauschii]	cellular component: membrane (GO:0016020);; cellular component: membrane part (GO:0044425);; biological process: localization (GO:0051179);; molecular function: transporter activity (GO:0005215)
TraesCS3D03G0780900	2.99311	390	1.78914	292	1.53859	218	1.01052	170	0.429157	68	0.805159	131	1.12955e-06	1.13167	Up	[O]	Posttranslational modification, protein turnover, chaperones	Molecular Function: ATP binding (GO:0005524);;	K03283|0.0e+00|ats:109751487|K03283 heat shock 70kDa protein 1/2/6/8 | (RefSeq) LOC109751487; heat shock cognate 70 kDa protein	Spliceosome (ko03040);; Protein processing in endoplasmic reticulum (ko04141);; Endocytosis (ko04144)	[O]	Posttranslational modification, protein turnover, chaperones	Hsp70 protein	Heat shock cognate 70 kDa protein OS=Petunia hybrida OX=4102 GN=HSP70 PE=2 SV=1	O	Posttranslational modification, protein turnover, chaperones	heat shock cognate 70 kDa protein [Aegilops tauschii subsp. tauschii]	molecular function: binding (GO:0005488)
TraesCS5B03G1173900	11.0909	1091	8.23052	1014	8.20997	879	5.90905	750	2.96339	354	3.16695	390	6.01108e-13	1.12926	Up	[M]	Cell wall/membrane/envelope biogenesis	Molecular Function: protein serine/threonine kinase activity (GO:0004674);; Molecular Function: ATP binding (GO:0005524);;	K04427|3.1e-67|var:108340739|K04427 mitogen-activated protein kinase kinase kinase 7 [EC:2.7.11.25] | (RefSeq) serine/threonine-protein kinase HT1-like	--	[T]	Signal transduction mechanisms	Protein tyrosine and serine/threonine kinase	Serine/threonine-protein kinase STY13 OS=Arabidopsis thaliana OX=3702 GN=STY13 PE=1 SV=2	T	Signal transduction mechanisms	serine/threonine-protein kinase HT1 [Aegilops tauschii subsp. tauschii]	biological process: metabolic process (GO:0008152);; biological process: cellular process (GO:0009987);; molecular function: catalytic activity (GO:0003824);; molecular function: binding (GO:0005488)
TraesCS2B03G0512800	4.505	265	2.21152	163	1.15407	74	0.382048	29	0.573233	41	0.436064	32	4.66733e-05	1.12722	Up	--	--	Biological Process: nitrogen compound metabolic process (GO:0006807);; Biological Process: multicellular organism development (GO:0007275);; Biological Process: biological_process (GO:0008150);; Biological Process: metabolic process (GO:0008152);; Biological Process: anatomical structure morphogenesis (GO:0009653);; Biological Process: leaf morphogenesis (GO:0009965);; Biological Process: shoot s…	--	--	--	--	Lateral organ boundaries (LOB) domain	LOB domain-containing protein 37 OS=Arabidopsis thaliana OX=3702 GN=LBD37 PE=2 SV=1	S	Function unknown	LOB domain-containing protein 37-like [Aegilops tauschii subsp. tauschii]	biological process: metabolic process (GO:0008152);; biological process: multicellular organismal process (GO:0032501);; biological process: developmental process (GO:0032502);; biological process: single-organism process (GO:0044699)
TraesCS5B03G1173800	7.65903	584	4.72059	448	4.97237	408	1.71392	168	1.95576	168	1.79074	167	9.25056e-06	1.11818	Up	--	--	--	--	--	--	--	--	U-box domain-containing protein 62 OS=Arabidopsis thaliana OX=3702 GN=PUB62 PE=2 SV=1	S	Function unknown	unnamed protein product [Triticum turgidum subsp. durum]	--
TraesCS1B03G0887400LC	10.0713	2553	7.73231	2454	2.77493	766	2.25251	736	1.85447	570	1.04256	331	4.13693e-05	1.11751	Up	--	--	--	--	--	--	--	--	--	--	--	--	--
TraesCS1B03G0531100	7.43701	379	5.95899	380	3.86464	215	2.79384	184	1.68869	105	2.01008	129	6.15876e-07	1.10389	Up	--	--	Biological Process: mRNA splicing, via spliceosome (GO:0000398);; Cellular Component: U5 snRNP (GO:0005682);; Cellular Component: U4/U6 x U5 tri-snRNP complex (GO:0046540);;	K12859|7.7e-79|ats:109772928|K12859 U5 snRNP protein, DIM1 family | (RefSeq) LOC109772928; thioredoxin-like protein YLS8	Spliceosome (ko03040)	[AD]	RNA processing and modification;; Cell cycle control, cell division, chromosome partitioning	Mitosis protein DIM1	Thioredoxin-like protein YLS8 OS=Arabidopsis thaliana OX=3702 GN=YLS8 PE=1 SV=1	--	--	thioredoxin-like protein YLS8 [Aegilops tauschii subsp. tauschii]	biological process: metabolic process (GO:0008152);; biological process: cellular process (GO:0009987);; cellular component: cell (GO:0005623);; cellular component: macromolecular complex (GO:0032991);; cellular component: organelle (GO:0043226);; cellular component: organelle part (GO:0044422);; cellular component: cell part (GO:0044464)
TraesCS2D03G0271500	2.16465	219	1.2379	157	1.25749	139	0.875732	114	0.241514	30	0.548964	70	7.96958e-06	1.10368	Up	[M]	Cell wall/membrane/envelope biogenesis	Molecular Function: UDP-N-acetylglucosamine-dolichyl-phosphate N-acetylglucosaminephosphotransferase activity (GO:0003975);; Biological Process: protein N-linked glycosylation (GO:0006487);; Biological Process: dolichyl diphosphate biosynthetic process (GO:0006489);; Molecular Function: phospho-N-acetylmuramoyl-pentapeptide-transferase activity (GO:0008963);; Cellular Component: integral componen…	K01001|1.2e-231|ats:109758837|K01001 UDP-N-acetylglucosamine--dolichyl-phosphate N-acetylglucosaminephosphotransferase [EC:2.7.8.15] | (RefSeq) LOC109758837; UDP-N-acetylglucosamine--dolichyl-phosphate N-acetylglucosaminephosphotransferase-like	N-Glycan biosynthesis (ko00510)	[G]	Carbohydrate transport and metabolism	Glycosyl transferase family 4	--	G	Carbohydrate transport and metabolism	unnamed protein product [Triticum aestivum]	molecular function: catalytic activity (GO:0003824);; biological process: metabolic process (GO:0008152);; biological process: cellular process (GO:0009987);; biological process: single-organism process (GO:0044699);; cellular component: membrane (GO:0016020);; cellular component: membrane part (GO:0044425)
NewGene_3780	0.795636	125	0.629472	122	0.368901	63	0.362909	73	0.150526	29	0.132415	26	9.27134e-06	1.10169	Up	--	--	--	--	--	--	--	--	--	--	--	--	--
TraesCS2D03G0524600LC	0.350444	72	0.532847	136	0.489354	109	0.125165	33	0.117331	29	0.029753	8	7.53859e-05	1.09482	Up	--	--	--	--	--	--	--	Domain of unknown function (DUF4283)	--	--	--	uncharacterized protein LOC109755657 [Aegilops tauschii subsp. tauschii]	--
TraesCS5D03G0402800	3.23637	123	4.41682	211	2.44972	102	0.633708	32	0.410058	19	1.037	50	7.92468e-05	1.09293	Up	--	--	--	--	--	--	--	--	--	--	--	unnamed protein product [Triticum turgidum subsp. durum]	--
TraesCS7D03G0399300	7.99908	369	10.1748	587	8.89259	446	1.19077	71	1.0029	57	2.69008	156	7.93159e-05	1.0918	Up	[J]	Translation, ribosomal structure and biogenesis	Cellular Component: thylakoid (GO:0009579);; Cellular Component: integral component of membrane (GO:0016021);;	K01092|7.5e-12|boe:106307850|K01092 myo-inositol-1(or 4)-monophosphatase [EC:3.1.3.25] | (RefSeq) phosphatase IMPL1, chloroplastic-like isoform X1	Inositol phosphate metabolism (ko00562);; Phosphatidylinositol signaling system (ko04070)	--	--	CAAD domains of cyanobacterial aminoacyl-tRNA synthetase	Protein CURVATURE THYLAKOID 1A, chloroplastic OS=Arabidopsis thaliana OX=3702 GN=CURT1A PE=1 SV=1	S	Function unknown	protein CURVATURE THYLAKOID 1B, chloroplastic-like [Aegilops tauschii subsp. tauschii]	cellular component: cell (GO:0005623);; cellular component: cell part (GO:0044464);; cellular component: membrane (GO:0016020);; cellular component: membrane part (GO:0044425)
NewGene_11685	1.1625	150	0.978504	158	0.678838	95	0.323116	54	0.167599	27	0.366387	59	4.79582e-05	1.07366	Up	--	--	--	--	--	--	--	--	--	--	--	--	--
TraesCS3D03G0392400	14.8771	597	5.7251	288	1.74465	77	1.57469	82	1.09042	54	1.07286	54	0.000106151	1.07139	Up	--	--	--	--	--	--	--	Late embryogenesis abundant protein	Late embryogenesis abundant protein Lea5 OS=Citrus sinensis OX=2711 GN=LEA5 PE=2 SV=1	S	Function unknown	late embryogenesis abundant protein Lea5-like [Aegilops tauschii subsp. tauschii]	--
TraesCS2D03G1274700	9.26229	562	4.3387	330	1.1841	79	1.73011	136	0.619575	46	0.611449	47	0.000118404	1.06531	Up	--	--	Cellular Component: integral component of membrane (GO:0016021);;	--	--	--	--	Late embryogenesis abundant protein	NDR1/HIN1-like protein 10 OS=Arabidopsis thaliana OX=3702 GN=NHL10 PE=2 SV=1	S	Function unknown	NDR1/HIN1-like protein 10 [Aegilops tauschii subsp. tauschii]	cellular component: membrane (GO:0016020);; cellular component: membrane part (GO:0044425)
TraesCS3D03G1197600	21.6713	1739	13.105	1316	2.86199	250	3.99078	413	2.03749	199	1.50133	151	0.000119985	1.0646	Up	--	--	--	K12472|3.2e-11|cqi:110701739|K12472 epidermal growth factor receptor substrate 15 | (RefSeq) GATA zinc finger domain-containing protein 14-like	Endocytosis (ko04144)	--	--	BURP domain	BURP domain-containing protein 2 OS=Oryza sativa subsp. japonica OX=39947 GN=BURP2 PE=2 SV=1	S	Function unknown	hypothetical protein TRIUR3_18765 [Triticum urartu]	--
TraesCS7A03G0212600	11.5854	1552	10.9988	1844	7.58683	1106	5.63588	973	3.62325	589	3.23671	543	7.38758e-07	1.05302	Up	[P]	Inorganic ion transport and metabolism	Molecular Function: secondary active sulfate transmembrane transporter activity (GO:0008271);; Cellular Component: integral component of membrane (GO:0016021);;	K17471|0.0e+00|ats:109761210|K17471 sulfate transporter 3 | (RefSeq) LOC109761210; probable sulfate transporter 3.4	--	[P]	Inorganic ion transport and metabolism	Sulfate permease family	Probable sulfate transporter 3.4 OS=Arabidopsis thaliana OX=3702 GN=SULTR3;4 PE=2 SV=1	P	Inorganic ion transport and metabolism	probable sulfate transporter 3.4 [Aegilops tauschii subsp. tauschii]	biological process: single-organism process (GO:0044699);; biological process: localization (GO:0051179);; molecular function: transporter activity (GO:0005215);; cellular component: membrane (GO:0016020);; cellular component: membrane part (GO:0044425)
NewGene_11640	4.57105	635	2.1449	337	0.334632	54	0.390212	74	0.234815	44	0.188264	34	0.000111442	1.04839	Up	--	--	--	--	--	--	--	--	--	--	--	--	--
TraesCS7D03G0704300	10.534	1441	7.40768	1255	2.61544	393	2.86562	505	1.83666	221	2.01602	336	9.43483e-05	1.0467	Up	--	--	Molecular Function: DNA binding (GO:0003677);; Cellular Component: nucleus (GO:0005634);;	K12133|0.0e+00|ats:109781264|K12133 MYB-related transcription factor LHY | (RefSeq) LOC109781264; protein LHY	Circadian rhythm - plant (ko04712)	[O]	Posttranslational modification, protein turnover, chaperones	Myb-like DNA-binding domain	Protein LHY OS=Arabidopsis thaliana OX=3702 GN=LHY PE=1 SV=2	K	Transcription	unnamed protein product [Triticum turgidum subsp. durum]	molecular function: binding (GO:0005488);; cellular component: cell (GO:0005623);; cellular component: organelle (GO:0043226);; cellular component: cell part (GO:0044464)
NewGene_1867	1.64689	98	1.00921	75	0.790563	52	0.571502	44	0.376242	28	0.17352	13	7.2955e-05	1.04482	Up	--	--	--	--	--	--	--	--	--	--	--	--	--
NewGene_20765	1.58173	73	1.47274	85	1.60017	81	0.651729	39	0.345343	20	0.063053	4	0.000176692	1.03722	Up	--	--	--	--	--	--	--	--	--	--	--	uncharacterized protein LOC109776986 [Aegilops tauschii subsp. tauschii]	--
TraesCS2B03G1029400	2.84958	373	3.70042	605	2.68539	382	1.06896	180	0.824657	131	1.1254	184	8.72156e-05	1.03516	Up	--	--	Molecular Function: molecular_function (GO:0003674);; Molecular Function: binding (GO:0005488);; Molecular Function: protein binding (GO:0005515);; Biological Process: biological_process (GO:0008150);; Biological Process: cellular process (GO:0009987);; Biological Process: cellular component organization (GO:0016043);; Biological Process: cellular component assembly (GO:0022607);; Molecular Funct…	K09553|2.5e-277|ats:109765882|K09553 stress-induced-phosphoprotein 1 | (RefSeq) LOC109765882; hsp70-Hsp90 organizing protein	--	[O]	Posttranslational modification, protein turnover, chaperones	Tetratricopeptide repeat	Hsp70-Hsp90 organizing protein OS=Triticum aestivum OX=4565 GN=HOP PE=1 SV=1	O	Posttranslational modification, protein turnover, chaperones	unnamed protein product [Triticum turgidum subsp. durum]	molecular function: binding (GO:0005488);; biological process: cellular process (GO:0009987);; biological process: cellular component organization or biogenesis (GO:0071840)
TraesCS1A03G0930100LC	48.0775	2753	19.0068	1362	7.89559	492	0.94931	71	3.18144	221	0.776945	56	8.0768e-05	1.03378	Up	--	--	Molecular Function: iron ion binding (GO:0005506);; Cellular Component: photosystem II (GO:0009523);; Cellular Component: chloroplast thylakoid membrane (GO:0009535);; Biological Process: photosynthetic electron transport in photosystem II (GO:0009772);; Cellular Component: integral component of membrane (GO:0016021);; Molecular Function: chlorophyll binding (GO:0016168);; Biological Process: pro…	K02706|1.0e-204|bdi:6439844|K02706 photosystem II P680 reaction center D2 protein [EC:1.10.3.9] | (RefSeq) psbD, BrdiC_p006; photosystem II protein D2	Photosynthesis (ko00195)	--	--	Photosynthetic reaction centre protein	Photosystem II D2 protein OS=Secale cereale OX=4550 GN=psbD PE=1 SV=1	C	Energy production and conversion	photosystem II protein D2 [Festuca ovina]	molecular function: binding (GO:0005488);; cellular component: cell (GO:0005623);; cellular component: membrane (GO:0016020);; cellular component: macromolecular complex (GO:0032991);; cellular component: membrane part (GO:0044425);; cellular component: cell part (GO:0044464);; cellular component: organelle (GO:0043226);; cellular component: organelle part (GO:0044422);; biological process: metab…
TraesCS1B03G0475100LC	8.25886	316	2.37956	114	2.21813	93	1.09206	54	0.979307	46	0.969208	47	0.000171748	1.03171	Up	--	--	--	--	--	--	--	--	--	--	--	--	--
TraesCS7B03G0405300	34.0102	4979	31.4498	5764	20.7204	3302	18.1775	3430	8.51895	1513	11.052	2025	5.08072e-07	1.02951	Up	[O]	Posttranslational modification, protein turnover, chaperones	Molecular Function: ATP binding (GO:0005524);; Biological Process: protein folding (GO:0006457);; Molecular Function: unfolded protein binding (GO:0051082);;	K04079|0.0e+00|ats:109742829|K04079 molecular chaperone HtpG | (RefSeq) LOC109742829; heat shock protein 81-1	Protein processing in endoplasmic reticulum (ko04141);; Plant-pathogen interaction (ko04626)	[O]	Posttranslational modification, protein turnover, chaperones	Hsp90 protein	Heat shock protein 81-1 OS=Oryza sativa subsp. indica OX=39946 GN=HSP81-1 PE=2 SV=1	O	Posttranslational modification, protein turnover, chaperones	heat shock protein 90 [Triticum aestivum]	molecular function: binding (GO:0005488);; biological process: cellular process (GO:0009987)
TraesCS2D03G0874600	7.02481	860	5.99131	918	4.20671	561	3.24654	512	2.06461	307	2.02967	311	4.75865e-07	1.02651	Up	--	--	Molecular Function: molecular_function (GO:0003674);; Molecular Function: binding (GO:0005488);; Molecular Function: protein binding (GO:0005515);; Biological Process: biological_process (GO:0008150);; Biological Process: cellular process (GO:0009987);; Biological Process: cellular component organization (GO:0016043);; Biological Process: cellular component assembly (GO:0022607);; Molecular Funct…	K09553|1.7e-281|ats:109765882|K09553 stress-induced-phosphoprotein 1 | (RefSeq) LOC109765882; hsp70-Hsp90 organizing protein	--	[O]	Posttranslational modification, protein turnover, chaperones	Tetratricopeptide repeat	Hsp70-Hsp90 organizing protein OS=Triticum aestivum OX=4565 GN=HOP PE=1 SV=1	O	Posttranslational modification, protein turnover, chaperones	hsp70-Hsp90 organizing protein [Aegilops tauschii subsp. tauschii]	molecular function: binding (GO:0005488);; biological process: cellular process (GO:0009987);; biological process: cellular component organization or biogenesis (GO:0071840)
TraesCS5D03G0974800	3.26894	469	1.80494	342	1.43561	235	1.35397	257	0.832257	141	0.590631	109	2.16133e-06	1.01373	Up	--	--	Molecular Function: molecular_function (GO:0003674);; Molecular Function: transcription factor activity, sequence-specific DNA binding (GO:0003700);; Biological Process: regulation of transcription, DNA-templated (GO:0006355);; Biological Process: response to stress (GO:0006950);; Biological Process: biological_process (GO:0008150);; Biological Process: response to temperature stimulus (GO:000926…	K09419|3.5e-130|ats:109773037|K09419 heat shock transcription factor, other eukaryote | (RefSeq) LOC109773037; heat stress transcription factor A-2e-like	--	[K]	Transcription	--	Heat stress transcription factor A-2e OS=Oryza sativa subsp. japonica OX=39947 GN=HSFA2E PE=2 SV=1	K	Transcription	unnamed protein product [Triticum turgidum subsp. durum]	biological process: biological regulation (GO:0065007);; molecular function: nucleic acid binding transcription factor activity (GO:0001071);; biological process: response to stimulus (GO:0050896)
NewGene_4098	4.6308	771	1.76926	370	1.03378	162	1.50232	259	0.314476	90	0.564783	98	0.000231433	1.00614	Up	--	--	--	--	--	--	--	--	--	--	--	--	--
TraesCS5A03G0857600LC	121.732	1759	43.1134	780	18.3791	289	1.77465	34	4.04014	71	0.295485	6	6.62634e-05	1.00611	Up	--	--	Cellular Component: chloroplast thylakoid membrane (GO:0009535);; Biological Process: ATP synthesis coupled proton transport (GO:0015986);; Cellular Component: integral component of membrane (GO:0016021);; Cellular Component: proton-transporting ATP synthase complex, coupling factor F(o) (GO:0045263);; Molecular Function: proton-transporting ATP synthase activity, rotational mechanism (GO:0046933…	K02109|1.3e-39|mtr:MTR_0002s0540|K02109 F-type H+-transporting ATPase subunit b | (RefSeq) ATP synthase CF0 B subunit	Oxidative phosphorylation (ko00190);; Photosynthesis (ko00195)	--	--	ATP synthase B/B' CF(0)	ATP synthase subunit b, chloroplastic OS=Hordeum vulgare OX=4513 GN=atpF PE=3 SV=1	C	Energy production and conversion	ATP synthase CF0 subunit I, partial [Aegilops cylindrica]	cellular component: cell (GO:0005623);; cellular component: membrane (GO:0016020);; cellular component: organelle (GO:0043226);; cellular component: organelle part (GO:0044422);; cellular component: cell part (GO:0044464);; biological process: metabolic process (GO:0008152);; biological process: cellular process (GO:0009987);; biological process: single-organism process (GO:0044699);; biological …
TraesCS2D03G0640500	13.8411	1804	8.93465	1458	2.40568	342	2.89844	487	1.49361	236	2.03421	332	0.000268918	1.00547	Up	[O]	Posttranslational modification, protein turnover, chaperones	Biological Process: protein peptidyl-prolyl isomerization (GO:0000413);; Molecular Function: peptidyl-prolyl cis-trans isomerase activity (GO:0003755);; Cellular Component: cytoplasm (GO:0005737);; Biological Process: chaperone-mediated protein folding (GO:0061077);;	K09571|0.0e+00|ats:109744277|K09571 FK506-binding protein 4/5 [EC:5.2.1.8] | (RefSeq) LOC109744277; 70 kDa peptidyl-prolyl isomerase-like	--	[O]	Posttranslational modification, protein turnover, chaperones	FKBP-type peptidyl-prolyl cis-trans isomerase	70 kDa peptidyl-prolyl isomerase OS=Triticum aestivum OX=4565 GN=FKBP70 PE=1 SV=1	O	Posttranslational modification, protein turnover, chaperones	70 kDa peptidyl-prolyl isomerase-like [Aegilops tauschii subsp. tauschii]	biological process: metabolic process (GO:0008152);; biological process: cellular process (GO:0009987);; molecular function: catalytic activity (GO:0003824);; cellular component: cell (GO:0005623);; cellular component: cell part (GO:0044464)
NewGene_16431	13.0702	1060	4.98051	520	2.98326	274	3.53931	388	0.973529	100	1.8428	190	0.00021981	1.0014	Up	--	--	--	--	--	--	--	--	--	--	--	--	--
TraesCS3D03G0920100LC	6.14765	147	3.55146	107	2.766	72	2.82195	87	1.20176	35	1.16358	35	1.53255e-05	1.00079	Up	--	--	Biological Process: carbohydrate metabolic process (GO:0005975);; Molecular Function: xylose isomerase activity (GO:0009045);;	--	--	--	--	--	--	G	Carbohydrate transport and metabolism	Xylose isomerase [Triticum urartu]	biological process: metabolic process (GO:0008152);; molecular function: catalytic activity (GO:0003824)
TraesCS6D03G0035000LC	0.425378	69	0.327818	66	0.287502	51	0.244927	51	0.055314	11	0.097436	20	0.000129527	1.00026	Up	--	--	--	K14300|8.4e-39|pda:103721930|K14300 nuclear pore complex protein Nup133 | (RefSeq) LOW QUALITY PROTEIN: nuclear pore complex protein NUP133	RNA transport (ko03013)	--	--	Transposase family tnp2	--	--	--	Putative transposable element [Oryza sativa Japonica Group]	--
TraesCS7D03G0517200	4.39494	227	9.63763	623	7.02455	395	1.89052	126	1.5686	99	2.15203	139	0.000346375	0.989949	Up	[O]	Posttranslational modification, protein turnover, chaperones	Biological Process: response to stress (GO:0006950);; Biological Process: biological_process (GO:0008150);; Biological Process: response to temperature stimulus (GO:0009266);; Biological Process: response to heat (GO:0009408);; Biological Process: response to abiotic stimulus (GO:0009628);; Biological Process: response to inorganic substance (GO:0010035);; Biological Process: response to metal io…	K13993|2.3e-108|ats:109765631|K13993 HSP20 family protein | (RefSeq) LOC109765631; 26.2 kDa heat shock protein, mitochondrial-like	Protein processing in endoplasmic reticulum (ko04141)	[O]	Posttranslational modification, protein turnover, chaperones	Hsp20/alpha crystallin family	26.2 kDa heat shock protein, mitochondrial OS=Oryza sativa subsp. japonica OX=39947 GN=HSP26.2 PE=2 SV=1	O	Posttranslational modification, protein turnover, chaperones	26.2 kDa heat shock protein, mitochondrial-like [Aegilops tauschii subsp. tauschii]	biological process: response to stimulus (GO:0050896)
TraesCS5D03G1040100LC	89.3912	853	37.8503	453	7.23643	76	1.62779	21	3.2147	38	0.458189	6	9.15529e-05	0.989798	Up	--	--	Cellular Component: chloroplast (GO:0009507);; Cellular Component: plastid (GO:0009536);;	--	--	--	--	--	--	--	--	ORF100 [Oryza punctata]	cellular component: cell (GO:0005623);; cellular component: organelle (GO:0043226);; cellular component: cell part (GO:0044464)
TraesCS3B03G0623400	2.77426	203	1.60347	147	1.6162	129	0.725562	69	0.016111	2	0.090544	9	0.000182067	0.987048	Up	[T]	Signal transduction mechanisms	--	K06889|5.0e-151|ats:109744413|K06889 uncharacterized protein | (RefSeq) uncharacterized protein LOC109744413 isoform X1	--	[I]	Lipid transport and metabolism	Serine aminopeptidase, S33	--	I	Lipid transport and metabolism	unnamed protein product [Triticum turgidum subsp. durum]	--
TraesCS6A03G0429900LC	2.20283	120	1.08126	74	1.02039	61	0.588495	42	0.520378	35	0.361414	25	0.000123252	0.986264	Up	--	--	--	--	--	--	--	--	--	--	--	hypothetical protein SETIT_1G057400v2 [Setaria italica]	--
TraesCS3A03G0862900	2.20753	256	1.50209	219	0.927574	118	0.317204	48	0.405141	58	0.490571	72	0.000324643	0.984172	Up	[DZ]	Cell cycle control, cell division, chromosome partitioning;; Cytoskeleton	--	K10615|1.3e-30|ppp:112282946|K10615 E3 ubiquitin-protein ligase HERC4 [EC:2.3.2.26] | (RefSeq) probable E3 ubiquitin-protein ligase HERC4 isoform X1	Ubiquitin mediated proteolysis (ko04120)	[S]	Function unknown	Regulator of chromosome condensation (RCC1) repeat	Ultraviolet-B receptor UVR8 OS=Arabidopsis thaliana OX=3702 GN=UVR8 PE=1 SV=1	--	--	unnamed protein product [Triticum turgidum subsp. durum]	--
TraesCS7D03G0266900LC	0.861924	108	0.683336	107	0.572299	78	0.143673	24	0.194962	30	0.235496	37	0.000357281	0.977558	Up	--	--	--	--	--	--	--	--	--	S	Function unknown	hypothetical protein C4D60_Mb00t00710 [Musa balbisiana]	--
TraesCS5A03G0764500	5.20472	452	3.71005	404	1.31483	125	1.62507	182	0.800783	85	0.956042	104	0.000281866	0.972445	Up	--	--	Molecular Function: transcription factor activity, sequence-specific DNA binding (GO:0003700);; Cellular Component: nucleus (GO:0005634);; Cellular Component: integral component of membrane (GO:0016021);; Cellular Component: host cell nucleus (GO:0042025);; Molecular Function: sequence-specific DNA binding (GO:0043565);;	K09419|7.7e-185|ats:109748511|K09419 heat shock transcription factor, other eukaryote | (RefSeq) LOC109748511; heat stress transcription factor B-2c-like	--	[K]	Transcription	HSF-type DNA-binding	Heat stress transcription factor B-2c OS=Oryza sativa subsp. japonica OX=39947 GN=HSFB2C PE=2 SV=1	K	Transcription	unnamed protein product [Triticum turgidum subsp. durum]	biological process: biological regulation (GO:0065007);; molecular function: nucleic acid binding transcription factor activity (GO:0001071);; cellular component: cell (GO:0005623);; cellular component: organelle (GO:0043226);; cellular component: cell part (GO:0044464);; cellular component: membrane (GO:0016020);; cellular component: membrane part (GO:0044425);; cellular component: other organis…
TraesCS6D03G0360300	1.42348	131	1.57754	182	1.22639	123	1.0514	125	0.345967	39	0.442676	51	8.53464e-05	0.972428	Up	--	--	--	K13456|2.0e-18|sita:101771230|K13456 RPM1-interacting protein 4 | (RefSeq) RPM1-interacting protein 4	Plant-pathogen interaction (ko04626)	--	--	Cleavage site for pathogenic type III effector avirulence factor Avr	--	--	--	class E vacuolar protein-sorting machinery protein HSE1-like [Aegilops tauschii subsp. tauschii]	--
TraesCS5A03G0965100	2.13783	153	1.47496	132	1.34565	105	1.11935	104	0.530888	47	0.61755	56	1.5354e-06	0.964309	Up	--	--	--	--	--	--	--	Protein of unknown function (DUF1005)	--	S	Function unknown	uncharacterized protein LOC109743532 [Aegilops tauschii subsp. tauschii]	--
TraesCS5B03G0798100	3.98874	342	2.52254	289	1.21224	118	1.22835	150	0.54837	66	0.744457	99	0.000176617	0.963757	Up	--	--	Molecular Function: transcription factor activity, sequence-specific DNA binding (GO:0003700);; Cellular Component: nucleus (GO:0005634);; Cellular Component: integral component of membrane (GO:0016021);; Cellular Component: host cell nucleus (GO:0042025);; Molecular Function: sequence-specific DNA binding (GO:0043565);;	K09419|4.1e-179|ats:109748511|K09419 heat shock transcription factor, other eukaryote | (RefSeq) LOC109748511; heat stress transcription factor B-2c-like	--	[K]	Transcription	HSF-type DNA-binding	Heat stress transcription factor B-2c OS=Oryza sativa subsp. japonica OX=39947 GN=HSFB2C PE=2 SV=1	K	Transcription	unnamed protein product [Triticum turgidum subsp. durum]	biological process: biological regulation (GO:0065007);; molecular function: nucleic acid binding transcription factor activity (GO:0001071);; cellular component: cell (GO:0005623);; cellular component: organelle (GO:0043226);; cellular component: cell part (GO:0044464);; cellular component: membrane (GO:0016020);; cellular component: membrane part (GO:0044425);; cellular component: other organis…
TraesCS6A03G0880900LC	11.837	673	5.44764	388	1.15841	72	1.26543	93	1.04186	72	0.844545	61	0.00046249	0.959977	Up	[O]	Posttranslational modification, protein turnover, chaperones	Biological Process: response to stress (GO:0006950);; Biological Process: biological_process (GO:0008150);; Biological Process: response to temperature stimulus (GO:0009266);; Biological Process: response to heat (GO:0009408);; Biological Process: response to abiotic stimulus (GO:0009628);; Biological Process: response to stimulus (GO:0050896);;	K13993|1.3e-68|ats:109767608|K13993 HSP20 family protein | (RefSeq) LOC109767608; 18.6 kDa class III heat shock protein-like	Protein processing in endoplasmic reticulum (ko04141)	[O]	Posttranslational modification, protein turnover, chaperones	Hsp20/alpha crystallin family	18.6 kDa class III heat shock protein OS=Oryza sativa subsp. japonica OX=39947 GN=HSP18.6 PE=2 SV=1	O	Posttranslational modification, protein turnover, chaperones	unnamed protein product [Triticum turgidum subsp. durum]	biological process: response to stimulus (GO:0050896)
TraesCS2D03G1329300	56.1229	1344	16.6068	498	5.91919	155	1.26498	40	3.06153	89	0.580503	18	0.000206041	0.954348	Up	--	--	Cellular Component: chloroplast (GO:0009507);; Cellular Component: photosystem (GO:0009521);; Biological Process: photosynthetic electron transport chain (GO:0009767);; Cellular Component: integral component of membrane (GO:0016021);; Molecular Function: chlorophyll binding (GO:0016168);; Biological Process: protein-chromophore linkage (GO:0018298);;	K02705|7.9e-71|bdi:6439864|K02705 photosystem II CP43 chlorophyll apoprotein | (RefSeq) psbC, BrdiC_p007; photosystem II 44 kDa protein	Photosynthesis (ko00195)	--	--	Photosystem II protein	Photosystem II CP43 reaction center protein OS=Agrostis stolonifera OX=63632 GN=psbC PE=3 SV=1	C	Energy production and conversion	photosystem II CP43 chlorophyll apoprotein [Teucrium mascatense]	cellular component: cell (GO:0005623);; cellular component: organelle (GO:0043226);; cellular component: cell part (GO:0044464);; cellular component: membrane (GO:0016020);; cellular component: macromolecular complex (GO:0032991);; cellular component: membrane part (GO:0044425);; biological process: metabolic process (GO:0008152);; biological process: cellular process (GO:0009987);; biological pr…
TraesCS5D03G1005200LC	33.8228	5541	17.1865	3525	4.82136	860	0.571632	121	2.47011	491	1.34576	276	0.000268077	0.950761	Up	--	--	Cellular Component: chloroplast (GO:0009507);;	--	--	--	--	Protein of unknown function (DUF2647)	Uncharacterized protein ycf68 OS=Saccharum hybrid OX=15819 GN=ycf68-1 PE=3 SV=1	S	Function unknown	hypothetical chloroplast RF68 [Triticum monococcum]	cellular component: cell (GO:0005623);; cellular component: organelle (GO:0043226);; cellular component: cell part (GO:0044464)
TraesCS3D03G0748300	4.45935	280	1.61713	128	1.14345	79	1.18299	96	0.495318	38	0.716705	57	0.000426243	0.942204	Up	--	--	Cellular Component: integral component of membrane (GO:0016021);; Molecular Function: transmembrane transporter activity (GO:0022857);;	K17500|3.0e-45|nto:104085001|K17500 integrin-linked kinase-associated serine/threonine phosphatase 2C [EC:3.1.3.16] | (RefSeq) WAT1-related protein At3g18200 isoform X1	--	--	--	EamA-like transporter family	WAT1-related protein At1g09380 OS=Arabidopsis thaliana OX=3702 GN=At1g09380 PE=2 SV=1	S	Function unknown	WAT1-related protein At1g09380-like [Aegilops tauschii subsp. tauschii]	cellular component: membrane (GO:0016020);; cellular component: membrane part (GO:0044425);; biological process: localization (GO:0051179);; molecular function: transporter activity (GO:0005215)
TraesCS7B03G0535400	11.619	1139	9.00333	1429	3.89125	579	3.29469	570	2.64387	315	2.74355	467	0.000248233	0.936787	Up	--	--	Molecular Function: DNA binding (GO:0003677);; Cellular Component: nucleus (GO:0005634);;	K12133|0.0e+00|ats:109781264|K12133 MYB-related transcription factor LHY | (RefSeq) LOC109781264; protein LHY	Circadian rhythm - plant (ko04712)	[O]	Posttranslational modification, protein turnover, chaperones	Myb-like DNA-binding domain	Protein LHY OS=Arabidopsis thaliana OX=3702 GN=LHY PE=1 SV=2	K	Transcription	unnamed protein product [Triticum turgidum subsp. durum]	molecular function: binding (GO:0005488);; cellular component: cell (GO:0005623);; cellular component: organelle (GO:0043226);; cellular component: cell part (GO:0044464)
NewGene_12731	1.28759	117	0.59954	68	0.564391	56	0.224381	27	0.193602	22	0.301484	35	0.000567725	0.935414	Up	--	--	--	--	--	--	--	--	--	--	--	--	--
NewGene_23873	1.38425	238	0.603273	126	0.535075	110	0.091768	23	0.392838	55	0.116991	26	0.000738943	0.931261	Up	--	--	--	--	--	--	--	--	--	--	--	--	--
TraesCS3D03G0315800	5.80743	300	2.44329	158	1.58649	89	1.43109	96	0.610555	39	1.15573	75	0.000527066	0.931024	Up	--	--	--	K22422|3.3e-12|smo:SELMODRAFT_439222|K22422 protein downstream neighbor of Son | (RefSeq) hypothetical protein	--	--	--	SOUL heme-binding protein	--	S	Function unknown	heme-binding protein 2-like [Aegilops tauschii subsp. tauschii]	--
TraesCS3A03G0541900	7.90952	683	3.79532	411	0.631008	60	1.35985	152	0.403691	43	0.380328	42	0.000577851	0.930337	Up	--	--	--	--	--	[L]	Replication, recombination and repair	DDE superfamily endonuclease	--	L	Replication, recombination and repair	protein ANTAGONIST OF LIKE HETEROCHROMATIN PROTEIN 1-like [Aegilops tauschii subsp. tauschii]	--
TraesCS3A03G0715100	1.87149	143	0.852208	81	0.780322	65	0.751362	74	0.284997	28	0.397457	38	0.000135885	0.929084	Up	--	--	--	K19366|2.0e-52|egr:104418934|K19366 spartin | (RefSeq) protein EARLY-RESPONSIVE TO DEHYDRATION 7, chloroplastic	Endocytosis (ko04144)	--	--	Senescence-associated protein	--	S	Function unknown	unnamed protein product [Triticum turgidum subsp. durum]	--
TraesCS7D03G1275100	1.69365	133	2.23775	219	1.32275	114	0.578037	60	0.675668	65	0.41063	41	0.000714264	0.923702	Up	--	--	Molecular Function: DNA binding (GO:0003677);; Cellular Component: nucleus (GO:0005634);;	K12133|6.8e-34|cmax:111488569|K12133 MYB-related transcription factor LHY | (RefSeq) protein LHY isoform X1	Circadian rhythm - plant (ko04712)	[O]	Posttranslational modification, protein turnover, chaperones	Myb-like DNA-binding domain	Protein REVEILLE 2 OS=Arabidopsis thaliana OX=3702 GN=RVE2 PE=1 SV=1	K	Transcription	protein LHY-like isoform X1 [Aegilops tauschii subsp. tauschii]	molecular function: binding (GO:0005488);; cellular component: cell (GO:0005623);; cellular component: organelle (GO:0043226);; cellular component: cell part (GO:0044464)
TraesCS1A03G0655400LC	9.38032	105	11.7046	164	6.19667	76	2.65709	39	1.48866	21	3.70527	52	0.00083234	0.922861	Up	--	--	--	K22390|1.9e-06|oeu:111380956|K22390 acid phosphatase type 7 | (RefSeq) purple acid phosphatase 15 isoform X1	--	--	--	4F5 protein related disordered region	--	S	Function unknown	small EDRK-rich factor 2-like [Aegilops tauschii subsp. tauschii]	--
TraesCS4D03G0347400LC	110.394	1577	50.3327	900	11.5512	180	4.39693	81	6.90674	120	0.839549	16	0.000307591	0.922314	Up	--	--	--	--	--	--	--	--	--	--	--	--	--
TraesCS2A03G0335700	0.778186	60	1.09128	106	0.692242	59	0.303865	31	0.166708	16	0.332673	33	0.000818879	0.919967	Up	--	--	--	--	--	--	--	Leucine rich repeat	Leucine-rich repeat extensin-like protein 6 OS=Arabidopsis thaliana OX=3702 GN=LRX6 PE=2 SV=1	--	--	unnamed protein product [Triticum turgidum subsp. durum]	--
TraesCS5D03G0640900	5.96147	420	2.31096	204	0.662504	51	0.513974	47	0.544017	47	0.482121	43	0.000793592	0.918901	Up	--	--	--	--	--	--	--	--	--	--	--	uncharacterized protein LOC109761078 [Aegilops tauschii subsp. tauschii]	--
TraesCS4A03G0521400	2.40257	259	0.928496	125	1.08818	128	1.09847	153	0.393426	52	0.298121	41	0.00038495	0.918249	Up	[T]	Signal transduction mechanisms	Molecular Function: protein serine/threonine kinase activity (GO:0004674);; Molecular Function: ATP binding (GO:0005524);; Biological Process: signal transduction (GO:0007165);;	K07198|8.5e-257|ats:109770353|K07198 5'-AMP-activated protein kinase, catalytic alpha subunit [EC:2.7.11.11] | (RefSeq) LOC109770353; CBL-interacting protein kinase 15-like	--	[T]	Signal transduction mechanisms	Protein kinase domain	CBL-interacting protein kinase 14 OS=Oryza sativa subsp. japonica OX=39947 GN=CIPK14 PE=2 SV=1	T	Signal transduction mechanisms	CBL-interacting protein kinase 15-like [Aegilops tauschii subsp. tauschii]	biological process: metabolic process (GO:0008152);; biological process: cellular process (GO:0009987);; molecular function: catalytic activity (GO:0003824);; molecular function: binding (GO:0005488);; biological process: biological regulation (GO:0065007)
TraesCS6B03G0509800	4.00336	154	4.12428	198	3.2537	136	2.60658	129	1.46742	69	1.05008	51	0.000126581	0.918111	Up	--	--	Cellular Component: integral component of membrane (GO:0016021);; Biological Process: regulation of amino acid export (GO:0080143);;	--	--	--	--	--	Protein GLUTAMINE DUMPER 4 OS=Arabidopsis thaliana OX=3702 GN=GDU4 PE=2 SV=1	--	--	protein GLUTAMINE DUMPER 2-like [Aegilops tauschii subsp. tauschii]	cellular component: membrane (GO:0016020);; cellular component: membrane part (GO:0044425);; biological process: biological regulation (GO:0065007)
TraesCS4B03G0604400	12.9295	1403	9.67576	1315	6.074	718	3.6106	505	3.56261	469	3.44086	468	0.000297041	0.916794	Up	[C]	Energy production and conversion	Molecular Function: phosphoenolpyruvate carboxykinase (ATP) activity (GO:0004612);; Molecular Function: ATP binding (GO:0005524);; Biological Process: gluconeogenesis (GO:0006094);;	K01610|0.0e+00|ats:109761682|K01610 phosphoenolpyruvate carboxykinase (ATP) [EC:4.1.1.49] | (RefSeq) LOC109761682; phosphoenolpyruvate carboxykinase (ATP)-like	Glycolysis / Gluconeogenesis (ko00010);; Citrate cycle (TCA cycle) (ko00020);; Pyruvate metabolism (ko00620);; Carbon fixation in photosynthetic organisms (ko00710);; Carbon metabolism (ko01200)	--	--	Phosphoenolpyruvate carboxykinase	Phosphoenolpyruvate carboxykinase (ATP) OS=Zea mays OX=4577 PE=2 SV=1	C	Energy production and conversion	phosphoenolpyruvate carboxykinase (ATP)-like [Aegilops tauschii subsp. tauschii]	molecular function: catalytic activity (GO:0003824);; molecular function: binding (GO:0005488);; biological process: metabolic process (GO:0008152);; biological process: single-organism process (GO:0044699)
NewGene_20297	1.04358	87	1.00134	107	0.856802	78	0.596014	66	0.33924	35	0.328167	36	0.000124006	0.916701	Up	--	--	Molecular Function: iron ion binding (GO:0005506);; Biological Process: iron-sulfur cluster assembly (GO:0016226);; Molecular Function: iron-sulfur cluster binding (GO:0051536);;	--	--	--	--	--	--	C	Energy production and conversion	Iron sulfur cluster assembly protein 1, mitochondrial [Triticum urartu]	molecular function: binding (GO:0005488);; biological process: metabolic process (GO:0008152);; biological process: cellular process (GO:0009987);; biological process: cellular component organization or biogenesis (GO:0071840)
TraesCS4B03G0630100	0.572202	116	0.46654	119	0.205306	46	0.263081	69	0.113729	28	0.108034	28	0.000497096	0.916011	Up	--	--	--	K23327|1.5e-95|ats:109776887|K23327 protein Hikeshi | (RefSeq) uncharacterized protein LOC109776887	--	[S]	Function unknown	Protein of unknown function (DUF775)	--	S	Function unknown	uncharacterized protein LOC109776887 [Aegilops tauschii subsp. tauschii]	--
TraesCS4D03G0347100LC	71.3364	658	62.6257	723	6.06602	61	1.56909	19	3.38183	38	0.48554	6	0.000220734	0.913226	Up	--	--	Cellular Component: photosystem II (GO:0009523);; Biological Process: photosynthetic electron transport in photosystem II (GO:0009772);; Cellular Component: integral component of membrane (GO:0016021);; Molecular Function: chlorophyll binding (GO:0016168);; Molecular Function: electron transporter, transferring electrons within the cyclic electron transport pathway of photosynthesis activity (GO:…	--	--	--	--	--	--	--	--	--	cellular component: cell (GO:0005623);; cellular component: membrane (GO:0016020);; cellular component: macromolecular complex (GO:0032991);; cellular component: membrane part (GO:0044425);; cellular component: cell part (GO:0044464);; biological process: metabolic process (GO:0008152);; biological process: cellular process (GO:0009987);; biological process: single-organism process (GO:0044699);;…
TraesCS1A03G0001700	1.38602	278	1.11854	281	0.778143	170	0.411199	107	0.446937	109	0.34865	88	0.000389046	0.912823	Up	--	--	--	--	--	--	--	--	--	--	--	unnamed protein product [Triticum turgidum subsp. durum]	--
TraesCS2B03G0768100	15.3369	1970	11.307	1818	3.75311	525	5.01168	830	2.56941	400	3.06376	493	0.000683396	0.911366	Up	[O]	Posttranslational modification, protein turnover, chaperones	Molecular Function: peptidyl-prolyl cis-trans isomerase activity (GO:0003755);;	K09571|5.3e-307|ats:109744277|K09571 FK506-binding protein 4/5 [EC:5.2.1.8] | (RefSeq) LOC109744277; 70 kDa peptidyl-prolyl isomerase-like	--	[O]	Posttranslational modification, protein turnover, chaperones	FKBP-type peptidyl-prolyl cis-trans isomerase	70 kDa peptidyl-prolyl isomerase OS=Triticum aestivum OX=4565 GN=FKBP70 PE=1 SV=1	O	Posttranslational modification, protein turnover, chaperones	70 kDa peptidyl-prolyl isomerase-like [Aegilops tauschii subsp. tauschii]	molecular function: catalytic activity (GO:0003824)
NewGene_21088	0.953399	392	0.446967	182	0.231823	108	0.307179	147	0.116626	75	0.099848	48	0.000758082	0.911019	Up	--	--	--	--	--	--	--	--	--	--	--	--	--
TraesCS6A03G0836300LC	6.85529	384	2.28407	160	3.06827	187	1.3063	95	1.24238	85	1.3654	96	0.000674549	0.909064	Up	--	--	Molecular Function: iron ion binding (GO:0005506);; Molecular Function: oxidoreductase activity, acting on paired donors, with incorporation or reduction of molecular oxygen (GO:0016705);; Molecular Function: heme binding (GO:0020037);;	K23134|2.9e-31|zma:103628119|K23134 dolabradiene monooxygenase / zealexin A1 synthase [EC:1.14.14.159 1.14.14.160] | (RefSeq) ent-isokaurene C2-hydroxylase	--	[Q]	Secondary metabolites biosynthesis, transport and catabolism	Cytochrome P450	Dolabradiene monooxygenase OS=Zea mays OX=4577 GN=CYP71Z16 PE=1 SV=1	Q	Secondary metabolites biosynthesis, transport and catabolism	unnamed protein product [Triticum turgidum subsp. durum]	molecular function: binding (GO:0005488);; biological process: metabolic process (GO:0008152);; biological process: single-organism process (GO:0044699);; molecular function: catalytic activity (GO:0003824)
TraesCS7A03G0555500	31.184	4297	21.5968	3725	11.8746	1781	16.5648	2942	6.34048	1060	6.78374	1170	9.20057e-05	0.908408	Up	[O]	Posttranslational modification, protein turnover, chaperones	Molecular Function: ATP binding (GO:0005524);; Biological Process: protein folding (GO:0006457);; Molecular Function: unfolded protein binding (GO:0051082);;	K04079|0.0e+00|ats:109742829|K04079 molecular chaperone HtpG | (RefSeq) LOC109742829; heat shock protein 81-1	Protein processing in endoplasmic reticulum (ko04141);; Plant-pathogen interaction (ko04626)	[O]	Posttranslational modification, protein turnover, chaperones	Hsp90 protein	Heat shock protein 81-1 OS=Oryza sativa subsp. indica OX=39946 GN=HSP81-1 PE=2 SV=1	O	Posttranslational modification, protein turnover, chaperones	Heat shock protein 81-3 [Triticum urartu]	molecular function: binding (GO:0005488);; biological process: cellular process (GO:0009987)
TraesCS3D03G0781900	5.80361	317	2.45095	168	1.80833	108	2.0655	146	0.808261	54	1.12671	77	0.000346687	0.905365	Up	--	--	--	K12471|1.7e-100|sbi:110434224|K12471 epsin | (RefSeq) clathrin interactor EPSIN 3-like	Endocytosis (ko04144)	[F]	Nucleotide transport and metabolism	ENTH domain	--	F	Nucleotide transport and metabolism	epsin-3-like [Aegilops tauschii subsp. tauschii]	--
TraesCS4B03G0747400	1.25151	173	0.611542	105	0.680374	98	0.495571	88	0.225997	35	0.419108	63	0.000163768	0.904386	Up	[S]	Function unknown	--	K15015|1.8e-13|aip:107609646|K15015 solute carrier family 32 (vesicular inhibitory amino acid transporter) | (RefSeq) uncharacterized protein LOC107609646 isoform X1	--	--	--	--	IQ domain-containing protein IQM2 OS=Arabidopsis thaliana OX=3702 GN=IQM2 PE=2 SV=1	S	Function unknown	IQ domain-containing protein IQM2-like [Aegilops tauschii subsp. tauschii]	--
TraesCS6B03G1056600	14.5912	760	8.53936	557	2.17597	124	2.73152	184	2.19244	139	1.24498	82	0.00114114	0.900565	Up	[O]	Posttranslational modification, protein turnover, chaperones	Biological Process: response to stress (GO:0006950);; Biological Process: biological_process (GO:0008150);; Biological Process: response to temperature stimulus (GO:0009266);; Biological Process: response to heat (GO:0009408);; Biological Process: response to abiotic stimulus (GO:0009628);; Biological Process: response to stimulus (GO:0050896);;	K13993|4.1e-69|ats:109767608|K13993 HSP20 family protein | (RefSeq) LOC109767608; 18.6 kDa class III heat shock protein-like	Protein processing in endoplasmic reticulum (ko04141)	[O]	Posttranslational modification, protein turnover, chaperones	Hsp20/alpha crystallin family	18.6 kDa class III heat shock protein OS=Oryza sativa subsp. japonica OX=39947 GN=HSP18.6 PE=2 SV=1	O	Posttranslational modification, protein turnover, chaperones	unnamed protein product [Triticum turgidum subsp. durum]	biological process: response to stimulus (GO:0050896)
TraesCS2B03G0192900	3.52489	697	0.497568	134	0.374184	88	0.201308	52	0.208007	55	0.053769	15	0.00073935	0.88538	Up	--	--	Biological Process: defense response (GO:0006952);; Molecular Function: ADP binding (GO:0043531);;	K13457|2.0e-217|ats:109777892|K13457 disease resistance protein RPM1 | (RefSeq) LOC109777892; disease resistance protein RPP13-like	Plant-pathogen interaction (ko04626)	[T]	Signal transduction mechanisms	NB-ARC domain	Disease resistance protein RGA5 OS=Oryza sativa subsp. japonica OX=39947 GN=RGA5 PE=2 SV=1	T	Signal transduction mechanisms	unnamed protein product [Triticum turgidum subsp. durum]	biological process: response to stimulus (GO:0050896);; molecular function: binding (GO:0005488)
TraesCS4D03G0347300LC	143.076	6710	98.2157	5766	13.8707	708	3.51709	213	7.09116	404	0.726989	43	0.000332071	0.884886	Up	--	--	Molecular Function: iron ion binding (GO:0005506);; Cellular Component: photosystem II (GO:0009523);; Cellular Component: chloroplast thylakoid membrane (GO:0009535);; Biological Process: photosynthetic electron transport in photosystem II (GO:0009772);; Cellular Component: integral component of membrane (GO:0016021);; Molecular Function: chlorophyll binding (GO:0016168);; Biological Process: pro…	K02705|3.0e-170|mtr:MTR_0002s0420|K02705 photosystem II CP43 chlorophyll apoprotein | (RefSeq) photosystem II CP43 chlorophyll apoprotein	Photosynthesis (ko00195)	--	--	Photosynthetic reaction centre protein	Photosystem II D2 protein OS=Secale cereale OX=4550 GN=psbD PE=1 SV=1	C	Energy production and conversion	photosystem II protein D2 [Festuca ovina]	molecular function: binding (GO:0005488);; cellular component: cell (GO:0005623);; cellular component: membrane (GO:0016020);; cellular component: macromolecular complex (GO:0032991);; cellular component: membrane part (GO:0044425);; cellular component: cell part (GO:0044464);; cellular component: organelle (GO:0043226);; cellular component: organelle part (GO:0044422);; biological process: metab…
NewGene_7983	34.7668	5128	23.7586	4387	15.1497	2432	7.3221	1392	10.2932	1841	6.10726	1127	0.00106806	0.884269	Up	--	--	--	--	--	--	--	--	--	E	Amino acid transport and metabolism	senescence-associated protein [Hordeum vulgare]	--
TraesCS7B03G0613700LC	3.36308	220	1.57131	129	2.029	144	1.49465	126	0.758059	60	0.954082	78	6.14434e-05	0.884251	Up	--	--	--	--	--	--	--	--	--	--	--	--	--
TraesCS1D03G0936700	6.40545	560	4.21962	462	2.81765	268	2.82277	318	1.54752	164	1.86421	204	3.09856e-05	0.883403	Up	[O]	Posttranslational modification, protein turnover, chaperones	Biological Process: protein folding (GO:0006457);; Molecular Function: unfolded protein binding (GO:0051082);;	K09510|4.4e-195|ats:109766630|K09510 DnaJ homolog subfamily B member 4 | (RefSeq) LOC109766630; dnaJ homolog subfamily B member 4-like	--	[O]	Posttranslational modification, protein turnover, chaperones	DnaJ C terminal domain	DnaJ protein homolog ANJ1 OS=Atriplex nummularia OX=3553 PE=2 SV=1	O	Posttranslational modification, protein turnover, chaperones	dnaJ homolog subfamily B member 4-like [Aegilops tauschii subsp. tauschii]	biological process: cellular process (GO:0009987);; molecular function: binding (GO:0005488)
TraesCS6A03G0712400	1.36724	135	1.42076	176	1.6577	178	1.16303	148	0.398724	48	0.509543	63	0.000509494	0.882806	Up	[G]	Carbohydrate transport and metabolism	Molecular Function: hydrolase activity, hydrolyzing O-glycosyl compounds (GO:0004553);; Cellular Component: cell wall (GO:0005618);; Biological Process: xyloglucan metabolic process (GO:0010411);; Molecular Function: xyloglucan:xyloglucosyl transferase activity (GO:0016762);; Biological Process: cell wall biogenesis (GO:0042546);; Cellular Component: apoplast (GO:0048046);; Biological Process: ce…	K08235|4.7e-170|ats:109741492|K08235 xyloglucan:xyloglucosyl transferase [EC:2.4.1.207] | (RefSeq) LOC109741492; probable xyloglucan endotransglucosylase/hydrolase protein 30	--	--	--	Glycosyl hydrolases family 16	Probable xyloglucan endotransglucosylase/hydrolase protein 30 OS=Arabidopsis thaliana OX=3702 GN=XTH30 PE=2 SV=2	G	Carbohydrate transport and metabolism	unnamed protein product [Triticum turgidum subsp. durum]	molecular function: catalytic activity (GO:0003824);; cellular component: cell (GO:0005623);; cellular component: cell part (GO:0044464);; biological process: metabolic process (GO:0008152);; biological process: cellular process (GO:0009987);; biological process: cellular component organization or biogenesis (GO:0071840);; cellular component: extracellular region (GO:0005576)
TraesCS3D03G0130300	1.13208	80	2.92105	257	3.56222	273	0.66475	61	0.668929	57	0.57434	51	0.00135939	0.881241	Up	[E]	Amino acid transport and metabolism	Molecular Function: hydrolase activity (GO:0016787);;	K13051|3.8e-171|ats:109738961|K13051 L-asparaginase / beta-aspartyl-peptidase [EC:3.5.1.1 3.4.19.5] | (RefSeq) LOC109738961; isoaspartyl peptidase/L-asparaginase	Alanine, aspartate and glutamate metabolism (ko00250);; Cyanoamino acid metabolism (ko00460)	[E]	Amino acid transport and metabolism	Asparaginase	Isoaspartyl peptidase/L-asparaginase OS=Lupinus luteus OX=3873 PE=1 SV=1	E	Amino acid transport and metabolism	isoaspartyl peptidase/L-asparaginase [Aegilops tauschii subsp. tauschii]	molecular function: catalytic activity (GO:0003824)
TraesCS1A03G0930200LC	81.4589	4031	27.0161	1674	7.70286	415	1.46055	94	3.98849	240	0.527748	33	0.000424876	0.87819	Up	--	--	Cellular Component: photosystem II (GO:0009523);; Cellular Component: chloroplast thylakoid membrane (GO:0009535);; Biological Process: photosynthetic electron transport in photosystem II (GO:0009772);; Cellular Component: integral component of membrane (GO:0016021);; Molecular Function: chlorophyll binding (GO:0016168);; Biological Process: protein-chromophore linkage (GO:0018298);; Molecular Fu…	K02705|2.3e-110|bdi:6439864|K02705 photosystem II CP43 chlorophyll apoprotein | (RefSeq) psbC, BrdiC_p007; photosystem II 44 kDa protein	Photosynthesis (ko00195)	--	--	Photosystem II protein	Photosystem II CP43 reaction center protein OS=Agrostis stolonifera OX=63632 GN=psbC PE=3 SV=1	C	Energy production and conversion	photosystem II CP43 chlorophyll apoprotein [Dichanthelium acuminatum]	cellular component: cell (GO:0005623);; cellular component: membrane (GO:0016020);; cellular component: macromolecular complex (GO:0032991);; cellular component: membrane part (GO:0044425);; cellular component: cell part (GO:0044464);; cellular component: organelle (GO:0043226);; cellular component: organelle part (GO:0044422);; biological process: metabolic process (GO:0008152);; biological proc…
TraesCS4B03G0947900	0.425561	57	0.397258	66	0.39718	58	0.232369	40	0.143516	24	0.142506	24	0.000542704	0.878029	Up	--	--	--	K14494|9.0e-26|hbr:110669728|K14494 DELLA protein | (RefSeq) DELLA protein GAIP-B-like	Plant hormone signal transduction (ko04075)	--	--	GRAS domain family	Scarecrow-like protein 6 OS=Arabidopsis thaliana OX=3702 GN=SCL6 PE=1 SV=1	K	Transcription	scarecrow-like protein 6 [Aegilops tauschii subsp. tauschii]	--
TraesCS7A03G1091500	5.51508	404	2.1107	194	1.98119	158	2.5558	241	0.49319	44	0.621896	57	0.00136509	0.875933	Up	[M]	Cell wall/membrane/envelope biogenesis	Molecular Function: catalytic activity (GO:0003824);;	K13082|4.2e-65|gra:105769058|K13082 bifunctional dihydroflavonol 4-reductase/flavanone 4-reductase [EC:1.1.1.219 1.1.1.234] | (RefSeq) dihydroflavonol-4-reductase-like	Flavonoid biosynthesis (ko00941)	[V]	Defense mechanisms	NAD dependent epimerase/dehydratase family	Putative anthocyanidin reductase OS=Ginkgo biloba OX=3311 PE=2 SV=1	V	Defense mechanisms	dihydroflavonol 4-reductase isoform X1 [Aegilops tauschii subsp. tauschii]	molecular function: catalytic activity (GO:0003824)
TraesCS5B03G0501000LC	34.4413	647	22.6104	531	13.4935	276	2.00293	49	5.13822	117	6.4584	152	0.00147319	0.873202	Up	--	--	--	--	--	--	--	--	--	--	--	--	--
NewGene_23249	4.04713	201	2.8494	178	2.74159	149	1.90658	122	1.44096	87	1.12859	71	8.60877e-05	0.868798	Up	--	--	--	--	--	--	--	--	--	--	--	--	--
TraesCS5A03G1033500	5.62195	619	3.76079	517	3.93925	463	2.89097	419	1.74688	241	1.87461	262	1.07639e-06	0.868795	Up	--	--	Molecular Function: molecular_function (GO:0003674);; Molecular Function: transcription factor activity, sequence-specific DNA binding (GO:0003700);; Biological Process: regulation of transcription, DNA-templated (GO:0006355);; Biological Process: response to stress (GO:0006950);; Biological Process: biological_process (GO:0008150);; Biological Process: response to temperature stimulus (GO:000926…	K09419|1.4e-131|ats:109773037|K09419 heat shock transcription factor, other eukaryote | (RefSeq) LOC109773037; heat stress transcription factor A-2e-like	--	[K]	Transcription	--	Heat stress transcription factor A-2e OS=Oryza sativa subsp. japonica OX=39947 GN=HSFA2E PE=2 SV=1	K	Transcription	unnamed protein product [Triticum turgidum subsp. durum]	biological process: biological regulation (GO:0065007);; molecular function: nucleic acid binding transcription factor activity (GO:0001071);; biological process: response to stimulus (GO:0050896)
NewGene_8969	4.33216	1557	4.62397	2108	2.86045	1121	1.07587	548	1.84053	744	0.974795	454	0.00146029	0.868359	Up	--	--	--	--	--	--	--	--	--	--	--	--	--
TraesCS6A03G0172300LC	1.30148	126	0.510213	62	0.488149	52	0.497082	62	0.242946	29	0.169427	21	0.000956027	0.866171	Up	--	--	--	K03549|2.7e-16|jre:108997955|K03549 KUP system potassium uptake protein | (RefSeq) potassium transporter 19-like	--	--	--	Transposase family tnp2	--	--	--	uncharacterized protein LOC109782642 isoform X1 [Aegilops tauschii subsp. tauschii]	--
TraesCS3A03G0402900LC	3.71059	69	2.4926	58	2.54553	52	0.333949	8	0.8963	21	0.636531	15	0.00168951	0.865404	Up	--	--	--	--	--	--	--	--	--	--	--	uncharacterized protein LOC109751027 [Aegilops tauschii subsp. tauschii]	--
NewGene_1476	0.864361	162	0.668651	157	0.626633	128	0.006238	2	0	0	0.060625	15	0.000358089	0.864907	Up	--	--	--	--	--	--	--	--	--	--	--	--	--
TraesCS3D03G0459300LC	25.8881	687	4.83795	161	2.50518	73	0.749969	26	1.26408	41	0.163598	6	0.000602189	0.863661	Up	--	--	Molecular Function: iron ion binding (GO:0005506);; Cellular Component: photosystem II (GO:0009523);; Cellular Component: chloroplast thylakoid membrane (GO:0009535);; Biological Process: photosynthetic electron transport in photosystem II (GO:0009772);; Cellular Component: integral component of membrane (GO:0016021);; Molecular Function: chlorophyll binding (GO:0016168);; Biological Process: pro…	K02705|8.5e-90|mtr:MTR_0002s0420|K02705 photosystem II CP43 chlorophyll apoprotein | (RefSeq) photosystem II CP43 chlorophyll apoprotein	Photosynthesis (ko00195)	--	--	Photosynthetic reaction centre protein	Photosystem II D2 protein OS=Secale cereale OX=4550 GN=psbD PE=1 SV=1	C	Energy production and conversion	photosystem II protein D2 [Aegilops tauschii]	molecular function: binding (GO:0005488);; cellular component: cell (GO:0005623);; cellular component: membrane (GO:0016020);; cellular component: macromolecular complex (GO:0032991);; cellular component: membrane part (GO:0044425);; cellular component: cell part (GO:0044464);; cellular component: organelle (GO:0043226);; cellular component: organelle part (GO:0044422);; biological process: metab…
NewGene_8090	8.61997	737	7.37826	792	3.69962	346	2.01492	226	2.70207	284	1.62806	176	0.00157136	0.861472	Up	--	--	--	--	--	--	--	--	--	--	--	hypothetical protein GOBAR_DD27809 [Gossypium barbadense]	--
NewGene_6243	1.37483	219	1.4108	163	0.420231	79	0.598835	121	0.305385	59	0.220133	46	0.000721103	0.858385	Up	--	--	--	--	--	--	--	--	--	--	--	--	--
TraesCS3D03G0154500	4.22568	207	6.36104	389	7.14249	380	1.07575	68	1.28051	76	2.22308	136	0.00189258	0.858361	Up	--	--	Molecular Function: DNA binding (GO:0003677);; Cellular Component: nucleus (GO:0005634);; Biological Process: regulation of transcription, DNA-templated (GO:0006355);;	K00521|1.7e-32|cmos:111447866|K00521 ferric-chelate reductase [EC:1.16.1.7] | (RefSeq) ferric reduction oxidase 7, chloroplastic-like	--	--	--	No apical meristem (NAM) protein	NAC domain-containing protein 100 OS=Arabidopsis thaliana OX=3702 GN=NAC100 PE=2 SV=1	K	Transcription	NAC domain-containing protein 100-like [Aegilops tauschii subsp. tauschii]	molecular function: binding (GO:0005488);; cellular component: cell (GO:0005623);; cellular component: organelle (GO:0043226);; cellular component: cell part (GO:0044464);; biological process: biological regulation (GO:0065007)
TraesCS5D03G1230200	51.6499	1462	17.7708	630	4.70684	145	0.308536	12	1.56804	54	0.16976	7	0.000394543	0.855762	Up	[C]	Energy production and conversion	Cellular Component: chloroplast thylakoid membrane (GO:0009535);; Biological Process: photosynthetic electron transport chain (GO:0009767);; Cellular Component: integral component of membrane (GO:0016021);; Molecular Function: electron transporter, transferring electrons within the cyclic electron transport pathway of photosynthesis activity (GO:0045156);; Molecular Function: electron transporter…	K02637|6.5e-96|pda:8890542|K02637 cytochrome b6-f complex subunit 4 | (RefSeq) petD, PhdaC_p053; cytochrome b6-f complex subunit IV	Photosynthesis (ko00195)	[C]	Energy production and conversion	Cytochrome b(C-terminal)/b6/petD	Cytochrome b6-f complex subunit 4 OS=Hordeum vulgare OX=4513 GN=petD PE=3 SV=4	C	Energy production and conversion	cytochrome b6/f complex subunit IV [Eremopyrum triticeum]	cellular component: cell (GO:0005623);; cellular component: membrane (GO:0016020);; cellular component: organelle (GO:0043226);; cellular component: organelle part (GO:0044422);; cellular component: cell part (GO:0044464);; biological process: metabolic process (GO:0008152);; biological process: cellular process (GO:0009987);; biological process: single-organism process (GO:0044699);; cellular co…
TraesCS3A03G0423700	22.86	1479	9.19205	745	6.24451	440	4.23833	354	3.53435	278	4.71472	382	0.00154651	0.854666	Up	--	--	--	--	--	--	--	--	--	O	Posttranslational modification, protein turnover, chaperones	hypothetical protein TRIUR3_06012 [Triticum urartu]	--
TraesCS1A03G0962200	5.70998	486	4.21798	449	2.6892	249	3.12814	343	1.41465	146	1.74993	186	4.16006e-05	0.850623	Up	[O]	Posttranslational modification, protein turnover, chaperones	Biological Process: protein folding (GO:0006457);; Molecular Function: unfolded protein binding (GO:0051082);;	K09510|7.4e-182|ats:109766630|K09510 DnaJ homolog subfamily B member 4 | (RefSeq) LOC109766630; dnaJ homolog subfamily B member 4-like	--	[O]	Posttranslational modification, protein turnover, chaperones	DnaJ C terminal domain	DnaJ protein homolog ANJ1 OS=Atriplex nummularia OX=3553 PE=2 SV=1	O	Posttranslational modification, protein turnover, chaperones	unnamed protein product [Triticum turgidum subsp. durum]	biological process: cellular process (GO:0009987);; molecular function: binding (GO:0005488)
TraesCS5A03G0906200	2.53427	437	2.34819	507	1.43139	269	1.59261	354	0.817628	171	0.740118	160	0.00010776	0.849234	Up	--	--	Molecular Function: oxidoreductase activity, acting on single donors with incorporation of molecular oxygen, incorporation of two atoms of oxygen (GO:0016702);; Biological Process: oxylipin biosynthetic process (GO:0031408);; Molecular Function: metal ion binding (GO:0046872);;	K15718|0.0e+00|ats:109787375|K15718 linoleate 9S-lipoxygenase [EC:1.13.11.58] | (RefSeq) LOC109787375; putative linoleate 9S-lipoxygenase 3	Linoleic acid metabolism (ko00591)	--	--	Lipoxygenase	Putative linoleate 9S-lipoxygenase 3 OS=Oryza sativa subsp. japonica OX=39947 GN=Os03g0700400 PE=3 SV=1	E	Amino acid transport and metabolism	unnamed protein product [Triticum turgidum subsp. durum]	biological process: metabolic process (GO:0008152);; biological process: single-organism process (GO:0044699);; molecular function: catalytic activity (GO:0003824);; biological process: cellular process (GO:0009987);; molecular function: binding (GO:0005488)
NewGene_21849	0.963347	103	0.741357	86	0.833422	100	0.848173	102	0.154808	21	0.215054	22	0.00181087	0.849068	Up	--	--	--	--	--	--	--	--	--	--	--	--	--
TraesCS4D03G0638100	3.34432	313	1.81406	212	0.877042	90	1.44989	175	0.492597	56	0.513784	60	0.00145198	0.847722	Up	--	--	Biological Process: metal ion transport (GO:0030001);; Molecular Function: metal ion binding (GO:0046872);;	--	--	[P]	Inorganic ion transport and metabolism	Heavy-metal-associated domain	Heavy metal-associated isoprenylated plant protein 5 OS=Arabidopsis thaliana OX=3702 GN=HIPP05 PE=1 SV=2	P	Inorganic ion transport and metabolism	heavy metal-associated isoprenylated plant protein 6-like [Aegilops tauschii subsp. tauschii]	biological process: localization (GO:0051179);; molecular function: binding (GO:0005488)
TraesCS7D03G0392600	0.572192	74	0.454915	73	0.500918	70	0.208861	35	0.18201	29	0.208366	34	0.00121909	0.847379	Up	--	--	Molecular Function: molecular_function (GO:0003674);; Molecular Function: nucleic acid binding (GO:0003676);; Molecular Function: DNA binding (GO:0003677);; Molecular Function: transcription factor activity, sequence-specific DNA binding (GO:0003700);; Molecular Function: binding (GO:0005488);; Cellular Component: cellular_component (GO:0005575);; Cellular Component: intracellular (GO:0005622);; …	K14494|1.9e-45|ppp:112275164|K14494 DELLA protein | (RefSeq) DELLA protein GAI-like	Plant hormone signal transduction (ko04075)	--	--	GRAS domain family	Scarecrow-like protein 9 OS=Arabidopsis thaliana OX=3702 GN=SCL9 PE=2 SV=1	K	Transcription	scarecrow-like protein 34 [Aegilops tauschii subsp. tauschii]	molecular function: binding (GO:0005488);; biological process: biological regulation (GO:0065007);; molecular function: nucleic acid binding transcription factor activity (GO:0001071);; cellular component: cell (GO:0005623);; cellular component: cell part (GO:0044464);; cellular component: organelle (GO:0043226)
TraesCS6B03G0624300LC	4.32608	736	1.7815	380	1.41353	262	0.546313	120	0.502475	104	1.00899	215	0.00219445	0.846854	Up	--	--	Molecular Function: DNA binding (GO:0003677);; Molecular Function: protein dimerization activity (GO:0046983);;	K10398|1.5e-14|eus:EUTSA_v10016147mg|K10398 kinesin family member 11 | (RefSeq) hypothetical protein	--	[L]	Replication, recombination and repair	hAT family C-terminal dimerisation region	Putative AC transposase OS=Zea mays OX=4577 PE=2 SV=2	L	Replication, recombination and repair	hypothetical protein EE612_027915 [Oryza sativa]	molecular function: binding (GO:0005488)
TraesCS3D03G0503000	6.12236	528	2.61416	283	0.591963	56	0.674067	75	0.66875	70	0.465126	51	0.00191958	0.846607	Up	--	--	--	--	--	[L]	Replication, recombination and repair	DDE superfamily endonuclease	--	L	Replication, recombination and repair	protein ANTAGONIST OF LIKE HETEROCHROMATIN PROTEIN 1-like [Aegilops tauschii subsp. tauschii]	--
TraesCS1D03G0539400	1.04551	169	0.593378	120	0.526749	93	0.551682	115	0.255538	50	0.271994	55	5.03068e-05	0.846022	Up	--	--	Molecular Function: oxidoreductase activity, acting on single donors with incorporation of molecular oxygen, incorporation of two atoms of oxygen (GO:0016702);; Biological Process: oxylipin biosynthetic process (GO:0031408);; Molecular Function: metal ion binding (GO:0046872);;	K00454|0.0e+00|ats:109782804|K00454 lipoxygenase [EC:1.13.11.12] | (RefSeq) LOC109782804; linoleate 9S-lipoxygenase 6-like	Linoleic acid metabolism (ko00591);; alpha-Linolenic acid metabolism (ko00592)	--	--	Lipoxygenase	Linoleate 9S-lipoxygenase 6 (Fragment) OS=Solanum tuberosum OX=4113 GN=LOX1.6 PE=1 SV=1	E	Amino acid transport and metabolism	linoleate 9S-lipoxygenase 6-like [Aegilops tauschii subsp. tauschii]	biological process: metabolic process (GO:0008152);; biological process: single-organism process (GO:0044699);; molecular function: catalytic activity (GO:0003824);; biological process: cellular process (GO:0009987);; molecular function: binding (GO:0005488)
NewGene_8453	2.85769	236	2.39088	247	1.58739	143	0.641598	69	0.911471	91	0.754733	79	0.00184409	0.844163	Up	--	--	--	--	--	--	--	--	--	S	Function unknown	unnamed protein product [Triticum turgidum subsp. durum]	--
TraesCS2D03G0403000	5.38436	354	2.41817	198	1.07339	77	0.530252	46	0.87414	70	0.63988	52	0.00244271	0.837804	Up	--	--	Biological Process: nitrogen compound metabolic process (GO:0006807);; Biological Process: multicellular organism development (GO:0007275);; Biological Process: biological_process (GO:0008150);; Biological Process: metabolic process (GO:0008152);; Biological Process: anatomical structure morphogenesis (GO:0009653);; Biological Process: leaf morphogenesis (GO:0009965);; Biological Process: shoot s…	--	--	--	--	Lateral organ boundaries (LOB) domain	LOB domain-containing protein 37 OS=Arabidopsis thaliana OX=3702 GN=LBD37 PE=2 SV=1	S	Function unknown	LOB domain-containing protein 37-like [Aegilops tauschii subsp. tauschii]	biological process: metabolic process (GO:0008152);; biological process: multicellular organismal process (GO:0032501);; biological process: developmental process (GO:0032502);; biological process: single-organism process (GO:0044699)
TraesCS2B03G1508700	10.3673	354	6.69313	286	3.34275	125	4.82121	212	2.13767	89	2.18019	94	0.000743663	0.837346	Up	--	--	Cellular Component: integral component of membrane (GO:0016021);;	--	--	--	--	Late embryogenesis abundant protein	NDR1/HIN1-like protein 10 OS=Arabidopsis thaliana OX=3702 GN=NHL10 PE=2 SV=1	S	Function unknown	unnamed protein product [Triticum turgidum subsp. durum]	cellular component: membrane (GO:0016020);; cellular component: membrane part (GO:0044425)
TraesCS3D03G0457400LC	0.524565	48	0.521409	60	0.638438	63	0.243416	29	0.051485	6	0.232648	27	0.00267371	0.831501	Up	--	--	Molecular Function: nucleic acid binding (GO:0003676);; Biological Process: DNA integration (GO:0015074);;	K12349|1.8e-94|ccaj:109806181|K12349 neutral ceramidase [EC:3.5.1.23] | (RefSeq) neutral ceramidase-like	Sphingolipid metabolism (ko00600)	[R]	General function prediction only	Integrase zinc binding domain	--	U	Intracellular trafficking, secretion, and vesicular transport	retrotransposon protein, putative, unclassified, expressed [Oryza sativa Japonica Group]	molecular function: binding (GO:0005488);; biological process: metabolic process (GO:0008152);; biological process: cellular process (GO:0009987)
TraesCS1A03G0067500	3.52584	337	1.53961	185	0.656319	69	1.10556	137	0.37496	44	0.509651	61	0.00249399	0.830822	Up	--	--	Molecular Function: ubiquitin protein ligase activity (GO:0061630);;	K11982|1.0e-91|dct:110097577|K11982 E3 ubiquitin-protein ligase RNF115/126 [EC:2.3.2.27] | (RefSeq) E3 ubiquitin-protein ligase RDUF1	--	[O]	Posttranslational modification, protein turnover, chaperones	Protein of unknown function (DUF1117)	E3 ubiquitin-protein ligase RDUF2 OS=Arabidopsis thaliana OX=3702 GN=DURF2 PE=1 SV=1	O	Posttranslational modification, protein turnover, chaperones	E3 ubiquitin-protein ligase RDUF1-like [Aegilops tauschii subsp. tauschii]	biological process: metabolic process (GO:0008152);; biological process: cellular process (GO:0009987);; molecular function: catalytic activity (GO:0003824)
TraesCS3D03G0791200	2.74221	278	1.74003	221	1.18511	131	0.726827	96	0.808963	99	0.639471	80	0.00145175	0.830323	Up	[DZ]	Cell cycle control, cell division, chromosome partitioning;; Cytoskeleton	--	K10615|5.7e-31|ppp:112282946|K10615 E3 ubiquitin-protein ligase HERC4 [EC:2.3.2.26] | (RefSeq) probable E3 ubiquitin-protein ligase HERC4 isoform X1	Ubiquitin mediated proteolysis (ko04120)	[S]	Function unknown	Regulator of chromosome condensation (RCC1) repeat	Ultraviolet-B receptor UVR8 OS=Arabidopsis thaliana OX=3702 GN=UVR8 PE=1 SV=1	--	--	ultraviolet-B receptor UVR8 isoform X2 [Aegilops tauschii subsp. tauschii]	--
NewGene_18430	4.42946	206	2.44256	134	1.38801	68	1.67359	100	0.7895	49	0.829172	52	0.00109201	0.828622	Up	--	--	--	--	--	--	--	--	--	--	--	--	--
NewGene_8407	2.29767	100	2.51627	137	1.76883	83	1.48951	83	0.098678	6	0.514631	29	0.00263122	0.828365	Up	--	--	--	--	--	--	--	--	--	--	--	--	--
TraesCS2B03G0098600	4.1275	650	2.49214	492	0.853346	147	1.16067	236	0.743868	142	0.716134	142	0.00235854	0.827976	Up	[O]	Posttranslational modification, protein turnover, chaperones	Molecular Function: ATP binding (GO:0005524);; Cellular Component: cytoplasm (GO:0005737);; Cellular Component: cytosol (GO:0005829);; Cellular Component: plasma membrane (GO:0005886);; Biological Process: protein folding (GO:0006457);; Cellular Component: cell surface (GO:0009986);; Cellular Component: macromolecular complex (GO:0032991);; Biological Process: cellular response to heat (GO:003460…	K04079|0.0e+00|ats:109738213|K04079 molecular chaperone HtpG | (RefSeq) LOC109738213; heat shock protein 83	Protein processing in endoplasmic reticulum (ko04141);; Plant-pathogen interaction (ko04626)	[O]	Posttranslational modification, protein turnover, chaperones	Hsp90 protein	Heat shock protein 82 OS=Zea mays OX=4577 GN=HSP82 PE=3 SV=1	O	Posttranslational modification, protein turnover, chaperones	heat shock protein 90 [Triticum aestivum]	molecular function: binding (GO:0005488);; cellular component: cell (GO:0005623);; cellular component: cell part (GO:0044464);; cellular component: membrane (GO:0016020);; biological process: cellular process (GO:0009987);; cellular component: macromolecular complex (GO:0032991);; biological process: response to stimulus (GO:0050896);; biological process: biological regulation (GO:0065007)
TraesCS3A03G0377200	7.85116	700	8.37065	935	8.48935	824	4.28517	493	3.70393	401	3.00094	335	0.00104624	0.826036	Up	[O]	Posttranslational modification, protein turnover, chaperones	Biological Process: protein folding (GO:0006457);; Molecular Function: unfolded protein binding (GO:0051082);;	K09510|3.4e-189|ats:109777754|K09510 DnaJ homolog subfamily B member 4 | (RefSeq) LOC109777754; dnaJ homolog subfamily B member 4-like	--	[O]	Posttranslational modification, protein turnover, chaperones	DnaJ C terminal domain	Chaperone protein dnaJ 3 OS=Arabidopsis thaliana OX=3702 GN=ATJ3 PE=1 SV=2	O	Posttranslational modification, protein turnover, chaperones	DnaJ homolog subfamily B member 4 [Triticum urartu]	biological process: cellular process (GO:0009987);; molecular function: binding (GO:0005488)
TraesCS6D03G0616400	3.49761	259	1.9019	176	1.09434	89	0.350858	34	0.682082	62	0.58733	55	0.00285487	0.826034	Up	--	--	Biological Process: transposition (GO:0032196);;	--	--	--	--	--	--	--	--	hypothetical protein TRIUR3_03215 [Triticum urartu]	biological process: cellular process (GO:0009987);; biological process: single-organism process (GO:0044699)
NewGene_11482	8.7942	642	3.19155	292	0.357334	29	0.978591	92	0.351703	32	0.332084	31	0.00148036	0.82486	Up	--	--	--	--	--	--	--	--	--	--	--	--	--
TraesCS2A03G0911300	5.30013	170	6.80569	272	6.80931	237	0.679446	28	2.04361	80	1.37121	55	0.00255514	0.824581	Up	--	--	Molecular Function: endopeptidase inhibitor activity (GO:0004866);;	--	--	--	--	Trypsin and protease inhibitor	Endogenous alpha-amylase/subtilisin inhibitor OS=Triticum aestivum OX=4565 PE=1 SV=1	O	Posttranslational modification, protein turnover, chaperones	unnamed protein product [Triticum turgidum subsp. durum]	biological process: biological regulation (GO:0065007);; molecular function: molecular function regulator (GO:0098772)
TraesCS7D03G0837200	1.51402	63	4.64527	240	5.70564	256	0.67057	36	0.786023	40	1.04737	54	0.00226643	0.822326	Up	--	--	Molecular Function: DNA binding (GO:0003677);; Molecular Function: transcription coactivator activity (GO:0003713);; Cellular Component: nucleolus (GO:0005730);; Biological Process: response to heat (GO:0009408);; Biological Process: response to water deprivation (GO:0009414);; Biological Process: response to abscisic acid (GO:0009737);;	K03627|4.3e-75|ats:109784605|K03627 putative transcription factor | (RefSeq) LOC109784605; multiprotein-bridging factor 1c	--	[K]	Transcription	Multiprotein bridging factor 1	Multiprotein-bridging factor 1c OS=Arabidopsis thaliana OX=3702 GN=MBF1C PE=1 SV=1	K	Transcription	multiprotein-bridging factor 1c [Aegilops tauschii subsp. tauschii]	molecular function: binding (GO:0005488);; biological process: biological regulation (GO:0065007);; molecular function: transcription factor activity, protein binding (GO:0000988);; cellular component: cell (GO:0005623);; cellular component: organelle (GO:0043226);; cellular component: organelle part (GO:0044422);; cellular component: cell part (GO:0044464);; biological process: response to stimu…
NewGene_16860	0.736717	89	0.930396	96	0.626517	85	0.105233	19	0	0	0.121437	21	0.0013617	0.818247	Up	--	--	Molecular Function: protein kinase activity (GO:0004672);; Molecular Function: ATP binding (GO:0005524);; Cellular Component: integral component of membrane (GO:0016021);;	--	--	--	--	--	--	--	--	unnamed protein product [Triticum turgidum subsp. durum]	biological process: metabolic process (GO:0008152);; biological process: cellular process (GO:0009987);; molecular function: catalytic activity (GO:0003824);; molecular function: binding (GO:0005488);; cellular component: membrane (GO:0016020);; cellular component: membrane part (GO:0044425)
NewGene_7984	11.8411	1526	8.78876	1393	4.92589	691	3.47571	578	3.58833	561	2.96726	479	0.00154501	0.818244	Up	--	--	--	--	--	--	--	--	--	S	Function unknown	unnamed protein product [Triticum turgidum subsp. durum]	--
NewGene_4370	0.962583	98	0.585148	79	0.892622	87	0.149995	24	0.285378	42	0.165378	23	0.0031407	0.817487	Up	--	--	--	--	--	--	--	--	--	--	--	--	--
TraesCS2D03G0864500	2.01386	139	0.745291	64	0.550567	42	0.724869	65	0.239062	20	0.310808	27	0.00263545	0.814742	Up	[T]	Signal transduction mechanisms	Molecular Function: protein serine/threonine kinase activity (GO:0004674);; Molecular Function: ATP binding (GO:0005524);;	K08794|4.7e-99|peq:110023763|K08794 calcium/calmodulin-dependent protein kinase I [EC:2.7.11.17] | (RefSeq) phosphoenolpyruvate carboxylase kinase 1-like	--	[T]	Signal transduction mechanisms	Protein kinase domain	Phosphoenolpyruvate carboxylase kinase 1 OS=Arabidopsis thaliana OX=3702 GN=PPCK1 PE=1 SV=1	T	Signal transduction mechanisms	phosphoenolpyruvate carboxylase kinase 2-like [Aegilops tauschii subsp. tauschii]	biological process: metabolic process (GO:0008152);; biological process: cellular process (GO:0009987);; molecular function: catalytic activity (GO:0003824);; molecular function: binding (GO:0005488)
TraesCS1A03G0955500	16.0196	844	7.06898	467	2.59549	149	2.38258	162	2.53329	162	2.0257	134	0.0032684	0.81463	Up	--	--	Biological Process: transcription, DNA-templated (GO:0006351);; Molecular Function: sequence-specific DNA binding (GO:0043565);;	--	--	--	--	Seed dormancy control	--	S	Function unknown	uncharacterized protein LOC109782565 [Aegilops tauschii subsp. tauschii]	biological process: metabolic process (GO:0008152);; biological process: cellular process (GO:0009987);; molecular function: binding (GO:0005488)
TraesCS5D03G0909500	3.25045	136	1.95263	102	0.777601	36	1.35372	73	0.481367	25	0.41568	22	0.00299335	0.814466	Up	--	--	--	--	--	--	--	--	--	--	--	uncharacterized protein LOC109756421 [Aegilops tauschii subsp. tauschii]	--
TraesCS1B03G0877500LC	125.797	1323	108.39	1427	119.19	1364	38.1003	517	54.2832	692	37.5222	494	0.00260348	0.813047	Up	--	--	--	--	--	--	--	--	--	--	--	hypothetical protein DEO72_LG11g1242 [Vigna unguiculata]	--
TraesCS2A03G0209800	32.2477	3100	53.4403	6433	56.7716	5941	27.5193	3411	16.7351	1951	17.8658	2150	0.00256464	0.809564	Up	--	--	--	--	--	--	--	Ricin-type beta-trefoil lectin domain-like	Ricin B-like lectin R40G2 OS=Oryza sativa subsp. japonica OX=39947 GN=R40G2 PE=2 SV=1	S	Function unknown	hypothetical protein TRIUR3_14708 [Triticum urartu]	--
TraesCS6A03G0478400LC	1.86689	198	0.635824	85	0.437411	51	0.343614	47	0.284043	37	0.301521	40	0.00331368	0.807864	Up	--	--	--	--	--	--	--	--	--	--	--	--	--
TraesCS4D03G0347200LC	34.4066	841	66.151	2022	5.19902	139	0.77455	25	2.84481	85	0.500823	16	0.000731419	0.807796	Up	--	--	Cellular Component: photosystem (GO:0009521);; Biological Process: photosynthetic electron transport chain (GO:0009767);; Cellular Component: integral component of membrane (GO:0016021);; Molecular Function: chlorophyll binding (GO:0016168);; Biological Process: protein-chromophore linkage (GO:0018298);;	K02705|1.6e-58|ccaj:29293660|K02705 photosystem II CP43 chlorophyll apoprotein | (RefSeq) psbC, BKH98_gp066; photosystem II CP43 chlorophyll apoprotein	Photosynthesis (ko00195)	--	--	Photosystem II protein	Photosystem II CP43 reaction center protein OS=Agrostis stolonifera OX=63632 GN=psbC PE=3 SV=1	C	Energy production and conversion	photosystem II 44 kDa protein, partial [Saccharum spontaneum]	cellular component: cell (GO:0005623);; cellular component: membrane (GO:0016020);; cellular component: macromolecular complex (GO:0032991);; cellular component: membrane part (GO:0044425);; cellular component: cell part (GO:0044464);; biological process: metabolic process (GO:0008152);; biological process: cellular process (GO:0009987);; biological process: single-organism process (GO:0044699);;…
TraesCS4B03G0297900LC	0.814955	103	0.617811	98	0.865647	119	0.5427	89	0.317533	49	0.231495	37	0.0013439	0.806367	Up	--	--	--	--	--	--	--	--	--	--	--	unnamed protein product [Triticum aestivum]	--
TraesCS7B03G0272200	3.29201	382	1.77514	258	0.270385	35	0.595403	89	0.175359	25	0.359535	53	0.00287912	0.804496	Up	[M]	Cell wall/membrane/envelope biogenesis	Molecular Function: transferase activity, transferring glycosyl groups (GO:0016757);;	K20893|5.7e-115|adu:107487890|K20893 probable galacturonosyltransferase-like 1 [EC:2.4.1.-] | (RefSeq) probable galacturonosyltransferase-like 1	--	--	--	Glycosyl transferase family 8	Probable galacturonosyltransferase-like 9 OS=Arabidopsis thaliana OX=3702 GN=GATL9 PE=2 SV=1	G	Carbohydrate transport and metabolism	probable galacturonosyltransferase-like 9 [Aegilops tauschii subsp. tauschii]	molecular function: catalytic activity (GO:0003824)
TraesCS1D03G0741900LC	3.26518	376	3.14628	454	1.09283	137	1.03982	155	0.928532	130	0.767474	111	0.00313358	0.80409	Up	--	--	Molecular Function: magnesium ion binding (GO:0000287);; Molecular Function: ATP binding (GO:0005524);; Biological Process: phospholipid transport (GO:0015914);; Cellular Component: integral component of membrane (GO:0016021);;	K01530|5.6e-61|ats:109735982|K01530 phospholipid-translocating ATPase [EC:7.6.2.1] | (RefSeq) LOC109735982; phospholipid-transporting ATPase 2	--	[R]	General function prediction only	Phospholipid-translocating P-type ATPase C-terminal	Phospholipid-transporting ATPase 2 OS=Arabidopsis thaliana OX=3702 GN=ALA2 PE=1 SV=1	P	Inorganic ion transport and metabolism	unnamed protein product [Triticum turgidum subsp. durum]	molecular function: binding (GO:0005488);; biological process: single-organism process (GO:0044699);; biological process: localization (GO:0051179);; cellular component: membrane (GO:0016020);; cellular component: membrane part (GO:0044425)
TraesCS1A03G0001500	1.97669	319	1.50523	304	1.13773	200	0.507563	106	0.72818	143	0.430189	87	0.0029326	0.803774	Up	--	--	--	--	--	--	--	--	--	--	--	unnamed protein product [Triticum turgidum subsp. durum]	--
TraesCS6D03G0752000	9.94698	773	5.61149	545	2.32085	196	3.28071	329	1.53823	146	2.18258	212	0.00266632	0.802511	Up	[O]	Posttranslational modification, protein turnover, chaperones	Molecular Function: molecular_function (GO:0003674);; Molecular Function: binding (GO:0005488);; Molecular Function: protein binding (GO:0005515);; Molecular Function: chaperone binding (GO:0051087);;	K09510|1.6e-13|mpp:MICPUCDRAFT_28590|K09510 DnaJ homolog subfamily B member 4 | (RefSeq) hypothetical protein	--	[O]	Posttranslational modification, protein turnover, chaperones	DnaJ domain	DnaJ protein P58IPK homolog B OS=Oryza sativa subsp. japonica OX=39947 GN=P58B PE=1 SV=1	O	Posttranslational modification, protein turnover, chaperones	dnaJ homolog subfamily B member 6-like isoform X1 [Aegilops tauschii subsp. tauschii]	molecular function: binding (GO:0005488)
TraesCS1B03G0819300	93.4287	12756	79.9345	13662	40.031	5948	44.1344	7766	25.178	4169	31.0759	5309	0.000800095	0.799044	Up	[O]	Posttranslational modification, protein turnover, chaperones	Molecular Function: ATP binding (GO:0005524);;	K03283|0.0e+00|ats:109745079|K03283 heat shock 70kDa protein 1/2/6/8 | (RefSeq) LOC109745079; probable mediator of RNA polymerase II transcription subunit 37c	Spliceosome (ko03040);; Protein processing in endoplasmic reticulum (ko04141);; Endocytosis (ko04144)	[O]	Posttranslational modification, protein turnover, chaperones	Hsp70 protein	Heat shock 70 kDa protein 4 OS=Arabidopsis thaliana OX=3702 GN=HSP70-4 PE=1 SV=1	O	Posttranslational modification, protein turnover, chaperones	probable mediator of RNA polymerase II transcription subunit 37c [Aegilops tauschii subsp. tauschii]	molecular function: binding (GO:0005488)
TraesCS7D03G0610900	2.6473	251	1.74173	201	1.28876	133	1.24875	151	0.754068	87	0.827107	97	0.000147334	0.798374	Up	--	--	Molecular Function: transcription factor activity, sequence-specific DNA binding (GO:0003700);; Cellular Component: nucleus (GO:0005634);; Cellular Component: host cell nucleus (GO:0042025);; Molecular Function: sequence-specific DNA binding (GO:0043565);;	K09419|1.2e-197|ats:109783568|K09419 heat shock transcription factor, other eukaryote | (RefSeq) LOC109783568; heat stress transcription factor B-2b-like	--	[K]	Transcription	HSF-type DNA-binding	Heat stress transcription factor B-2b OS=Oryza sativa subsp. japonica OX=39947 GN=HSFB2B PE=2 SV=1	K	Transcription	heat stress transcription factor B-2b-like [Aegilops tauschii subsp. tauschii]	biological process: biological regulation (GO:0065007);; molecular function: nucleic acid binding transcription factor activity (GO:0001071);; cellular component: cell (GO:0005623);; cellular component: organelle (GO:0043226);; cellular component: cell part (GO:0044464);; cellular component: other organism (GO:0044215);; cellular component: other organism part (GO:0044217);; molecular function: b…
TraesCS3B03G0651100	2.27951	191	1.21996	129	0.977008	90	1.19746	130	0.508166	53	0.533636	57	0.000334313	0.798328	Up	[R]	General function prediction only	Molecular Function: hydrolase activity (GO:0016787);;	K06130|3.9e-142|ats:109746464|K06130 lysophospholipase II [EC:3.1.1.5] | (RefSeq) LOC109746464; acyl-protein thioesterase 1-like	Glycerophospholipid metabolism (ko00564)	[I]	Lipid transport and metabolism	Phospholipase/Carboxylesterase	--	I	Lipid transport and metabolism	unnamed protein product [Triticum turgidum subsp. durum]	molecular function: catalytic activity (GO:0003824)
TraesCS4B03G0603200	1.13833	192	1.17159	247	0.751585	138	0.977189	212	0.156758	32	0.176099	38	0.00389997	0.798151	Up	--	--	Molecular Function: GTPase activator activity (GO:0005096);; Biological Process: signal transduction (GO:0007165);;	--	--	[T]	Signal transduction mechanisms	RhoGAP domain	Rho GTPase-activating protein REN1 OS=Arabidopsis thaliana OX=3702 GN=REN1 PE=1 SV=2	T	Signal transduction mechanisms	unnamed protein product [Triticum turgidum subsp. durum]	biological process: biological regulation (GO:0065007);; molecular function: molecular function regulator (GO:0098772);; biological process: cellular process (GO:0009987)
TraesCS1A03G0452300LC	4.19604	220	2.22555	146	0.953704	55	1.1008	75	0.75408	48	0.800099	53	0.00332882	0.79723	Up	--	--	--	--	--	--	--	--	--	--	--	hypothetical protein GQ55_9G201300 [Panicum hallii var. hallii]	--
TraesCS3D03G1171800LC	4.48721	134	1.76645	66	1.65495	54	1.33861	52	1.07127	39	0.668391	25	0.00272365	0.797151	Up	--	--	--	--	--	--	--	--	--	--	--	hypothetical protein D1007_01069 [Hordeum vulgare]	--
TraesCS2D03G0274700	12.7283	134	3.33547	44	6.02121	69	5.28356	72	1.67136	22	1.51487	20	0.00374188	0.796326	Up	--	--	--	--	--	--	--	--	--	--	--	unnamed protein product [Triticum aestivum]	--
NewGene_23677	8.62982	665	9.50319	917	3.17688	267	1.73481	173	2.77899	260	1.6078	155	0.00415089	0.793814	Up	--	--	--	--	--	--	--	--	--	--	--	uncharacterized protein BATDEDRAFT_92030 [Batrachochytrium dendrobatidis JAM81]	--
NewGene_14736	0.545148	88	0.310347	63	0.592482	104	0.288086	60	0.169318	34	0.206938	36	0.00255538	0.792942	Up	--	--	Cellular Component: SAGA complex (GO:0000124);; Molecular Function: transcription cofactor activity (GO:0003712);;	--	--	--	--	--	--	S	Function unknown	unnamed protein product [Triticum turgidum subsp. durum]	cellular component: cell (GO:0005623);; cellular component: membrane-enclosed lumen (GO:0031974);; cellular component: macromolecular complex (GO:0032991);; cellular component: organelle (GO:0043226);; cellular component: organelle part (GO:0044422);; cellular component: cell part (GO:0044464);; biological process: biological regulation (GO:0065007);; molecular function: transcription factor acti…
TraesCS3D03G0742600	2.21665	111	4.05395	253	2.60292	142	0.44778	29	0.776818	47	1.03088	65	0.00407053	0.789024	Up	--	--	Cellular Component: integral component of membrane (GO:0016021);;	--	--	--	--	Late embryogenesis abundant protein	NDR1/HIN1-like protein 13 OS=Arabidopsis thaliana OX=3702 GN=NHL13 PE=2 SV=1	S	Function unknown	unnamed protein product [Triticum aestivum]	cellular component: membrane (GO:0016020);; cellular component: membrane part (GO:0044425)
TraesCS4A03G0187000	21.2319	1767	17.0558	1781	10.1459	924	9.37303	1004	6.70151	681	6.93005	725	0.000642197	0.787247	Up	[J]	Translation, ribosomal structure and biogenesis	Molecular Function: RNA binding (GO:0003723);;	K12897|7.1e-38|aof:109848932|K12897 transformer-2 protein | (RefSeq) serine/arginine-rich splicing factor SR45a-like	Spliceosome (ko03040)	[K]	Transcription	RNA recognition motif. (a.k.a. RRM, RBD, or RNP domain)	Serine/arginine-rich splicing factor SR45a OS=Arabidopsis thaliana OX=3702 GN=SR45A PE=1 SV=1	A	RNA processing and modification	unnamed protein product [Triticum turgidum subsp. durum]	molecular function: binding (GO:0005488)
TraesCSU03G0095600LC	117.321	2789	33.0333	983	6.87477	178	14.7007	451	7.64795	221	7.60765	227	0.00336951	0.786405	Up	--	--	--	--	--	--	--	--	--	--	--	--	--
TraesCS1B03G1140000	5.33624	464	5.19774	566	2.84496	270	2.8015	314	1.87601	198	1.78009	194	0.000986336	0.784791	Up	[O]	Posttranslational modification, protein turnover, chaperones	Biological Process: protein folding (GO:0006457);; Molecular Function: unfolded protein binding (GO:0051082);;	K09510|1.4e-183|ats:109766630|K09510 DnaJ homolog subfamily B member 4 | (RefSeq) LOC109766630; dnaJ homolog subfamily B member 4-like	--	[O]	Posttranslational modification, protein turnover, chaperones	DnaJ C terminal domain	DnaJ protein homolog ANJ1 OS=Atriplex nummularia OX=3553 PE=2 SV=1	O	Posttranslational modification, protein turnover, chaperones	dnaJ homolog subfamily B member 4-like [Aegilops tauschii subsp. tauschii]	biological process: cellular process (GO:0009987);; molecular function: binding (GO:0005488)
TraesCS3B03G0680100	9.90185	1043	5.60952	740	4.26821	490	3.76777	512	2.77674	355	2.78511	367	0.00047532	0.78398	Up	[R]	General function prediction only	Molecular Function: zinc ion binding (GO:0008270);;	K06874|4.6e-272|ats:109740131|K06874 zinc finger protein | (RefSeq) LOC109740131; zinc finger protein ZPR1-like	--	[R]	General function prediction only	ZPR1 zinc-finger domain	--	S	Function unknown	unnamed protein product [Triticum turgidum subsp. durum]	molecular function: binding (GO:0005488)
TraesCS4B03G0701200	2.88522	145	1.93339	122	0.764155	42	1.27843	83	0.505544	31	0.537999	34	0.00366134	0.783853	Up	[E]	Amino acid transport and metabolism	Cellular Component: cytoplasm (GO:0005737);; Biological Process: cysteine biosynthetic process from serine (GO:0006535);; Molecular Function: serine O-acetyltransferase activity (GO:0009001);;	K00640|8.7e-160|ats:109772852|K00640 serine O-acetyltransferase [EC:2.3.1.30] | (RefSeq) LOC109772852; probable serine acetyltransferase 4	Cysteine and methionine metabolism (ko00270);; Sulfur metabolism (ko00920);; Carbon metabolism (ko01200);; Biosynthesis of amino acids (ko01230)	[E]	Amino acid transport and metabolism	Serine acetyltransferase, N-terminal	Probable serine acetyltransferase 4 OS=Oryza sativa subsp. japonica OX=39947 GN=SAT4 PE=2 SV=1	E	Amino acid transport and metabolism	probable serine acetyltransferase 4 [Aegilops tauschii subsp. tauschii]	cellular component: cell (GO:0005623);; cellular component: cell part (GO:0044464);; biological process: metabolic process (GO:0008152);; biological process: cellular process (GO:0009987);; biological process: single-organism process (GO:0044699);; molecular function: catalytic activity (GO:0003824)
TraesCS1B03G0543400	3.62433	286	2.34963	233	0.994258	86	1.17061	120	0.908597	87	0.641082	64	0.00348016	0.783785	Up	--	--	Cellular Component: integral component of membrane (GO:0016021);;	--	--	--	--	Late embryogenesis abundant protein	NDR1/HIN1-like protein 6 OS=Arabidopsis thaliana OX=3702 GN=NHL6 PE=1 SV=1	S	Function unknown	unnamed protein product [Triticum turgidum subsp. durum]	cellular component: membrane (GO:0016020);; cellular component: membrane part (GO:0044425)
TraesCS5A03G0857500LC	37.6386	3445	11.7699	1349	5.22792	521	0.506569	60	2.0708	230	0.163472	19	0.00121571	0.781866	Up	[C]	Energy production and conversion	Molecular Function: ATP binding (GO:0005524);; Cellular Component: chloroplast thylakoid membrane (GO:0009535);; Biological Process: ATP synthesis coupled proton transport (GO:0015986);; Cellular Component: proton-transporting ATP synthase complex, catalytic core F(1) (GO:0045261);; Molecular Function: proton-transporting ATP synthase activity, rotational mechanism (GO:0046933);;	K02111|2.6e-270|mtr:MTR_0002s0550|K02111 F-type H+/Na+-transporting ATPase subunit alpha [EC:7.1.2.2 7.2.2.1] | (RefSeq) ATP synthase F1, alpha subunit	Oxidative phosphorylation (ko00190);; Photosynthesis (ko00195)	[C]	Energy production and conversion	ATP synthase alpha/beta family, nucleotide-binding domain	ATP synthase subunit alpha, chloroplastic OS=Triticum aestivum OX=4565 GN=atpA PE=3 SV=2	C	Energy production and conversion	ATP synthase CF1 alpha subunit [Triticum aestivum]	molecular function: binding (GO:0005488);; cellular component: cell (GO:0005623);; cellular component: membrane (GO:0016020);; cellular component: organelle (GO:0043226);; cellular component: organelle part (GO:0044422);; cellular component: cell part (GO:0044464);; biological process: metabolic process (GO:0008152);; biological process: cellular process (GO:0009987);; biological process: single-…
TraesCS6D03G0046800	0.648261	100	0.521135	101	0.549861	92	0.529985	105	0.161884	31	0.217485	42	0.00121081	0.77952	Up	--	--	Molecular Function: double-stranded DNA binding (GO:0003690);; Biological Process: regulation of transcription, DNA-templated (GO:0006355);;	K15032|2.7e-211|ats:109764942|K15032 mTERF domain-containing protein, mitochondrial | (RefSeq) uncharacterized protein LOC109764942	--	--	--	mTERF	--	K	Transcription	uncharacterized protein LOC109764942 [Aegilops tauschii subsp. tauschii]	molecular function: binding (GO:0005488);; biological process: biological regulation (GO:0065007)
TraesCS5B03G1122700	1.71562	236	1.20203	207	1.25242	187	0.769009	136	0.581414	97	0.664479	114	0.000724663	0.779359	Up	--	--	--	--	--	--	--	--	DDT domain-containing protein DDR4 OS=Arabidopsis thaliana OX=3702 GN=DDR4 PE=1 SV=1	S	Function unknown	unnamed protein product [Triticum turgidum subsp. durum]	--
TraesCS4D03G0346900	57.6078	1239	65.3483	1760	5.2543	123	0.919894	26	2.82691	74	0.257354	7	0.000928228	0.777743	Up	--	--	Cellular Component: photosystem II (GO:0009523);; Cellular Component: chloroplast thylakoid membrane (GO:0009535);; Biological Process: photosynthetic electron transport in photosystem II (GO:0009772);; Cellular Component: integral component of membrane (GO:0016021);; Molecular Function: chlorophyll binding (GO:0016168);; Biological Process: protein-chromophore linkage (GO:0018298);; Molecular Fu…	K02705|9.1e-74|bdi:6439864|K02705 photosystem II CP43 chlorophyll apoprotein | (RefSeq) psbC, BrdiC_p007; photosystem II 44 kDa protein	Photosynthesis (ko00195)	--	--	Photosystem II protein	Photosystem II CP43 reaction center protein OS=Agrostis stolonifera OX=63632 GN=psbC PE=3 SV=1	C	Energy production and conversion	photosystem II CP43 chlorophyll apoprotein [Thinopyrum distichum]	cellular component: cell (GO:0005623);; cellular component: membrane (GO:0016020);; cellular component: macromolecular complex (GO:0032991);; cellular component: membrane part (GO:0044425);; cellular component: cell part (GO:0044464);; cellular component: organelle (GO:0043226);; cellular component: organelle part (GO:0044422);; biological process: metabolic process (GO:0008152);; biological proc…
TraesCS3B03G0679600	69.5233	1990	34.8896	1251	8.68397	271	15.3869	568	9.72055	338	8.71771	313	0.00500687	0.77722	Up	--	--	Cellular Component: integral component of membrane (GO:0016021);;	--	--	--	--	--	--	--	--	uncharacterized protein LOC109740149 [Aegilops tauschii subsp. tauschii]	cellular component: membrane (GO:0016020);; cellular component: membrane part (GO:0044425)
TraesCS3A03G1122700	25.6218	2188	13.8794	1482	12.4702	1157	15.4307	1699	6.71963	695	6.57617	703	1.93847e-05	0.776717	Up	[V]	Defense mechanisms	Cellular Component: cytoplasm (GO:0005737);; Molecular Function: S-formylglutathione hydrolase activity (GO:0018738);; Biological Process: formaldehyde catabolic process (GO:0046294);; Molecular Function: carboxylic ester hydrolase activity (GO:0052689);;	K00121|6.6e-69|mpp:MICPUCDRAFT_56831|K00121 S-(hydroxymethyl)glutathione dehydrogenase / alcohol dehydrogenase [EC:1.1.1.284 1.1.1.1] | (RefSeq) formaldehyde dehydrogenase/S-formylglutathione hydrolase	Glycolysis / Gluconeogenesis (ko00010);; Fatty acid degradation (ko00071);; Tyrosine metabolism (ko00350);; Carbon metabolism (ko01200)	[R]	General function prediction only	Putative esterase	S-formylglutathione hydrolase OS=Arabidopsis thaliana OX=3702 GN=SFGH PE=1 SV=2	S	Function unknown	S-formylglutathione hydrolase-like protein [Triticum monococcum subsp. monococcum]	cellular component: cell (GO:0005623);; cellular component: cell part (GO:0044464);; molecular function: catalytic activity (GO:0003824);; biological process: metabolic process (GO:0008152);; biological process: cellular process (GO:0009987);; biological process: single-organism process (GO:0044699);; biological process: response to stimulus (GO:0050896);; biological process: detoxification (GO:0…
TraesCS5A03G1071100	2.42223	381	1.52991	301	0.922534	158	0.899025	182	0.751135	143	0.476836	95	0.00232771	0.773814	Up	--	--	Cellular Component: exocyst (GO:0000145);; Biological Process: exocytosis (GO:0006887);;	K19986|0.0e+00|ats:109762204|K19986 exocyst complex component 8 | (RefSeq) LOC109762204; exocyst complex component EXO84B-like	--	[U]	Intracellular trafficking, secretion, and vesicular transport	Exocyst component 84 C-terminal	Exocyst complex component EXO84B OS=Arabidopsis thaliana OX=3702 GN=EXO84B PE=1 SV=1	U	Intracellular trafficking, secretion, and vesicular transport	exocyst complex component EXO84B-like [Aegilops tauschii subsp. tauschii]	cellular component: cell (GO:0005623);; cellular component: macromolecular complex (GO:0032991);; cellular component: cell part (GO:0044464);; biological process: cellular process (GO:0009987);; biological process: single-organism process (GO:0044699);; biological process: localization (GO:0051179)
TraesCS7D03G0816400	4.58871	254	4.19486	290	3.38214	204	3.04506	217	1.31903	89	2.06292	143	0.000506179	0.772326	Up	[R]	General function prediction only	Cellular Component: cellular_component (GO:0005575);; Cellular Component: intracellular (GO:0005622);; Cellular Component: cell (GO:0005623);; Cellular Component: cytoplasm (GO:0005737);; Cellular Component: chloroplast (GO:0009507);; Cellular Component: plastid envelope (GO:0009526);; Cellular Component: plastid stroma (GO:0009532);; Cellular Component: chloroplast thylakoid (GO:0009534);; Cellu…	K01256|1.5e-12|smo:SELMODRAFT_407075|K01256 aminopeptidase N [EC:3.4.11.2] | (RefSeq) hypothetical protein	Glutathione metabolism (ko00480)	[G]	Carbohydrate transport and metabolism	NAD(P)H-binding	Uncharacterized protein At2g34460, chloroplastic OS=Arabidopsis thaliana OX=3702 GN=At2g34460 PE=1 SV=1	G	Carbohydrate transport and metabolism	uncharacterized protein At2g34460, chloroplastic [Aegilops tauschii subsp. tauschii]	cellular component: cell (GO:0005623);; cellular component: cell part (GO:0044464);; cellular component: organelle (GO:0043226);; cellular component: organelle part (GO:0044422);; cellular component: membrane (GO:0016020)
NewGene_9992	0.595532	60	0.805889	99	0.527838	55	0.421499	55	0.175605	22	0.274838	34	0.00357374	0.771231	Up	--	--	--	--	--	--	--	--	--	--	--	--	--
TraesCS5D03G1229700	83.9023	530	37.688	298	12.2117	84	0.510667	5	3.85521	30	0.152793	2	0.00112661	0.771051	Up	--	--	Cellular Component: chloroplast (GO:0009507);; Cellular Component: photosystem II reaction center (GO:0009539);; Biological Process: photosynthesis (GO:0015979);; Cellular Component: integral component of membrane (GO:0016021);; Cellular Component: thylakoid membrane (GO:0042651);;	K02718|3.8e-09|csv:3429288|K02718 photosystem II PsbT protein | (RefSeq) psbT, CsCp069; photosystem II protein T	Photosynthesis (ko00195)	--	--	Photosystem II reaction centre T protein	Photosystem II reaction center protein T OS=Agrostis stolonifera OX=63632 GN=psbT PE=3 SV=1	U	Intracellular trafficking, secretion, and vesicular transport	photosystem II protein T [Triticum aestivum]	cellular component: cell (GO:0005623);; cellular component: organelle (GO:0043226);; cellular component: cell part (GO:0044464);; cellular component: membrane (GO:0016020);; cellular component: macromolecular complex (GO:0032991);; cellular component: membrane part (GO:0044425);; biological process: metabolic process (GO:0008152);; biological process: cellular process (GO:0009987)
TraesCS5D03G0723300	3.31959	308	1.65558	192	0.700925	71	1.37151	164	0.479331	54	0.355626	42	0.00526869	0.768399	Up	--	--	Molecular Function: transcription factor activity, sequence-specific DNA binding (GO:0003700);; Cellular Component: nucleus (GO:0005634);; Cellular Component: integral component of membrane (GO:0016021);; Cellular Component: host cell nucleus (GO:0042025);; Molecular Function: sequence-specific DNA binding (GO:0043565);;	K09419|2.6e-193|ats:109748511|K09419 heat shock transcription factor, other eukaryote | (RefSeq) LOC109748511; heat stress transcription factor B-2c-like	--	[K]	Transcription	HSF-type DNA-binding	Heat stress transcription factor B-2c OS=Oryza sativa subsp. japonica OX=39947 GN=HSFB2C PE=2 SV=1	K	Transcription	heat stress transcription factor B-2c-like [Aegilops tauschii subsp. tauschii]	biological process: biological regulation (GO:0065007);; molecular function: nucleic acid binding transcription factor activity (GO:0001071);; cellular component: cell (GO:0005623);; cellular component: organelle (GO:0043226);; cellular component: cell part (GO:0044464);; cellular component: membrane (GO:0016020);; cellular component: membrane part (GO:0044425);; cellular component: other organis…
NewGene_8971	6.19656	672	5.69574	773	2.60839	308	0.895912	126	2.04717	269	0.936235	127	0.005438	0.768043	Up	--	--	--	--	--	--	--	--	--	--	--	--	--
TraesCS7B03G0067500	21.5627	1001	18.765	1091	14.7596	746	12.3491	739	1.9455	110	8.21724	478	0.00546821	0.766136	Up	--	--	Cellular Component: integral component of membrane (GO:0016021);;	--	--	--	--	--	--	--	--	unnamed protein product [Triticum turgidum subsp. durum]	cellular component: membrane (GO:0016020);; cellular component: membrane part (GO:0044425)
TraesCS2A03G0538200LC	4.29212	466	3.4123	464	1.48439	176	1.45503	204	1.19283	157	1.16576	159	0.00356989	0.765964	Up	--	--	Molecular Function: nucleic acid binding (GO:0003676);; Biological Process: DNA integration (GO:0015074);;	K12349|6.2e-78|ccaj:109806181|K12349 neutral ceramidase [EC:3.5.1.23] | (RefSeq) neutral ceramidase-like	Sphingolipid metabolism (ko00600)	[R]	General function prediction only	RNase H-like domain found in reverse transcriptase	--	L	Replication, recombination and repair	uncharacterized protein LOC109763512 [Aegilops tauschii subsp. tauschii]	molecular function: binding (GO:0005488);; biological process: metabolic process (GO:0008152);; biological process: cellular process (GO:0009987)
TraesCS4D03G0519200	20.6097	965	14.5146	851	2.87219	147	2.17625	132	2.2752	130	3.86962	227	0.00493376	0.765109	Up	[O]	Posttranslational modification, protein turnover, chaperones	Cellular Component: cellular_component (GO:0005575);; Cellular Component: intracellular (GO:0005622);; Cellular Component: cell (GO:0005623);; Cellular Component: cytoplasm (GO:0005737);; Biological Process: biological_process (GO:0008150);; Cellular Component: chloroplast (GO:0009507);; Cellular Component: plastid (GO:0009536);; Biological Process: cellular process (GO:0009987);; Biological Proc…	K13993|2.7e-80|ats:109744286|K13993 HSP20 family protein | (RefSeq) LOC109744286; 17.9 kDa class I heat shock protein-like	Protein processing in endoplasmic reticulum (ko04141)	[O]	Posttranslational modification, protein turnover, chaperones	Hsp20/alpha crystallin family	17.9 kDa class I heat shock protein OS=Oryza sativa subsp. japonica OX=39947 GN=HSP17.9A PE=1 SV=1	O	Posttranslational modification, protein turnover, chaperones	17.9 kDa class I heat shock protein-like [Aegilops tauschii subsp. tauschii]	cellular component: cell (GO:0005623);; cellular component: cell part (GO:0044464);; cellular component: organelle (GO:0043226);; biological process: cellular process (GO:0009987);; biological process: cellular component organization or biogenesis (GO:0071840)
TraesCS5D03G0919300	2.7304	277	1.32599	168	1.1436	126	1.64652	215	0.300804	37	0.472175	60	0.00463621	0.764394	Up	--	--	--	--	--	--	--	Protein of unknown function (DUF1005)	--	S	Function unknown	uncharacterized protein LOC109743532 [Aegilops tauschii subsp. tauschii]	--
NewGene_8165	7.00456	658	6.90219	804	2.17876	221	2.17298	261	1.96525	222	1.7853	210	0.00528791	0.764001	Up	--	--	--	--	--	--	--	--	--	--	--	hypothetical protein GOBAR_AA12886 [Gossypium barbadense]	--
NewGene_7982	9.38656	2160	8.48769	2445	4.74846	1190	1.7468	518	3.42361	956	1.93599	558	0.00587848	0.76214	Up	--	--	--	--	--	--	--	--	--	--	--	hypothetical protein D1007_18162 [Hordeum vulgare]	--
TraesCS6B03G1055800	19.6057	805	16.0747	818	10.8314	486	6.73065	358	6.64408	334	6.79353	350	0.00257454	0.762114	Up	[O]	Posttranslational modification, protein turnover, chaperones	Molecular Function: molecular_function (GO:0003674);; Molecular Function: binding (GO:0005488);; Molecular Function: protein binding (GO:0005515);; Molecular Function: chaperone binding (GO:0051087);;	K09523|1.2e-13|cam:101491841|K09523 DnaJ homolog subfamily C member 3 | (RefSeq) dnaJ protein P58IPK homolog	Protein processing in endoplasmic reticulum (ko04141)	[O]	Posttranslational modification, protein turnover, chaperones	DnaJ domain	DnaJ protein P58IPK homolog B OS=Oryza sativa subsp. japonica OX=39947 GN=P58B PE=1 SV=1	O	Posttranslational modification, protein turnover, chaperones	dnaJ homolog subfamily B member 6-like isoform X1 [Aegilops tauschii subsp. tauschii]	molecular function: binding (GO:0005488)
TraesCS7A03G1091000	4.43653	165	5.37957	250	0.779869	32	1.89816	91	0.482463	22	0.689733	32	0.00516154	0.761465	Up	--	--	Molecular Function: calcium ion binding (GO:0005509);;	K24345|2.1e-59|ats:109742752|K24345 calcium-binding protein KIC and related proteins | (RefSeq) LOC109742752; calcium-binding protein PBP1-like	--	[ZD]	Cytoskeleton;; Cell cycle control, cell division, chromosome partitioning	EF-hand domain pair	Calcium-binding protein PBP1 OS=Arabidopsis thaliana OX=3702 GN=PBP1 PE=1 SV=1	--	--	Calcium-binding protein KIC [Triticum urartu]	molecular function: binding (GO:0005488)
TraesCS2B03G1474700	1.83472	93	1.60395	101	0.94287	52	1.3489	88	0.400918	25	0.414222	27	0.00348525	0.760714	Up	[O]	Posttranslational modification, protein turnover, chaperones	Molecular Function: molecular_function (GO:0003674);; Molecular Function: catalytic activity (GO:0003824);; Molecular Function: thioredoxin-disulfide reductase activity (GO:0004791);; Cellular Component: cellular_component (GO:0005575);; Cellular Component: intracellular (GO:0005622);; Cellular Component: cell (GO:0005623);; Cellular Component: cytoplasm (GO:0005737);; Biological Process: respons…	K03671|8.4e-59|bdi:100821992|K03671 thioredoxin 1 | (RefSeq) thioredoxin X, chloroplastic	--	[O]	Posttranslational modification, protein turnover, chaperones	Thioredoxin	Thioredoxin X, chloroplastic OS=Oryza sativa subsp. japonica OX=39947 GN=TRX-X PE=2 SV=1	O	Posttranslational modification, protein turnover, chaperones	unnamed protein product [Triticum turgidum subsp. durum]	molecular function: catalytic activity (GO:0003824);; biological process: metabolic process (GO:0008152);; biological process: cellular process (GO:0009987);; biological process: single-organism process (GO:0044699);; biological process: response to stimulus (GO:0050896);; biological process: detoxification (GO:0098754);; molecular function: antioxidant activity (GO:0016209);; cellular component:…
TraesCS3D03G0081200	6.15706	152	29.4399	906	15.3271	410	1.17321	38	3.10957	93	3.5657	110	0.00321162	0.760712	Up	[O]	Posttranslational modification, protein turnover, chaperones	Biological Process: response to reactive oxygen species (GO:0000302);; Biological Process: protein folding (GO:0006457);; Biological Process: response to heat (GO:0009408);; Biological Process: response to salt stress (GO:0009651);; Biological Process: response to hydrogen peroxide (GO:0042542);; Molecular Function: protein self-association (GO:0043621);; Molecular Function: unfolded protein bind…	K13993|4.8e-79|ats:109787065|K13993 HSP20 family protein | (RefSeq) LOC109787065; 16.9 kDa class I heat shock protein 1-like	Protein processing in endoplasmic reticulum (ko04141)	[O]	Posttranslational modification, protein turnover, chaperones	Hsp20/alpha crystallin family	16.9 kDa class I heat shock protein 2 OS=Triticum aestivum OX=4565 GN=hsp16.9B PE=1 SV=1	O	Posttranslational modification, protein turnover, chaperones	16.9 kDa class I heat shock protein 1-like [Aegilops tauschii subsp. tauschii]	biological process: response to stimulus (GO:0050896);; biological process: cellular process (GO:0009987);; molecular function: binding (GO:0005488);; biological process: cellular component organization or biogenesis (GO:0071840)
TraesCS1B03G1070300	2.21955	188	3.25967	339	2.18427	207	0.650922	71	0.749669	86	1.08335	117	0.00597389	0.760692	Up	--	--	Molecular Function: transcription factor activity, sequence-specific DNA binding (GO:0003700);; Cellular Component: nucleus (GO:0005634);; Cellular Component: host cell nucleus (GO:0042025);; Molecular Function: sequence-specific DNA binding (GO:0043565);;	K09419|1.6e-186|ats:109732571|K09419 heat shock transcription factor, other eukaryote | (RefSeq) LOC109732571; heat stress transcription factor A-2c-like isoform X1	--	[K]	Transcription	HSF-type DNA-binding	Heat stress transcription factor A-2c OS=Oryza sativa subsp. japonica OX=39947 GN=HSFA2C PE=1 SV=2	K	Transcription	unnamed protein product [Triticum turgidum subsp. durum]	biological process: biological regulation (GO:0065007);; molecular function: nucleic acid binding transcription factor activity (GO:0001071);; cellular component: cell (GO:0005623);; cellular component: organelle (GO:0043226);; cellular component: cell part (GO:0044464);; cellular component: other organism (GO:0044215);; cellular component: other organism part (GO:0044217);; molecular function: b…
TraesCS1A03G0270700LC	45.6542	1462	17.804	714	3.83233	134	0.319184	14	2.05707	80	0.255199	11	0.00134178	0.760568	Up	--	--	Cellular Component: photosystem II (GO:0009523);; Cellular Component: chloroplast thylakoid membrane (GO:0009535);; Biological Process: photosynthetic electron transport in photosystem II (GO:0009772);; Cellular Component: integral component of membrane (GO:0016021);; Molecular Function: chlorophyll binding (GO:0016168);; Biological Process: protein-chromophore linkage (GO:0018298);; Molecular Fu…	K02704|2.4e-107|mtr:MTR_0002s0740|K02704 photosystem II CP47 chlorophyll apoprotein | (RefSeq) photosystem II CP47 chlorophyll A apoprotein	Photosynthesis (ko00195)	--	--	Photosystem II protein	Photosystem II CP47 reaction center protein OS=Secale cereale OX=4550 GN=psbB PE=3 SV=1	S	Function unknown	PsbB [Taeniatherum caput-medusae]	cellular component: cell (GO:0005623);; cellular component: membrane (GO:0016020);; cellular component: macromolecular complex (GO:0032991);; cellular component: membrane part (GO:0044425);; cellular component: cell part (GO:0044464);; cellular component: organelle (GO:0043226);; cellular component: organelle part (GO:0044422);; biological process: metabolic process (GO:0008152);; biological proc…
TraesCS3D03G1047800	3.20239	123	4.51533	216	1.68792	71	1.12839	56	0.995156	47	1.25113	60	0.00596331	0.758899	Up	--	--	Cellular Component: integral component of membrane (GO:0016021);;	--	--	--	--	--	--	--	--	--	cellular component: membrane (GO:0016020);; cellular component: membrane part (GO:0044425)
TraesCS4A03G0808900	0.580176	154	0.209341	70	0.23848	69	0.291152	100	0.064243	21	0.101662	34	0.00500125	0.757431	Up	--	--	Cellular Component: nucleus (GO:0005634);; Molecular Function: metal ion binding (GO:0046872);;	K22768|0.0e+00|ats:109755267|K22768 methyl-CpG-binding domain-containing protein 9 [EC:2.3.1.48] | (RefSeq) LOC109755267; methyl-CpG-binding domain-containing protein 9-like	--	--	--	PHD-finger	Methyl-CpG-binding domain-containing protein 9 OS=Arabidopsis thaliana OX=3702 GN=MBD9 PE=2 SV=1	S	Function unknown	methyl-CpG-binding domain-containing protein 9-like [Aegilops tauschii subsp. tauschii]	cellular component: cell (GO:0005623);; cellular component: organelle (GO:0043226);; cellular component: cell part (GO:0044464);; molecular function: binding (GO:0005488)
TraesCS3B03G0463300	4.14497	375	3.87263	438	4.08549	402	2.4717	288	1.91783	211	1.66124	188	0.00154885	0.755976	Up	[O]	Posttranslational modification, protein turnover, chaperones	Cellular Component: cytosol (GO:0005829);; Molecular Function: unfolded protein binding (GO:0051082);; Biological Process: chaperone mediated protein folding requiring cofactor (GO:0051085);; Molecular Function: chaperone binding (GO:0051087);;	K09510|2.9e-188|ats:109777754|K09510 DnaJ homolog subfamily B member 4 | (RefSeq) LOC109777754; dnaJ homolog subfamily B member 4-like	--	[O]	Posttranslational modification, protein turnover, chaperones	DnaJ C terminal domain	DnaJ protein homolog ANJ1 OS=Atriplex nummularia OX=3553 PE=2 SV=1	O	Posttranslational modification, protein turnover, chaperones	unnamed protein product [Triticum aestivum]	cellular component: cell (GO:0005623);; cellular component: cell part (GO:0044464);; molecular function: binding (GO:0005488);; biological process: cellular process (GO:0009987)
TraesCS1A03G0000600	2.7961	120	2.3587	127	1.76636	83	1.09793	61	1.15547	61	0.396336	22	0.00581743	0.755729	Up	--	--	--	--	--	--	--	--	--	--	--	unnamed protein product [Triticum turgidum subsp. durum]	--
TraesCS4B03G0681800	5.07846	226	2.37426	132	0.674294	33	1.33108	77	0.346637	19	0.733557	41	0.00614573	0.755445	Up	--	--	--	K08592|2.1e-10|sita:101767208|K08592 sentrin-specific protease 1 [EC:3.4.22.68] | (RefSeq) uncharacterized protein LOC101767208	--	--	--	--	--	--	--	unnamed protein product [Triticum turgidum subsp. durum]	--
TraesCS1A03G0845500	0.302292	79	0.253961	83	0.217294	62	0.237304	80	0.035163	12	0.026893	9	0.00634142	0.753365	Up	[O]	Posttranslational modification, protein turnover, chaperones	Molecular Function: protein kinase activity (GO:0004672);; Molecular Function: ATP binding (GO:0005524);; Cellular Component: integral component of membrane (GO:0016021);;	K00924|2.1e-120|mus:103996480|K00924 kinase [EC:2.7.1.-] | (RefSeq) receptor-like protein kinase HSL1	--	--	--	Leucine rich repeat	MDIS1-interacting receptor like kinase 1 OS=Arabidopsis thaliana OX=3702 GN=MIK1 PE=1 SV=1	T	Signal transduction mechanisms	unnamed protein product [Triticum turgidum subsp. durum]	biological process: metabolic process (GO:0008152);; biological process: cellular process (GO:0009987);; molecular function: catalytic activity (GO:0003824);; molecular function: binding (GO:0005488);; cellular component: membrane (GO:0016020);; cellular component: membrane part (GO:0044425)
TraesCS5D03G1065200	0.239502	49	0.235837	61	0.344998	77	0.126323	34	0.117007	30	0.03832	10	0.00656264	0.752609	Up	--	--	Cellular Component: integral component of membrane (GO:0016021);;	--	--	--	--	Plant phosphoribosyltransferase C-terminal	Protein QUIRKY OS=Arabidopsis thaliana OX=3702 GN=QKY PE=2 SV=1	S	Function unknown	protein QUIRKY [Aegilops tauschii subsp. tauschii]	cellular component: membrane (GO:0016020);; cellular component: membrane part (GO:0044425)
TraesCS2B03G1199600	11.086	447	9.1424	462	6.14129	270	3.6001	188	3.88708	191	3.72384	188	0.00367251	0.752246	Up	--	--	--	--	--	--	--	zinc-finger of the FCS-type, C2-C2	FCS-Like Zinc finger 1 OS=Arabidopsis thaliana OX=3702 GN=FLZ1 PE=1 SV=1	S	Function unknown	protein MARD1-like [Aegilops tauschii subsp. tauschii]	--
NewGene_18533	6.89549	420	7.57674	578	3.2353	199	1.23438	97	2.51357	186	1.11252	85	0.00659401	0.749995	Up	--	--	--	--	--	--	--	--	--	--	--	hypothetical protein TanjilG_27180 [Lupinus angustifolius]	--
NewGene_18828	34.8676	1505	35.2806	1905	11.4631	539	6.08783	339	10.7735	565	6.85704	371	0.00688921	0.747773	Up	--	--	--	--	--	--	--	--	--	E	Amino acid transport and metabolism	hypothetical protein RclHR1_02150023 [Rhizophagus clarus]	--
TraesCS5A03G0890100LC	38.6748	457	12.9084	191	2.79043	36	4.98282	76	3.66298	53	2.77084	41	0.00551837	0.747644	Up	--	--	--	--	--	--	--	--	--	--	--	hypothetical protein TRIUR3_16603 [Triticum urartu]	--
TraesCS5A03G0930300	5.09314	729	10.759	1926	7.03257	1095	4.94894	913	2.18764	380	3.30209	591	0.00606484	0.747104	Up	[G]	Carbohydrate transport and metabolism	Molecular Function: hydrolase activity, hydrolyzing O-glycosyl compounds (GO:0004553);; Biological Process: carbohydrate metabolic process (GO:0005975);;	K05349|0.0e+00|ats:109745616|K05349 beta-glucosidase [EC:3.2.1.21] | (RefSeq) uncharacterized protein LOC109745616	Cyanoamino acid metabolism (ko00460);; Starch and sucrose metabolism (ko00500);; Phenylpropanoid biosynthesis (ko00940)	--	--	Glycosyl hydrolase family 3 N terminal domain	Beta-xylosidase/alpha-L-arabinofuranosidase 2 OS=Medicago sativa subsp. varia OX=36902 GN=Xyl2 PE=2 SV=1	G	Carbohydrate transport and metabolism	unnamed protein product [Triticum turgidum subsp. durum]	molecular function: catalytic activity (GO:0003824);; biological process: metabolic process (GO:0008152)
TraesCS1A03G0929900LC	73.403	760	29.7036	385	8.54431	97	2.59754	35	5.29858	67	0.302249	4	0.00216984	0.746262	Up	--	--	Cellular Component: chloroplast (GO:0009507);; Cellular Component: plastid (GO:0009536);; Cellular Component: integral component of membrane (GO:0016021);;	--	--	--	--	--	--	--	--	ORF100 [Oryza punctata]	cellular component: cell (GO:0005623);; cellular component: organelle (GO:0043226);; cellular component: cell part (GO:0044464);; cellular component: membrane (GO:0016020);; cellular component: membrane part (GO:0044425)
TraesCS6D03G0781400	5.86167	691	3.97157	586	3.08392	396	2.14	325	2.11603	303	1.6693	247	0.00233562	0.744638	Up	[C]	Energy production and conversion	Molecular Function: oxidoreductase activity (GO:0016491);; Molecular Function: FAD binding (GO:0071949);;	K00102|0.0e+00|ats:109784798|K00102 D-lactate dehydrogenase (cytochrome) [EC:1.1.2.4] | (RefSeq) LOC109784798; D-lactate dehydrogenase [cytochrome], mitochondrial-like isoform X1	Pyruvate metabolism (ko00620)	[C]	Energy production and conversion	FAD linked oxidases, C-terminal domain	D-lactate dehydrogenase [cytochrome], mitochondrial OS=Arabidopsis thaliana OX=3702 GN=DLD PE=1 SV=1	C	Energy production and conversion	D-lactate dehydrogenase [cytochrome], mitochondrial-like isoform X1 [Aegilops tauschii subsp. tauschii]	molecular function: catalytic activity (GO:0003824);; molecular function: binding (GO:0005488)
TraesCS6B03G0513800	0.804228	71	1.82526	200	0.848216	81	0.762473	86	0.383679	41	0.308234	34	0.00706848	0.744566	Up	--	--	--	K13456|1.6e-17|sita:101771230|K13456 RPM1-interacting protein 4 | (RefSeq) RPM1-interacting protein 4	Plant-pathogen interaction (ko04626)	--	--	Cleavage site for pathogenic type III effector avirulence factor Avr	--	--	--	unnamed protein product [Triticum turgidum subsp. durum]	--
NewGene_8512	9.93461	730	9.49498	873	3.33879	267	2.31219	219	3.0053	268	2.44037	225	0.00708402	0.743532	Up	--	--	--	--	--	--	--	--	--	--	--	hypothetical protein EZV62_027951 [Acer yangbiense]	--
TraesCS6A03G0619600	11.541	724	8.29956	652	4.87793	333	5.58422	452	3.37548	257	3.61372	284	0.000901342	0.742293	Up	[J]	Translation, ribosomal structure and biogenesis	Molecular Function: RNA binding (GO:0003723);;	K13201|1.1e-13|pavi:110761274|K13201 nucleolysin TIA-1/TIAR | (RefSeq) oligouridylate-binding protein 1-like	--	[R]	General function prediction only	RNA recognition motif. (a.k.a. RRM, RBD, or RNP domain)	Polyadenylate-binding protein RBP45C OS=Arabidopsis thaliana OX=3702 GN=RBP45C PE=2 SV=1	A	RNA processing and modification	unnamed protein product [Triticum turgidum subsp. durum]	molecular function: binding (GO:0005488)
TraesCS5B03G1341700	0.709541	76	0.523653	70	0.43309	51	0.405293	56	0.18073	24	0.26453	36	0.00180023	0.741548	Up	--	--	Cellular Component: integral component of membrane (GO:0016021);;	--	--	--	--	--	--	--	--	uncharacterized protein LOC109759385 [Aegilops tauschii subsp. tauschii]	cellular component: membrane (GO:0016020);; cellular component: membrane part (GO:0044425)
TraesCS3D03G1158500	54.9056	2330	6.52293	347	1.55463	72	1.48114	81	0.899343	47	0.138714	8	0.00150053	0.741436	Up	--	--	Biological Process: photosynthetic electron transport in photosystem II (GO:0009772);; Cellular Component: integral component of membrane (GO:0016021);; Molecular Function: electron transporter, transferring electrons within the cyclic electron transport pathway of photosynthesis activity (GO:0045156);;	K02706|1.8e-84|bdi:6439844|K02706 photosystem II P680 reaction center D2 protein [EC:1.10.3.9] | (RefSeq) psbD, BrdiC_p006; photosystem II protein D2	Photosynthesis (ko00195)	--	--	Photosynthetic reaction centre protein	Photosystem II D2 protein OS=Agrostis stolonifera OX=63632 GN=psbD PE=3 SV=1	C	Energy production and conversion	photosystem II D2 protein, partial [Puelia olyriformis]	biological process: metabolic process (GO:0008152);; biological process: cellular process (GO:0009987);; biological process: single-organism process (GO:0044699);; cellular component: membrane (GO:0016020);; cellular component: membrane part (GO:0044425);; molecular function: electron carrier activity (GO:0009055)
TraesCS4D03G0839800	4.1978	1018	2.54989	775	0.492438	132	0.652913	204	0.418848	126	0.779955	237	0.00697533	0.739619	Up	--	--	Molecular Function: chaperone binding (GO:0051087);;	--	--	--	--	BAG domain	BAG family molecular chaperone regulator 6 OS=Arabidopsis thaliana OX=3702 GN=BAG6 PE=1 SV=1	S	Function unknown	BAG family molecular chaperone regulator 6 isoform X1 [Aegilops tauschii subsp. tauschii]	molecular function: binding (GO:0005488)
NewGene_21051	0.642174	115	0.847302	81	0.454798	48	0.448171	64	0.25821	38	0.138884	32	0.00298158	0.739435	Up	--	--	--	--	--	--	--	--	--	--	--	--	--
TraesCS1B03G1133100	16.5337	871	7.65907	505	3.0209	174	2.52222	172	3.01817	193	2.66643	176	0.0076343	0.738803	Up	--	--	Biological Process: transcription, DNA-templated (GO:0006351);; Molecular Function: sequence-specific DNA binding (GO:0043565);;	--	--	--	--	Seed dormancy control	--	S	Function unknown	uncharacterized protein LOC109782565 [Aegilops tauschii subsp. tauschii]	biological process: metabolic process (GO:0008152);; biological process: cellular process (GO:0009987);; molecular function: binding (GO:0005488)
TraesCS6B03G0292400	2.23138	296	1.61475	268	1.18282	171	0.455343	78	0.794129	128	0.510775	85	0.00719837	0.738556	Up	--	--	--	--	--	--	--	--	--	--	--	unnamed protein product [Triticum turgidum subsp. durum]	--
TraesCS4A03G1223500	10.7346	1474	10.2653	1765	7.62992	1140	9.69342	1715	2.93893	490	3.92264	674	0.00121756	0.73852	Up	[G]	Carbohydrate transport and metabolism	Molecular Function: hydrolase activity, hydrolyzing O-glycosyl compounds (GO:0004553);; Biological Process: carbohydrate metabolic process (GO:0005975);; Cellular Component: integral component of membrane (GO:0016021);; Molecular Function: transferase activity (GO:0016740);;	K21351|1.5e-235|bdi:100840787|K21351 sucrose:sucrose fructosyltransferase [EC:2.4.1.99] | (RefSeq) sucrose:sucrose 1-fructosyltransferase	--	[G]	Carbohydrate transport and metabolism	Glycosyl hydrolases family 32 N-terminal domain	Sucrose:sucrose 1-fructosyltransferase OS=Festuca arundinacea OX=4606 GN=1-SST PE=1 SV=1	G	Carbohydrate transport and metabolism	sucrose:fructan 6-fructosyltransferase [Triticum turgidum subsp. durum]	molecular function: catalytic activity (GO:0003824);; biological process: metabolic process (GO:0008152);; cellular component: membrane (GO:0016020);; cellular component: membrane part (GO:0044425)
TraesCS3A03G0597500LC	160.14	1813	83.1025	1178	20.467	253	41.1905	601	25.7846	354	16.6344	236	0.00763328	0.738405	Up	--	--	--	--	--	--	--	--	--	--	--	hypothetical protein BRADI_2g45053v3 [Brachypodium distachyon]	--
TraesCS1D03G0569500	4.50378	320	3.02874	275	2.52339	199	1.99711	184	1.65227	145	1.33576	123	0.00122566	0.736386	Up	--	--	Molecular Function: RNA binding (GO:0003723);;	K12890|2.3e-106|ats:109733583|K12890 splicing factor, arginine/serine-rich 1 | (RefSeq) LOC109733583; serine/arginine-rich splicing factor SR30-like isoform X1	Spliceosome (ko03040)	[A]	RNA processing and modification	RNA recognition motif. (a.k.a. RRM, RBD, or RNP domain)	Serine/arginine-rich splicing factor SR30 OS=Arabidopsis thaliana OX=3702 GN=SR30 PE=1 SV=1	A	RNA processing and modification	unnamed protein product [Triticum turgidum subsp. durum]	molecular function: binding (GO:0005488)
NewGene_2	23.753	824	21.699	950	9.37731	353	5.45369	242	8.59159	362	4.10812	179	0.00783131	0.736001	Up	--	--	--	--	--	--	--	--	--	--	--	hypothetical protein EZV62_027951 [Acer yangbiense]	--
TraesCS7D03G0399400	1.94636	102	8.1352	529	8.40037	475	1.02224	69	0.644569	41	2.09129	136	0.00495371	0.734789	Up	[J]	Translation, ribosomal structure and biogenesis	Cellular Component: thylakoid (GO:0009579);; Cellular Component: integral component of membrane (GO:0016021);;	K01092|4.1e-10|boe:106307850|K01092 myo-inositol-1(or 4)-monophosphatase [EC:3.1.3.25] | (RefSeq) phosphatase IMPL1, chloroplastic-like isoform X1	Inositol phosphate metabolism (ko00562);; Phosphatidylinositol signaling system (ko04070)	--	--	CAAD domains of cyanobacterial aminoacyl-tRNA synthetase	Protein CURVATURE THYLAKOID 1D, chloroplastic OS=Arabidopsis thaliana OX=3702 GN=CURT1D PE=1 SV=1	S	Function unknown	protein CURVATURE THYLAKOID 1D, chloroplastic-like [Aegilops tauschii subsp. tauschii]	cellular component: cell (GO:0005623);; cellular component: cell part (GO:0044464);; cellular component: membrane (GO:0016020);; cellular component: membrane part (GO:0044425)
TraesCS2B03G1508800	3.84746	288	2.07713	195	0.447401	37	1.26752	123	0.34865	32	0.307696	29	0.00724914	0.734568	Up	--	--	Cellular Component: integral component of membrane (GO:0016021);;	--	--	--	--	Late embryogenesis abundant protein	NDR1/HIN1-like protein 10 OS=Arabidopsis thaliana OX=3702 GN=NHL10 PE=2 SV=1	S	Function unknown	unnamed protein product [Triticum turgidum subsp. durum]	cellular component: membrane (GO:0016020);; cellular component: membrane part (GO:0044425)
TraesCS1A03G0718600	93.3699	12018	69.1911	11150	28.5016	3993	49.1939	8161	20.1183	3140	23.8134	3835	0.00399093	0.734122	Up	[O]	Posttranslational modification, protein turnover, chaperones	Molecular Function: ATP binding (GO:0005524);;	K03283|0.0e+00|ats:109745079|K03283 heat shock 70kDa protein 1/2/6/8 | (RefSeq) LOC109745079; probable mediator of RNA polymerase II transcription subunit 37c	Spliceosome (ko03040);; Protein processing in endoplasmic reticulum (ko04141);; Endocytosis (ko04144)	[O]	Posttranslational modification, protein turnover, chaperones	Hsp70 protein	Heat shock 70 kDa protein 4 OS=Arabidopsis thaliana OX=3702 GN=HSP70-4 PE=1 SV=1	O	Posttranslational modification, protein turnover, chaperones	Heat shock cognate 70 kDa protein 4 [Triticum urartu]	molecular function: binding (GO:0005488)
TraesCS1A03G0597400	6.70459	405	3.23231	249	2.17939	139	3.38786	259	0.978671	72	1.60957	118	0.00432392	0.73293	Up	--	--	Molecular Function: RNA binding (GO:0003723);;	K12890|4.5e-114|ats:109733583|K12890 splicing factor, arginine/serine-rich 1 | (RefSeq) LOC109733583; serine/arginine-rich splicing factor SR30-like isoform X1	Spliceosome (ko03040)	[A]	RNA processing and modification	RNA recognition motif. (a.k.a. RRM, RBD, or RNP domain)	Serine/arginine-rich splicing factor SR30 OS=Arabidopsis thaliana OX=3702 GN=SR30 PE=1 SV=1	A	RNA processing and modification	unnamed protein product [Triticum turgidum subsp. durum]	molecular function: binding (GO:0005488)
TraesCS7D03G0338200	0.507105	142	0.401447	141	0.468314	141	0.248666	90	0.201804	69	0.215721	75	0.00321073	0.730874	Up	[V]	Defense mechanisms	Molecular Function: ATP binding (GO:0005524);; Cellular Component: integral component of membrane (GO:0016021);; Molecular Function: ATPase activity (GO:0016887);; Molecular Function: ATPase activity, coupled to transmembrane movement of substances (GO:0042626);;	K05674|0.0e+00|ats:109736507|K05674 ATP-binding cassette, subfamily C (CFTR/MRP), member 10 | (RefSeq) LOC109736507; ABC transporter C family member 13 isoform X1	ABC transporters (ko02010)	[Q]	Secondary metabolites biosynthesis, transport and catabolism	ABC transporter transmembrane region	ABC transporter C family member 13 OS=Arabidopsis thaliana OX=3702 GN=ABCC13 PE=2 SV=3	Q	Secondary metabolites biosynthesis, transport and catabolism	ABC transporter C family member 13 isoform X1 [Aegilops tauschii subsp. tauschii]	molecular function: binding (GO:0005488);; cellular component: membrane (GO:0016020);; cellular component: membrane part (GO:0044425);; molecular function: catalytic activity (GO:0003824);; biological process: localization (GO:0051179);; molecular function: transporter activity (GO:0005215)
TraesCS7B03G1286300	1.05659	142	0.815172	138	0.327196	51	0.078213	15	0.261316	45	0.105141	19	0.00688883	0.72979	Up	--	--	Molecular Function: DNA binding (GO:0003677);; Cellular Component: nucleus (GO:0005634);;	K12133|2.5e-33|ppp:112280611|K12133 MYB-related transcription factor LHY | (RefSeq) uncharacterized protein LOC112280611	Circadian rhythm - plant (ko04712)	[O]	Posttranslational modification, protein turnover, chaperones	Myb-like DNA-binding domain	Protein REVEILLE 2 OS=Arabidopsis thaliana OX=3702 GN=RVE2 PE=1 SV=1	K	Transcription	unnamed protein product [Triticum turgidum subsp. durum]	molecular function: binding (GO:0005488);; cellular component: cell (GO:0005623);; cellular component: organelle (GO:0043226);; cellular component: cell part (GO:0044464)
NewGene_8093	5.04243	797	5.85605	951	1.31196	260	1.1805	264	1.46589	304	0.850387	205	0.00836335	0.72919	Up	--	--	--	--	--	--	--	--	--	--	--	hypothetical protein D1007_18162 [Hordeum vulgare]	--
TraesCS1B03G0693100	10.1742	657	5.84845	475	3.43499	236	4.7048	376	2.70784	213	2.27234	180	0.00275119	0.728014	Up	--	--	Molecular Function: RNA binding (GO:0003723);;	K12890|5.2e-100|ats:109733583|K12890 splicing factor, arginine/serine-rich 1 | (RefSeq) LOC109733583; serine/arginine-rich splicing factor SR30-like isoform X1	Spliceosome (ko03040)	[A]	RNA processing and modification	RNA recognition motif. (a.k.a. RRM, RBD, or RNP domain)	Serine/arginine-rich splicing factor SR30 OS=Arabidopsis thaliana OX=3702 GN=SR30 PE=1 SV=1	A	RNA processing and modification	unnamed protein product [Triticum turgidum subsp. durum]	molecular function: binding (GO:0005488)
NewGene_18526	14.3266	1373	14.9116	1788	4.94817	516	2.72575	337	4.80764	559	2.80439	337	0.00854789	0.727765	Up	--	--	--	--	--	--	--	--	--	--	--	hypothetical protein [Zea mays]	--
NewGene_1	2.21767	81	1.54341	71	1.26658	51	0.567403	27	0.641237	29	0.753766	35	0.00733271	0.726839	Up	--	--	--	--	--	--	--	--	--	--	--	hypothetical protein TRIUR3_19989 [Triticum urartu]	--
TraesCS2A03G1309000	2.82931	196	1.56513	136	0.319784	25	0.861607	77	0.295847	25	0.291114	26	0.00826209	0.725611	Up	--	--	Cellular Component: integral component of membrane (GO:0016021);;	--	--	--	--	Late embryogenesis abundant protein	NDR1/HIN1-like protein 10 OS=Arabidopsis thaliana OX=3702 GN=NHL10 PE=2 SV=1	S	Function unknown	unnamed protein product [Triticum turgidum subsp. durum]	cellular component: membrane (GO:0016020);; cellular component: membrane part (GO:0044425)
TraesCS1D03G0057500	3.79299	329	1.79644	195	0.961086	91	1.49317	167	0.811587	86	0.519855	57	0.00692481	0.724504	Up	--	--	Molecular Function: ubiquitin protein ligase activity (GO:0061630);;	K11982|3.2e-98|dct:110097577|K11982 E3 ubiquitin-protein ligase RNF115/126 [EC:2.3.2.27] | (RefSeq) E3 ubiquitin-protein ligase RDUF1	--	[O]	Posttranslational modification, protein turnover, chaperones	Protein of unknown function (DUF1117)	E3 ubiquitin-protein ligase RDUF2 OS=Arabidopsis thaliana OX=3702 GN=DURF2 PE=1 SV=1	O	Posttranslational modification, protein turnover, chaperones	E3 ubiquitin-protein ligase RDUF1-like [Aegilops tauschii subsp. tauschii]	biological process: metabolic process (GO:0008152);; biological process: cellular process (GO:0009987);; molecular function: catalytic activity (GO:0003824)
TraesCS3D03G0662900	1.69472	263	1.95098	378	1.56335	265	0.990186	191	0.826085	154	0.751576	146	0.00425704	0.724302	Up	--	--	--	--	--	--	--	CASC3/Barentsz eIF4AIII binding	Protein MLN51 homolog OS=Arabidopsis thaliana OX=3702 GN=MLN51 PE=1 SV=1	S	Function unknown	uncharacterized protein LOC109774247 isoform X1 [Aegilops tauschii subsp. tauschii]	--
TraesCS3D03G1147600	1.4913	181	0.942261	143	0.794345	105	0.657394	103	0.555195	82	0.359692	55	0.00281143	0.723926	Up	[M]	Cell wall/membrane/envelope biogenesis	Molecular Function: protein kinase activity (GO:0004672);; Molecular Function: calcium ion binding (GO:0005509);; Molecular Function: ATP binding (GO:0005524);; Cellular Component: integral component of membrane (GO:0016021);; Molecular Function: polysaccharide binding (GO:0030247);;	K23544|3.1e-62|brp:103842861|K23544 serine incorporator 1/3 | (RefSeq) serine incorporator 3	--	--	--	Protein tyrosine and serine/threonine kinase	Wall-associated receptor kinase 1 OS=Arabidopsis thaliana OX=3702 GN=WAK1 PE=1 SV=2	T	Signal transduction mechanisms	wall-associated kinase 2 [Triticum aestivum]	biological process: metabolic process (GO:0008152);; biological process: cellular process (GO:0009987);; molecular function: catalytic activity (GO:0003824);; molecular function: binding (GO:0005488);; cellular component: membrane (GO:0016020);; cellular component: membrane part (GO:0044425)
TraesCS2D03G1007200	324.422	6138	120.221	2848	42.3338	872	76.8931	1875	45.6139	1047	39.8571	944	0.00901081	0.723188	Up	--	--	Biological Process: embryo development ending in seed dormancy (GO:0009793);;	--	--	--	--	Late embryogenesis abundant (LEA) group 1	--	--	--	late embryogenesis abundant protein 18 [Aegilops tauschii subsp. tauschii]	biological process: reproduction (GO:0000003);; biological process: reproductive process (GO:0022414);; biological process: multicellular organismal process (GO:0032501);; biological process: developmental process (GO:0032502);; biological process: single-organism process (GO:0044699)
TraesCS7B03G0174100	2.74966	206	1.32043	124	0.317503	26	0.829708	80	0.24376	23	0.270764	26	0.00849242	0.722819	Up	[O]	Posttranslational modification, protein turnover, chaperones	Molecular Function: molecular_function (GO:0003674);; Molecular Function: binding (GO:0005488);; Molecular Function: protein binding (GO:0005515);; Molecular Function: chaperone binding (GO:0051087);;	K09510|2.1e-11|mpp:MICPUCDRAFT_28590|K09510 DnaJ homolog subfamily B member 4 | (RefSeq) hypothetical protein	--	[O]	Posttranslational modification, protein turnover, chaperones	DnaJ domain	DnaJ protein P58IPK homolog B OS=Oryza sativa subsp. japonica OX=39947 GN=P58B PE=1 SV=1	O	Posttranslational modification, protein turnover, chaperones	unnamed protein product [Triticum turgidum subsp. durum]	molecular function: binding (GO:0005488)
TraesCS3A03G0296800	2.91283	147	1.30059	83	0.967806	54	1.01408	66	0.429494	27	0.824693	52	0.00628771	0.721924	Up	--	--	--	--	--	--	--	Phloem protein 2	Protein PHLOEM PROTEIN 2-LIKE A1 OS=Arabidopsis thaliana OX=3702 GN=PP2A1 PE=2 SV=1	L	Replication, recombination and repair	hypothetical protein TRIUR3_18044 [Triticum urartu]	--
NewGene_17086	4.59202	382	4.78532	498	2.02723	189	0.99772	108	1.69336	177	1.00791	107	0.0092391	0.720813	Up	--	--	--	--	--	--	--	--	--	S	Function unknown	hypothetical protein EZV62_027951 [Acer yangbiense]	--
TraesCS4B03G0588400	18.3095	1352	15.008	1387	9.41603	757	7.19313	685	6.27083	562	6.67436	617	0.00348307	0.720121	Up	[J]	Translation, ribosomal structure and biogenesis	Molecular Function: RNA binding (GO:0003723);;	K12897|2.2e-41|aof:109848932|K12897 transformer-2 protein | (RefSeq) serine/arginine-rich splicing factor SR45a-like	Spliceosome (ko03040)	[K]	Transcription	RNA recognition motif. (a.k.a. RRM, RBD, or RNP domain)	Serine/arginine-rich splicing factor SR45a OS=Arabidopsis thaliana OX=3702 GN=SR45A PE=1 SV=1	A	RNA processing and modification	serine/arginine-rich splicing factor SR45a [Aegilops tauschii subsp. tauschii]	molecular function: binding (GO:0005488)
TraesCS4A03G0154900	0.804565	147	0.669437	153	0.773746	154	0.568527	134	0.366638	82	0.255385	59	0.00277889	0.719487	Up	--	--	Molecular Function: protein binding (GO:0005515);;	--	--	--	--	F-box-like	Putative F-box protein At3g49980 OS=Arabidopsis thaliana OX=3702 GN=At3g49980 PE=4 SV=1	S	Function unknown	unnamed protein product [Triticum turgidum subsp. durum]	molecular function: binding (GO:0005488)
NewGene_7932	8.28276	863	2.10401	275	0.173133	20	0.69117	93	0.24446	31	0.203674	27	0.00345155	0.718342	Up	--	--	--	--	--	--	--	--	--	--	--	--	--
NewGene_16603	6.16921	330	5.38438	362	3.83208	233	1.26395	96	2.45696	160	1.76952	119	0.00904355	0.718211	Up	--	--	--	--	--	--	--	--	--	E	Amino acid transport and metabolism	senescence-associated protein [Hordeum vulgare]	--
TraesCS3A03G0246200	16.1623	762	8.01239	473	0.955897	50	1.77291	108	1.53117	88	1.62364	96	0.00685298	0.717821	Up	[O]	Posttranslational modification, protein turnover, chaperones	Cellular Component: cellular_component (GO:0005575);; Cellular Component: intracellular (GO:0005622);; Cellular Component: cell (GO:0005623);; Cellular Component: cytoplasm (GO:0005737);; Biological Process: response to stress (GO:0006950);; Biological Process: biological_process (GO:0008150);; Biological Process: response to temperature stimulus (GO:0009266);; Biological Process: response to hea…	K13993|5.6e-78|ats:109774760|K13993 HSP20 family protein | (RefSeq) LOC109774760; 17.5 kDa class II heat shock protein-like	Protein processing in endoplasmic reticulum (ko04141)	[O]	Posttranslational modification, protein turnover, chaperones	Hsp20/alpha crystallin family	17.5 kDa class II heat shock protein OS=Zea mays OX=4577 PE=2 SV=1	O	Posttranslational modification, protein turnover, chaperones	predicted protein [Hordeum vulgare subsp. vulgare]	cellular component: cell (GO:0005623);; cellular component: cell part (GO:0044464);; biological process: response to stimulus (GO:0050896)
TraesCS4B03G0787700	8.13406	444	4.07631	279	0.606367	36	1.90612	134	0.702252	47	0.71511	49	0.00798242	0.71646	Up	--	--	Molecular Function: DNA binding (GO:0003677);; Molecular Function: transcription factor activity, sequence-specific DNA binding (GO:0003700);; Cellular Component: nucleus (GO:0005634);;	K09286|1.2e-117|ats:109749053|K09286 EREBP-like factor | (RefSeq) LOC109749053; ethylene-responsive transcription factor ERF073-like	--	--	--	AP2 domain	Ethylene-responsive transcription factor RAP2-12 OS=Arabidopsis thaliana OX=3702 GN=RAP2-12 PE=1 SV=1	K	Transcription	unnamed protein product [Triticum turgidum subsp. durum]	molecular function: binding (GO:0005488);; biological process: biological regulation (GO:0065007);; molecular function: nucleic acid binding transcription factor activity (GO:0001071);; cellular component: cell (GO:0005623);; cellular component: organelle (GO:0043226);; cellular component: cell part (GO:0044464)
NewGene_18823	12.2207	316	14.5071	484	4.67722	132	2.26259	81	4.24617	136	2.69843	88	0.00953817	0.715726	Up	--	--	--	--	--	--	--	--	--	--	--	--	--
TraesCS7B03G0454600	5.3694	624	3.99816	581	1.90613	239	2.83425	426	1.12403	159	1.67792	245	0.00423003	0.715215	Up	--	--	Cellular Component: integral component of membrane (GO:0016021);;	K09419|2.5e-133|ats:109783568|K09419 heat shock transcription factor, other eukaryote | (RefSeq) LOC109783568; heat stress transcription factor B-2b-like	--	[K]	Transcription	--	Heat stress transcription factor B-2b OS=Oryza sativa subsp. japonica OX=39947 GN=HSFB2B PE=2 SV=1	K	Transcription	heat-responsive transcription factor [Triticum aestivum]	cellular component: membrane (GO:0016020);; cellular component: membrane part (GO:0044425)
TraesCS4A03G1048000	34.9685	1746	10.7776	674	1.38481	76	3.19631	206	2.11882	129	2.51201	157	0.00598503	0.715123	Up	--	--	Cellular Component: nucleosome (GO:0000786);; Molecular Function: DNA binding (GO:0003677);; Cellular Component: nucleus (GO:0005634);; Biological Process: nucleosome assembly (GO:0006334);; Cellular Component: host cell nucleus (GO:0042025);;	K11275|2.3e-52|ats:109744299|K11275 histone H1/5 | (RefSeq) LOC109744299; histone H1-like isoform X1	--	--	--	linker histone H1 and H5 family	Histone H1 OS=Solanum pennellii OX=28526 PE=2 SV=1	B	Chromatin structure and dynamics	unnamed protein product [Triticum turgidum subsp. durum]	cellular component: cell (GO:0005623);; cellular component: macromolecular complex (GO:0032991);; cellular component: organelle (GO:0043226);; cellular component: organelle part (GO:0044422);; cellular component: cell part (GO:0044464);; molecular function: binding (GO:0005488);; biological process: cellular process (GO:0009987);; biological process: cellular component organization or biogenesis …
TraesCS1B03G0738100LC	26.9206	297	24.7805	342	14.6744	176	9.33123	133	9.71027	130	9.84886	136	0.00662827	0.714464	Up	--	--	--	K22390|4.1e-06|oeu:111380956|K22390 acid phosphatase type 7 | (RefSeq) purple acid phosphatase 15 isoform X1	--	--	--	4F5 protein related disordered region	--	S	Function unknown	predicted protein, partial [Hordeum vulgare subsp. vulgare]	--
TraesCS1A03G0000100LC	1.20684	179	0.953532	177	0.726638	117	0.404354	77	0.503293	91	0.315991	59	0.00741839	0.713192	Up	--	--	--	--	--	--	--	--	--	--	--	Regulator of rDNA transcription protein 15 [Capsicum baccatum]	--
NewGene_2609	1.30884	316	0.415965	132	0.319125	88	0.538373	165	0.199735	61	0.161227	51	0.00878921	0.709978	Up	--	--	--	--	--	--	--	--	--	--	--	--	--
TraesCS5D03G0867000	0.956952	93	0.508246	62	0.47391	50	0.509787	64	0.280065	33	0.21299	26	0.00327136	0.709747	Up	[R]	General function prediction only	Molecular Function: protein serine/threonine kinase activity (GO:0004674);; Molecular Function: ATP binding (GO:0005524);; Biological Process: signal transduction (GO:0007165);;	K12761|1.2e-122|dct:110095499|K12761 carbon catabolite-derepressing protein kinase [EC:2.7.11.1] | (RefSeq) CBL-interacting protein kinase 7	--	[T]	Signal transduction mechanisms	Protein kinase domain	CBL-interacting protein kinase 7 OS=Oryza sativa subsp. japonica OX=39947 GN=CIPK7 PE=2 SV=1	T	Signal transduction mechanisms	CBL-interacting protein kinase 7-like [Aegilops tauschii subsp. tauschii]	biological process: metabolic process (GO:0008152);; biological process: cellular process (GO:0009987);; molecular function: catalytic activity (GO:0003824);; molecular function: binding (GO:0005488);; biological process: biological regulation (GO:0065007)
TraesCS3D03G0141800	2.04913	226	1.36661	191	1.44454	173	0.601536	86	0.658715	90	0.776838	110	0.00743355	0.709512	Up	--	--	Molecular Function: protein binding (GO:0005515);;	--	--	[R]	General function prediction only	Leucine rich repeat	Piriformospora indica-insensitive protein 2 OS=Arabidopsis thaliana OX=3702 GN=PII-2 PE=2 SV=1	S	Function unknown	piriformospora indica-insensitive protein 2-like isoform X1 [Aegilops tauschii subsp. tauschii]	molecular function: binding (GO:0005488)
TraesCS1D03G0960100	23.9407	922	4.67001	225	3.26916	137	2.22732	111	2.95216	138	2.11957	103	0.00929807	0.709298	Up	[O]	Posttranslational modification, protein turnover, chaperones	Molecular Function: iron ion binding (GO:0005506);; Cellular Component: mitochondrial matrix (GO:0005759);; Biological Process: iron-sulfur cluster assembly (GO:0016226);; Molecular Function: 2 iron, 2 sulfur cluster binding (GO:0051537);;	K22068|2.4e-71|bdi:100837072|K22068 iron-sulfur cluster assembly enzyme ISCU, mitochondrial | (RefSeq) uncharacterized protein LOC100837072	--	[C]	Energy production and conversion	NifU-like N terminal domain	Iron-sulfur cluster assembly protein 1 OS=Oryza sativa subsp. japonica OX=39947 GN=ISU1 PE=2 SV=1	C	Energy production and conversion	unnamed protein product [Triticum turgidum subsp. durum]	molecular function: binding (GO:0005488);; cellular component: cell (GO:0005623);; cellular component: membrane-enclosed lumen (GO:0031974);; cellular component: organelle (GO:0043226);; cellular component: organelle part (GO:0044422);; cellular component: cell part (GO:0044464);; biological process: metabolic process (GO:0008152);; biological process: cellular process (GO:0009987);; biological p…
TraesCS3B03G0310800	13.261	526	8.50226	422	1.57486	68	0.692458	36	1.6792	81	1.71266	85	0.00710948	0.709114	Up	[O]	Posttranslational modification, protein turnover, chaperones	Biological Process: response to reactive oxygen species (GO:0000302);; Biological Process: protein folding (GO:0006457);; Biological Process: response to heat (GO:0009408);; Biological Process: response to salt stress (GO:0009651);; Biological Process: response to hydrogen peroxide (GO:0042542);; Molecular Function: protein self-association (GO:0043621);; Molecular Function: unfolded protein bind…	K13993|9.4e-81|ats:109785076|K13993 HSP20 family protein | (RefSeq) LOC109785076; 17.5 kDa class II heat shock protein-like	Protein processing in endoplasmic reticulum (ko04141)	[O]	Posttranslational modification, protein turnover, chaperones	Hsp20/alpha crystallin family	17.5 kDa class II heat shock protein OS=Zea mays OX=4577 PE=2 SV=1	O	Posttranslational modification, protein turnover, chaperones	unnamed protein product [Triticum turgidum subsp. durum]	biological process: response to stimulus (GO:0050896);; biological process: cellular process (GO:0009987);; molecular function: binding (GO:0005488);; biological process: cellular component organization or biogenesis (GO:0071840)
TraesCS5D03G0694900	0.368329	55	0.527456	99	0.542394	88	0.120125	23	0.086258	16	0.240102	45	0.00994129	0.708941	Up	[T]	Signal transduction mechanisms	Molecular Function: peroxidase activity (GO:0004601);; Molecular Function: calcium ion binding (GO:0005509);; Cellular Component: integral component of membrane (GO:0016021);; Molecular Function: oxidoreductase activity, acting on NAD(P)H, oxygen as acceptor (GO:0050664);;	K13447|0.0e+00|ats:109786382|K13447 respiratory burst oxidase [EC:1.6.3.- 1.11.1.-] | (RefSeq) LOC109786382; respiratory burst oxidase homolog protein B-like	MAPK signaling pathway - plant (ko04016);; Plant-pathogen interaction (ko04626)	[PQ]	Inorganic ion transport and metabolism;; Secondary metabolites biosynthesis, transport and catabolism	Ferric reductase NAD binding domain	Respiratory burst oxidase homolog protein C OS=Solanum tuberosum OX=4113 GN=RBOHC PE=1 SV=2	--	--	respiratory burst oxidase homolog protein B-like [Aegilops tauschii subsp. tauschii]	biological process: metabolic process (GO:0008152);; biological process: cellular process (GO:0009987);; biological process: single-organism process (GO:0044699);; biological process: response to stimulus (GO:0050896);; biological process: detoxification (GO:0098754);; molecular function: catalytic activity (GO:0003824);; molecular function: antioxidant activity (GO:0016209);; molecular function:…
NewGene_8552	2.24381	117	1.19642	87	1.38468	88	0.653805	49	0.650482	46	0.713461	53	0.00686619	0.707897	Up	--	--	--	--	--	--	--	--	--	--	--	--	--
TraesCS7A03G1365400	0.657896	140	0.390329	104	0.253466	59	0.403281	111	0.145986	38	0.109989	30	0.00649565	0.706506	Up	[R]	General function prediction only	Biological Process: xylan biosynthetic process (GO:0045492);;	K18801|1.6e-158|ats:109760043|K18801 glucuronoxylan 4-O-methyltransferase [EC:2.1.1.112] | (RefSeq) LOC109760043; glucuronoxylan 4-O-methyltransferase 1-like	--	--	--	Polysaccharide biosynthesis	Glucuronoxylan 4-O-methyltransferase 3 OS=Arabidopsis thaliana OX=3702 GN=GXM3 PE=1 SV=1	S	Function unknown	unnamed protein product [Triticum turgidum subsp. durum]	biological process: metabolic process (GO:0008152);; biological process: cellular process (GO:0009987);; biological process: single-organism process (GO:0044699);; biological process: cellular component organization or biogenesis (GO:0071840)
TraesCS7D03G0207800LC	7.55	363	4.47195	269	3.31452	174	3.38068	210	2.54837	149	1.80392	109	0.00258235	0.706019	Up	--	--	Molecular Function: molecular_function (GO:0003674);; Molecular Function: catalytic activity (GO:0003824);; Molecular Function: ubiquitin-protein transferase activity (GO:0004842);; Biological Process: cellular protein modification process (GO:0006464);; Biological Process: nitrogen compound metabolic process (GO:0006807);; Biological Process: biological_process (GO:0008150);; Biological Process:…	K04506|1.9e-15|bdi:100831018|K04506 E3 ubiquitin-protein ligase SIAH1 [EC:2.3.2.27] | (RefSeq) E3 ubiquitin-protein ligase SINA-like 10	Ubiquitin mediated proteolysis (ko04120)	[R]	General function prediction only	--	E3 ubiquitin-protein ligase SINA-like 4 OS=Arabidopsis thaliana OX=3702 GN=At1g66650 PE=2 SV=1	O	Posttranslational modification, protein turnover, chaperones	hypothetical protein E2562_026890 [Oryza meyeriana var. granulata]	molecular function: catalytic activity (GO:0003824);; biological process: metabolic process (GO:0008152);; biological process: cellular process (GO:0009987);; biological process: response to stimulus (GO:0050896)
NewGene_1204	4.15141	166	2.16848	109	2.75505	120	2.15918	111	1.05339	51	1.59082	80	0.00228623	0.703522	Up	--	--	--	--	--	--	--	--	--	--	--	--	--
TraesCS5A03G0183200	1.09347	134	0.565428	87	0.496767	66	0.662288	104	0.274054	41	0.187001	29	0.00530501	0.703159	Up	[P]	Inorganic ion transport and metabolism	Cellular Component: integral component of membrane (GO:0016021);; Molecular Function: metal ion transmembrane transporter activity (GO:0046873);;	K21398|1.4e-299|ats:109752301|K21398 natural resistance-associated macrophage protein 2 | (RefSeq) LOC109752301; metal transporter Nramp6-like	--	[P]	Inorganic ion transport and metabolism	Natural resistance-associated macrophage protein	Metal transporter Nramp6 OS=Oryza sativa subsp. japonica OX=39947 GN=NRAMP6 PE=2 SV=1	P	Inorganic ion transport and metabolism	metal transporter Nramp6-like [Aegilops tauschii subsp. tauschii]	cellular component: membrane (GO:0016020);; cellular component: membrane part (GO:0044425);; biological process: localization (GO:0051179);; molecular function: transporter activity (GO:0005215)
TraesCSU03G0543600	4.55447	93	3.57231	92	3.26944	73	0.502981	14	1.66397	42	0.397278	11	0.00915106	0.702781	Up	--	--	--	--	--	--	--	--	--	S	Function unknown	unnamed protein product [Triticum turgidum subsp. durum]	--
TraesCS2B03G0322900	12.3821	1151	1.96675	229	0.278152	29	0.907701	109	0.317069	36	0.172606	21	0.00364446	0.702539	Up	[G]	Carbohydrate transport and metabolism	Molecular Function: UDP-glycosyltransferase activity (GO:0008194);;	K13080|1.5e-86|vvi:100244875|K13080 flavanone 7-O-glucoside 2''-O-beta-L-rhamnosyltransferase [EC:2.4.1.236] | (RefSeq) flavanone 7-O-glucoside 2''-O-beta-L-rhamnosyltransferase	Flavonoid biosynthesis (ko00941);; Flavone and flavonol biosynthesis (ko00944)	[GC]	Carbohydrate transport and metabolism;; Energy production and conversion	UDP-glucoronosyl and UDP-glucosyl transferase	UDP-glucosyltransferase 29 OS=Panax ginseng OX=4054 GN=UGT29 PE=1 SV=1	--	--	beta-D-glucosyl crocetin beta-1,6-glucosyltransferase-like [Aegilops tauschii subsp. tauschii]	molecular function: catalytic activity (GO:0003824)
TraesCS2D03G1274600	23.1748	787	12.6401	538	6.21415	230	11.7158	513	4.00017	165	4.93893	210	0.0070612	0.700891	Up	--	--	Cellular Component: plasmodesma (GO:0009506);; Cellular Component: integral component of membrane (GO:0016021);; Cellular Component: anchored component of plasma membrane (GO:0046658);;	--	--	--	--	Late embryogenesis abundant protein	NDR1/HIN1-like protein 10 OS=Arabidopsis thaliana OX=3702 GN=NHL10 PE=2 SV=1	S	Function unknown	NDR1/HIN1-like protein 10 [Aegilops tauschii subsp. tauschii]	cellular component: cell junction (GO:0030054);; cellular component: membrane (GO:0016020);; cellular component: membrane part (GO:0044425);; cellular component: cell (GO:0005623);; cellular component: cell part (GO:0044464)
TraesCS6D03G0163800	5.43891	425	4.41812	432	2.78564	237	3.75866	379	1.84882	176	1.58223	155	0.0011631	0.700293	Up	[C]	Energy production and conversion	Molecular Function: L-lactate dehydrogenase activity (GO:0004459);; Cellular Component: cytoplasm (GO:0005737);; Biological Process: carbohydrate metabolic process (GO:0005975);; Biological Process: carboxylic acid metabolic process (GO:0019752);;	K00016|1.9e-198|ats:109759088|K00016 L-lactate dehydrogenase [EC:1.1.1.27] | (RefSeq) LOC109759088; L-lactate dehydrogenase A	Glycolysis / Gluconeogenesis (ko00010);; Cysteine and methionine metabolism (ko00270);; Pyruvate metabolism (ko00620);; Propanoate metabolism (ko00640)	[C]	Energy production and conversion	lactate/malate dehydrogenase, NAD binding domain	L-lactate dehydrogenase A OS=Hordeum vulgare OX=4513 PE=1 SV=1	C	Energy production and conversion	L-lactate dehydrogenase A [Aegilops tauschii subsp. tauschii]	biological process: metabolic process (GO:0008152);; biological process: single-organism process (GO:0044699);; molecular function: catalytic activity (GO:0003824);; cellular component: cell (GO:0005623);; cellular component: cell part (GO:0044464);; biological process: cellular process (GO:0009987)
TraesCS5D03G0936800	8.2723	1248	5.15434	973	0.970655	160	0.149607	30	0.616996	113	0.034497	7	0.00290423	0.699826	Up	--	--	Molecular Function: RNA binding (GO:0003723);; Biological Process: mRNA processing (GO:0006397);; Biological Process: tRNA processing (GO:0008033);; Biological Process: RNA splicing (GO:0008380);; Cellular Component: chloroplast (GO:0009507);;	K20000|4.5e-286|mtr:MTR_0002s0390|K20000 maturase K | (RefSeq) maturase K domain protein	--	--	--	MatK/TrnK amino terminal region	Maturase K OS=Hordeum jubatum OX=4517 GN=matK PE=3 SV=1	J	Translation, ribosomal structure and biogenesis	maturase K [Taeniatherum caput-medusae]	molecular function: binding (GO:0005488);; biological process: metabolic process (GO:0008152);; biological process: cellular process (GO:0009987);; cellular component: cell (GO:0005623);; cellular component: organelle (GO:0043226);; cellular component: cell part (GO:0044464)
TraesCS2D03G1111000	1.29788	97	1.12142	110	1.45485	123	1.15457	112	0.345776	32	0.567146	58	0.00721244	0.698903	Up	--	--	--	K24194|1.4e-120|bdi:100824289|K24194 boron transporter | (RefSeq) boron transporter 4	--	--	--	Ankyrin repeats (3 copies)	--	S	Function unknown	ankyrin-1-like [Aegilops tauschii subsp. tauschii]	--
TraesCS1B03G0753700	1.53933	93	0.810822	61	0.831123	55	0.897701	70	0.469017	34	0.285977	22	0.005397	0.696773	Up	[I]	Lipid transport and metabolism	Molecular Function: isopentenyl-diphosphate delta-isomerase activity (GO:0004452);; Biological Process: isoprenoid biosynthetic process (GO:0008299);; Molecular Function: hydrolase activity (GO:0016787);;	K01823|4.6e-158|ats:109755070|K01823 isopentenyl-diphosphate Delta-isomerase [EC:5.3.3.2] | (RefSeq) LOC109755070; isopentenyl-diphosphate Delta-isomerase I-like	Terpenoid backbone biosynthesis (ko00900)	[Q]	Secondary metabolites biosynthesis, transport and catabolism	NUDIX domain	Isopentenyl-diphosphate Delta-isomerase I OS=Clarkia breweri OX=36903 GN=IPI1 PE=2 SV=2	Q	Secondary metabolites biosynthesis, transport and catabolism	unnamed protein product [Triticum turgidum subsp. durum]	molecular function: catalytic activity (GO:0003824);; biological process: metabolic process (GO:0008152);; biological process: cellular process (GO:0009987);; biological process: single-organism process (GO:0044699)
TraesCS7D03G0060000	37.931	1438	8.24298	392	2.10741	87	4.32646	212	3.11212	143	1.97498	94	0.00830161	0.696506	Up	--	--	Biological Process: embryo development ending in seed dormancy (GO:0009793);;	--	--	--	--	Late embryogenesis abundant (LEA) group 1	--	--	--	late embryogenesis abundant protein 6-like [Aegilops tauschii subsp. tauschii]	biological process: reproduction (GO:0000003);; biological process: reproductive process (GO:0022414);; biological process: multicellular organismal process (GO:0032501);; biological process: developmental process (GO:0032502);; biological process: single-organism process (GO:0044699)
NewGene_3439	1.5908	151	0.753517	78	0.655495	71	0.671648	83	0.187306	22	0.430714	57	0.00911653	0.696256	Up	[PR]	Inorganic ion transport and metabolism;; General function prediction only	Molecular Function: catalytic activity (GO:0003824);;	--	--	--	--	Methionine gamma-lyase	--	P	Inorganic ion transport and metabolism	Uncharacterized protein ynbB [Triticum urartu]	molecular function: catalytic activity (GO:0003824)
TraesCS3B03G0497800	3.0901	230	2.12308	198	2.02183	164	1.99059	191	1.08977	99	1.13782	106	0.000128086	0.696058	Up	[HR]	Coenzyme transport and metabolism;; General function prediction only	Molecular Function: hydrolase activity (GO:0016787);;	K08726|9.2e-112|jcu:105643456|K08726 soluble epoxide hydrolase / lipid-phosphate phosphatase [EC:3.3.2.10 3.1.3.76] | (RefSeq) uncharacterized protein LOC105643456	Arachidonic acid metabolism (ko00590);; Peroxisome (ko04146)	[I]	Lipid transport and metabolism	alpha/beta hydrolase fold	--	I	Lipid transport and metabolism	unnamed protein product [Triticum turgidum subsp. durum]	molecular function: catalytic activity (GO:0003824)
TraesCS1A03G0393300	5.30961	108	2.98937	76	1.65356	37	2.65224	70	0.95126	24	1.21745	31	0.00819795	0.69308	Up	--	--	--	--	--	--	--	--	--	--	--	hypothetical protein TRIUR3_22885 [Triticum urartu]	--
TraesCS7A03G0989400	1.88427	191	1.71147	216	1.84466	206	1.31285	171	0.77765	96	0.907414	116	0.0027849	0.692581	Up	--	--	Molecular Function: transcription cofactor activity (GO:0003712);; Biological Process: regulation of transcription, DNA-templated (GO:0006355);;	--	--	--	--	KIX domain	F-box/FBD/LRR-repeat protein At5g22660 OS=Arabidopsis thaliana OX=3702 GN=At5g22660 PE=2 SV=1	--	--	unnamed protein product [Triticum turgidum subsp. durum]	biological process: biological regulation (GO:0065007);; molecular function: transcription factor activity, protein binding (GO:0000988)
TraesCS2A03G0362000	6.74659	190	4.45444	157	3.646	112	2.48671	91	2.4394	84	2.11435	75	0.00560225	0.691109	Up	--	--	--	--	--	--	--	--	Protein EGG APPARATUS-1 OS=Zea mays OX=4577 GN=Ea1 PE=2 SV=1	--	--	uncharacterized protein LOC109786210 [Aegilops tauschii subsp. tauschii]	--
TraesCS5B03G0590800LC	22.9731	1468	11.6165	929	5.91318	412	6.69478	552	5.26019	408	5.32859	426	0.00911956	0.690393	Up	--	--	Molecular Function: nucleic acid binding (GO:0003676);; Molecular Function: poly(A)-specific ribonuclease activity (GO:0004535);; Cellular Component: CCR4-NOT complex (GO:0030014);;	K12581|9.3e-161|ats:109731874|K12581 CCR4-NOT transcription complex subunit 7/8 | (RefSeq) LOC109731874; probable CCR4-associated factor 1 homolog 7	RNA degradation (ko03018)	[A]	RNA processing and modification	CAF1 family ribonuclease	Probable CCR4-associated factor 1 homolog 7 OS=Arabidopsis thaliana OX=3702 GN=CAF1-7 PE=2 SV=2	A	RNA processing and modification	unnamed protein product [Triticum turgidum subsp. durum]	molecular function: binding (GO:0005488);; biological process: metabolic process (GO:0008152);; biological process: cellular process (GO:0009987);; molecular function: catalytic activity (GO:0003824);; cellular component: cell (GO:0005623);; cellular component: macromolecular complex (GO:0032991);; cellular component: cell part (GO:0044464)
TraesCS4B03G0177400	15.0556	1454	7.31423	884	5.28081	555	7.1931	895	3.65142	428	3.79859	459	0.00211011	0.690369	Up	--	--	--	K02936|6.0e-20|gab:108459204|K02936 large subunit ribosomal protein L7Ae | (RefSeq) uncharacterized protein LOC108459204	Ribosome (ko03010)	--	--	Protein of unknown function (DUF760)	--	S	Function unknown	uncharacterized protein LOC109771001 [Aegilops tauschii subsp. tauschii]	--
TraesCS6D03G0376900	2.19824	199	10.6893	1209	16.215	1595	0.75506	88	0.592268	65	2.54746	288	0.00502638	0.689631	Up	--	--	Molecular Function: ATP transmembrane transporter activity (GO:0005347);; Cellular Component: integral component of membrane (GO:0016021);;	K14684|6.1e-236|ats:109780029|K14684 solute carrier family 25 (mitochondrial phosphate transporter), member 23/24/25/41 | (RefSeq) LOC109780029; adenine nucleotide transporter BT1, chloroplastic/amyloplastic/mitochondrial-like	--	[C]	Energy production and conversion	Mitochondrial carrier protein	Adenine nucleotide transporter BT1, chloroplastic/amyloplastic/mitochondrial OS=Zea mays OX=4577 GN=BT1 PE=1 SV=1	C	Energy production and conversion	adenine nucleotide transporter BT1, chloroplastic/amyloplastic/mitochondrial-like [Aegilops tauschii subsp. tauschii]	biological process: single-organism process (GO:0044699);; biological process: localization (GO:0051179);; molecular function: transporter activity (GO:0005215);; cellular component: membrane (GO:0016020);; cellular component: membrane part (GO:0044425)
TraesCS6A03G0330300	1.38558	106	0.888209	85	0.830349	69	0.545761	54	0.432109	40	0.528452	51	0.00586369	0.688472	Up	--	--	--	--	--	--	--	--	--	S	Function unknown	unnamed protein product [Triticum turgidum subsp. durum]	--
TraesCS2B03G1008900	2.17049	107	1.36456	84	0.71151	38	1.07123	68	0.492778	30	0.511908	32	0.00775445	0.68841	Up	--	--	--	--	--	--	--	--	--	--	--	hypothetical protein D1007_08490 [Hordeum vulgare]	--
TraesCS5D03G0535300	3.38769	162	1.7969	108	1.64513	86	1.91847	119	1.0476	61	0.728743	44	0.0030551	0.687535	Up	--	--	--	--	--	--	--	--	--	S	Function unknown	protein disulfide-isomerase LQY1, chloroplastic [Aegilops tauschii subsp. tauschii]	--
TraesCS3B03G0951200	0.945163	112	0.364042	55	0.451534	58	0.52738	80	0.163017	24	0.212313	32	0.00759206	0.685993	Up	--	--	Molecular Function: transcription factor activity, sequence-specific DNA binding (GO:0003700);; Cellular Component: nucleus (GO:0005634);; Molecular Function: sequence-specific DNA binding (GO:0043565);;	K13424|1.8e-256|ats:109739321|K13424 WRKY transcription factor 33 | (RefSeq) LOC109739321; WRKY transcription factor WRKY24-like	MAPK signaling pathway - plant (ko04016);; Plant-pathogen interaction (ko04626)	--	--	WRKY DNA -binding domain	WRKY transcription factor WRKY24 OS=Oryza sativa subsp. indica OX=39946 GN=WRKY24 PE=2 SV=1	K	Transcription	WRKY27 transcription factor [Triticum aestivum]	biological process: biological regulation (GO:0065007);; molecular function: nucleic acid binding transcription factor activity (GO:0001071);; cellular component: cell (GO:0005623);; cellular component: organelle (GO:0043226);; cellular component: cell part (GO:0044464);; molecular function: binding (GO:0005488)
TraesCS3A03G0588200	8.9833	1320	4.45468	820	3.03634	486	5.47032	1036	1.67278	298	1.65963	305	0.00703488	0.685666	Up	[M]	Cell wall/membrane/envelope biogenesis	Molecular Function: MAP kinase activity (GO:0004707);; Molecular Function: ATP binding (GO:0005524);; Cellular Component: nucleus (GO:0005634);; Cellular Component: cytoplasm (GO:0005737);; Biological Process: regulation of gene expression (GO:0010468);; Biological Process: intracellular signal transduction (GO:0035556);;	K04371|1.4e-249|nsy:104234673|K04371 mitogen-activated protein kinase 1/3 [EC:2.7.11.24] | (RefSeq) mitogen-activated protein kinase 20 isoform X1	--	[T]	Signal transduction mechanisms	Protein kinase domain	Mitogen-activated protein kinase 10 OS=Oryza sativa subsp. japonica OX=39947 GN=MPK10 PE=2 SV=2	T	Signal transduction mechanisms	mitogen activated protein kinase 20-1 [Triticum aestivum]	biological process: metabolic process (GO:0008152);; biological process: cellular process (GO:0009987);; biological process: signaling (GO:0023052);; biological process: single-organism process (GO:0044699);; biological process: response to stimulus (GO:0050896);; biological process: biological regulation (GO:0065007);; molecular function: catalytic activity (GO:0003824);; molecular function: sig…
TraesCS4B03G0618200	34.8296	2041	12.6541	929	1.93699	124	3.28326	248	3.16206	225	3.35575	246	0.00968134	0.68469	Up	[O]	Posttranslational modification, protein turnover, chaperones	Cellular Component: plastid-encoded plastid RNA polymerase complex (GO:0000427);; Biological Process: regulation of transcription, DNA-templated (GO:0006355);; Biological Process: response to heat (GO:0009408);; Biological Process: response to light stimulus (GO:0009416);; Biological Process: chloroplast organization (GO:0009658);; Cellular Component: chloroplast nucleoid (GO:0042644);; Molecular…	K13993|2.5e-122|ats:109783625|K13993 HSP20 family protein | (RefSeq) LOC109783625; small heat shock protein, chloroplastic	Protein processing in endoplasmic reticulum (ko04141)	[O]	Posttranslational modification, protein turnover, chaperones	Hsp20/alpha crystallin family	Small heat shock protein, chloroplastic OS=Triticum aestivum OX=4565 GN=HSP21 PE=2 SV=1	O	Posttranslational modification, protein turnover, chaperones	heat shock protein HSP26 [Triticum aestivum]	cellular component: cell (GO:0005623);; cellular component: macromolecular complex (GO:0032991);; cellular component: organelle (GO:0043226);; cellular component: organelle part (GO:0044422);; cellular component: cell part (GO:0044464);; biological process: biological regulation (GO:0065007);; biological process: response to stimulus (GO:0050896);; biological process: cellular process (GO:0009987…
TraesCS5D03G1230100LC	76.8268	1578	35.6795	918	7.87806	177	0.476727	13	2.82651	71	0.078493	3	0.00251702	0.684323	Up	[C]	Energy production and conversion	Cellular Component: chloroplast thylakoid membrane (GO:0009535);; Biological Process: photosynthesis (GO:0015979);; Cellular Component: integral component of membrane (GO:0016021);; Biological Process: respiratory electron transport chain (GO:0022904);; Molecular Function: electron transporter, transferring electrons within cytochrome b6/f complex of photosystem II activity (GO:0045158);; Molecul…	K02635|4.6e-67|bdi:6439849|K02635 cytochrome b6 | (RefSeq) petB, BrdiC_p055; cytochrome b6	Photosynthesis (ko00195)	[C]	Energy production and conversion	Cytochrome b/b6/petB	Cytochrome b6 OS=Agrostis stolonifera OX=63632 GN=petB PE=3 SV=1	C	Energy production and conversion	cytochrome b6 [Hordeum jubatum]	cellular component: cell (GO:0005623);; cellular component: membrane (GO:0016020);; cellular component: organelle (GO:0043226);; cellular component: organelle part (GO:0044422);; cellular component: cell part (GO:0044464);; biological process: metabolic process (GO:0008152);; biological process: cellular process (GO:0009987);; cellular component: membrane part (GO:0044425);; biological process: s…
TraesCS2D03G0130000	0.34605	79	0.201662	58	0.190595	47	0.214266	63	0.092097	26	0.098437	28	0.00367701	0.683154	Up	[T]	Signal transduction mechanisms	Molecular Function: protein kinase activity (GO:0004672);; Molecular Function: ATP binding (GO:0005524);; Cellular Component: integral component of membrane (GO:0016021);;	K20181|1.1e-76|mtr:MTR_5g026090|K20181 vacuolar protein sorting-associated protein 18 | (RefSeq) vacuolar sorting-associated-like protein	--	--	--	Leucine rich repeat	Probable LRR receptor-like serine/threonine-protein kinase At3g47570 OS=Arabidopsis thaliana OX=3702 GN=At3g47570 PE=2 SV=1	T	Signal transduction mechanisms	unnamed protein product [Triticum turgidum subsp. durum]	biological process: metabolic process (GO:0008152);; biological process: cellular process (GO:0009987);; molecular function: catalytic activity (GO:0003824);; molecular function: binding (GO:0005488);; cellular component: membrane (GO:0016020);; cellular component: membrane part (GO:0044425)
TraesCS7A03G0737400	12.242	1684	7.0517	1212	3.35245	503	6.25285	1109	2.41539	404	2.8892	481	0.00759531	0.682273	Up	--	--	Molecular Function: DNA binding (GO:0003677);; Cellular Component: nucleus (GO:0005634);;	K12133|0.0e+00|ats:109781264|K12133 MYB-related transcription factor LHY | (RefSeq) LOC109781264; protein LHY	Circadian rhythm - plant (ko04712)	[O]	Posttranslational modification, protein turnover, chaperones	Myb-like DNA-binding domain	Protein LHY OS=Arabidopsis thaliana OX=3702 GN=LHY PE=1 SV=2	K	Transcription	unnamed protein product [Triticum turgidum subsp. durum]	molecular function: binding (GO:0005488);; cellular component: cell (GO:0005623);; cellular component: organelle (GO:0043226);; cellular component: cell part (GO:0044464)
NewGene_21159	0.916833	217	0.488894	141	0.466765	128	0.370897	110	0.225421	78	0.282943	94	0.0041394	0.681729	Up	--	--	Molecular Function: nucleic acid binding (GO:0003676);; Molecular Function: zinc ion binding (GO:0008270);; Cellular Component: integral component of membrane (GO:0016021);;	--	--	[R]	General function prediction only	gag-polypeptide of LTR copia-type	--	L	Replication, recombination and repair	unnamed protein product [Triticum aestivum]	molecular function: binding (GO:0005488);; cellular component: membrane (GO:0016020);; cellular component: membrane part (GO:0044425)
NewGene_5719	1.31739	293	0.832441	212	0.699053	149	0.776911	223	0.556179	114	0.30464	85	0.00204757	0.680714	Up	--	--	--	--	--	--	--	--	--	--	--	--	--
TraesCS7A03G0412300	1.6722	92	5.97669	409	6.77726	404	0.509808	37	0.372043	25	1.68254	116	0.00735193	0.680376	Up	[J]	Translation, ribosomal structure and biogenesis	Cellular Component: thylakoid (GO:0009579);; Cellular Component: integral component of membrane (GO:0016021);;	K01092|2.2e-11|boe:106307850|K01092 myo-inositol-1(or 4)-monophosphatase [EC:3.1.3.25] | (RefSeq) phosphatase IMPL1, chloroplastic-like isoform X1	Inositol phosphate metabolism (ko00562);; Phosphatidylinositol signaling system (ko04070)	--	--	CAAD domains of cyanobacterial aminoacyl-tRNA synthetase	Protein CURVATURE THYLAKOID 1D, chloroplastic OS=Arabidopsis thaliana OX=3702 GN=CURT1D PE=1 SV=1	S	Function unknown	hypothetical protein TRIUR3_03225 [Triticum urartu]	cellular component: cell (GO:0005623);; cellular component: cell part (GO:0044464);; cellular component: membrane (GO:0016020);; cellular component: membrane part (GO:0044425)
TraesCSU03G0095700LC	29.0987	1741	6.3579	477	1.0158	67	2.99788	232	1.73662	126	1.4375	108	0.00826121	0.678496	Up	--	--	--	--	--	--	--	--	--	--	--	hypothetical protein EJB05_13867, partial [Eragrostis curvula]	--
TraesCS2A03G1230500	0.597873	72	3.78368	566	4.81359	626	0.32759	51	0.444661	65	0.800606	120	0.00707969	0.67806	Up	[N]	Cell motility	Cellular Component: integral component of membrane (GO:0016021);;	K13680|1.1e-282|ats:109771586|K13680 beta-mannan synthase [EC:2.4.1.32] | (RefSeq) LOC109771586; glucomannan 4-beta-mannosyltransferase 1-like	--	--	--	Glycosyl transferase family group 2	Glucomannan 4-beta-mannosyltransferase 1 OS=Oryza sativa subsp. japonica OX=39947 GN=CSLA1 PE=1 SV=1	M	Cell wall/membrane/envelope biogenesis	glucomannan 4-beta-mannosyltransferase 1-like [Aegilops tauschii subsp. tauschii]	cellular component: membrane (GO:0016020);; cellular component: membrane part (GO:0044425)
TraesCS2D03G0078600	1.99481	421	1.32332	350	0.556254	128	0.974476	265	0.408019	105	0.528414	140	0.00975613	0.673187	Up	--	--	--	K02184|1.9e-86|ini:109182789|K02184 formin 2 | (RefSeq) formin-like protein 1	--	[TZ]	Signal transduction mechanisms;; Cytoskeleton	Formin Homology 2 Domain	Formin-like protein 18 OS=Oryza sativa subsp. japonica OX=39947 GN=FH18 PE=2 SV=1	--	--	formin-like protein 18 [Aegilops tauschii subsp. tauschii]	--
TraesCS5D03G0375100LC	17.119	590	6.83397	295	1.47966	56	0.069185	4	0.860617	36	0.085825	4	0.00337841	0.672169	Up	--	--	Cellular Component: photosystem II (GO:0009523);; Cellular Component: chloroplast thylakoid membrane (GO:0009535);; Biological Process: photosynthetic electron transport in photosystem II (GO:0009772);; Cellular Component: integral component of membrane (GO:0016021);; Molecular Function: chlorophyll binding (GO:0016168);; Biological Process: protein-chromophore linkage (GO:0018298);; Molecular Fu…	K02704|4.3e-126|mtr:MTR_0002s0740|K02704 photosystem II CP47 chlorophyll apoprotein | (RefSeq) photosystem II CP47 chlorophyll A apoprotein	Photosynthesis (ko00195)	--	--	Photosystem II protein	Photosystem II CP47 reaction center protein OS=Secale cereale OX=4550 GN=psbB PE=3 SV=1	S	Function unknown	PsbB [Taeniatherum caput-medusae]	cellular component: cell (GO:0005623);; cellular component: membrane (GO:0016020);; cellular component: macromolecular complex (GO:0032991);; cellular component: membrane part (GO:0044425);; cellular component: cell part (GO:0044464);; cellular component: organelle (GO:0043226);; cellular component: organelle part (GO:0044422);; biological process: metabolic process (GO:0008152);; biological proc…
NewGene_15071	2.60308	201	2.75029	236	2.3525	167	1.94409	189	0.903031	79	1.26383	125	0.00292414	0.671868	Up	--	--	--	--	--	--	--	--	--	--	--	--	--
TraesCS4A03G1157500	33.4843	743	10.981	263	1.43895	30	5.8328	144	2.11653	49	1.68791	41	0.00884254	0.671576	Up	--	--	Biological Process: embryo development ending in seed dormancy (GO:0009793);;	--	--	--	--	Late embryogenesis abundant (LEA) group 1	--	--	--	unnamed protein product [Triticum turgidum subsp. durum]	biological process: reproduction (GO:0000003);; biological process: reproductive process (GO:0022414);; biological process: multicellular organismal process (GO:0032501);; biological process: developmental process (GO:0032502);; biological process: single-organism process (GO:0044699)
TraesCS3A03G0904100LC	3.02627	203	2.44526	205	2.33559	170	2.49574	215	1.23134	100	0.951594	80	0.00177609	0.671484	Up	--	--	--	--	--	--	--	--	--	--	--	hypothetical protein TRIUR3_26756 [Triticum urartu]	--
TraesCS2D03G0845400LC	10.1416	319	14.0142	552	10.6917	366	9.35684	379	4.80576	184	5.41317	213	0.00691568	0.670037	Up	--	--	--	--	--	--	--	--	--	--	--	--	--
TraesCS5B03G1094500	2.72037	245	2.41827	272	1.64871	162	1.89465	220	1.03859	114	1.01557	115	0.00138487	0.669668	Up	--	--	Molecular Function: protein dimerization activity (GO:0046983);;	K18878|5.0e-13|cann:107866053|K18878 BHLH transcription factor Upa20 | (RefSeq) Upa20; transcription factor bHLH137-like	Plant-pathogen interaction (ko04626)	--	--	Helix-loop-helix DNA-binding domain	Transcription factor UNE12 OS=Arabidopsis thaliana OX=3702 GN=UNE12 PE=1 SV=2	K	Transcription	transcription factor UNE12-like [Aegilops tauschii subsp. tauschii]	molecular function: binding (GO:0005488)
TraesCS1A03G0070700LC	10.5617	371	5.14327	226	2.99353	115	5.10497	231	1.96714	84	2.45005	108	0.00907637	0.665044	Up	--	--	--	--	--	--	--	--	--	--	--	unnamed protein product [Triticum turgidum subsp. durum]	--
NewGene_23959	0.401281	62	0.31064	58	0.307568	50	0.423767	69	0.104275	19	0.12388	22	0.00974131	0.66377	Up	--	--	--	--	--	--	--	--	--	--	--	--	--
TraesCS6A03G0672300LC	29.9342	1128	16.4163	775	14.5913	599	11.6573	567	8.67252	397	10.7928	509	0.0042784	0.66323	Up	--	--	--	--	--	--	--	--	--	--	--	--	--
TraesCS5A03G1202400	0.838526	123	0.720465	133	0.63616	100	0.692074	131	0.297912	53	0.326615	60	0.00211021	0.662188	Up	[R]	General function prediction only	--	--	--	--	--	von Willebrand factor type A domain	E3 ubiquitin-protein ligase WAV3 OS=Arabidopsis thaliana OX=3702 GN=WAV3 PE=1 SV=1	O	Posttranslational modification, protein turnover, chaperones	unnamed protein product [Triticum turgidum subsp. durum]	--
TraesCS5D03G1059800	22.3638	1159	11.1411	723	8.29847	468	12.3692	826	5.62393	354	5.47968	356	0.00271679	0.661395	Up	--	--	--	K02896|3.5e-80|ats:109784768|K02896 large subunit ribosomal protein L24e | (RefSeq) LOC109784768; 60S ribosomal protein L24-like	Ribosome (ko03010)	[J]	Translation, ribosomal structure and biogenesis	Ribosomal protein L24e	60S ribosomal protein L24 OS=Prunus avium OX=42229 GN=RPL24 PE=2 SV=1	J	Translation, ribosomal structure and biogenesis	60S ribosomal protein L24-like [Aegilops tauschii subsp. tauschii]	--
TraesCS7D03G0946400	2.57951	276	2.8434	381	2.62157	305	1.58877	220	1.16023	151	1.43391	193	0.00875629	0.661072	Up	--	--	--	--	--	--	--	KIX domain	F-box/FBD/LRR-repeat protein At5g22660 OS=Arabidopsis thaliana OX=3702 GN=At5g22660 PE=2 SV=1	--	--	F-box/FBD/LRR-repeat protein At5g22660-like isoform X1 [Aegilops tauschii subsp. tauschii]	--
NewGene_11558	3.34294	238	1.7696	158	1.51919	119	1.72744	158	0.834681	72	1.15125	102	0.00237704	0.660309	Up	--	--	--	--	--	--	--	--	--	--	--	--	--
TraesCSU03G0095800LC	29.3236	1728	6.59862	487	0.289692	19	1.60269	122	0.682139	49	0.516831	39	0.00478334	0.659585	Up	--	--	Molecular Function: nucleic acid binding (GO:0003676);; Molecular Function: zinc ion binding (GO:0008270);;	--	--	--	--	--	--	--	--	unnamed protein product [Triticum aestivum]	molecular function: binding (GO:0005488)
TraesCS7B03G0217000	3.8554	187	12.4498	754	16.8637	888	1.29513	81	1.11107	66	4.23861	257	0.00993613	0.658851	Up	[J]	Translation, ribosomal structure and biogenesis	Cellular Component: thylakoid (GO:0009579);; Cellular Component: integral component of membrane (GO:0016021);;	K01092|7.5e-12|boe:106307850|K01092 myo-inositol-1(or 4)-monophosphatase [EC:3.1.3.25] | (RefSeq) phosphatase IMPL1, chloroplastic-like isoform X1	Inositol phosphate metabolism (ko00562);; Phosphatidylinositol signaling system (ko04070)	--	--	CAAD domains of cyanobacterial aminoacyl-tRNA synthetase	Protein CURVATURE THYLAKOID 1D, chloroplastic OS=Arabidopsis thaliana OX=3702 GN=CURT1D PE=1 SV=1	S	Function unknown	unnamed protein product [Triticum turgidum subsp. durum]	cellular component: cell (GO:0005623);; cellular component: cell part (GO:0044464);; cellular component: membrane (GO:0016020);; cellular component: membrane part (GO:0044425)
NewGene_22958	2.7663	166	1.25589	92	1.15654	70	1.33183	116	0.487202	35	0.743381	54	0.00859078	0.658331	Up	--	--	--	--	--	--	--	--	--	--	--	--	--
TraesCS4D03G0400600LC	26.5848	1816	10.3893	889	2.23642	167	0.230529	21	1.56549	130	0.125463	11	0.00421845	0.658207	Up	[M]	Cell wall/membrane/envelope biogenesis	Molecular Function: magnesium ion binding (GO:0000287);; Molecular Function: electron carrier activity (GO:0009055);; Cellular Component: photosystem I (GO:0009522);; Cellular Component: chloroplast thylakoid membrane (GO:0009535);; Biological Process: photosynthesis (GO:0015979);; Cellular Component: integral component of membrane (GO:0016021);; Molecular Function: chlorophyll binding (GO:001616…	K02690|7.2e-211|bdi:6439870|K02690 photosystem I P700 chlorophyll a apoprotein A2 | (RefSeq) psaB, BrdiC_p024; photosystem I P700 chlorophyll a apoprotein A2	Photosynthesis (ko00195)	--	--	Photosystem I psaA/psaB protein	Photosystem I P700 chlorophyll a apoprotein A2 OS=Agrostis stolonifera OX=63632 GN=psaB PE=3 SV=1	C	Energy production and conversion	photosystem I P700 chlorophyll a apoprotein A2 [Nassella neesiana]	molecular function: binding (GO:0005488);; molecular function: electron carrier activity (GO:0009055);; cellular component: cell (GO:0005623);; cellular component: membrane (GO:0016020);; cellular component: macromolecular complex (GO:0032991);; cellular component: membrane part (GO:0044425);; cellular component: cell part (GO:0044464);; cellular component: organelle (GO:0043226);; cellular compo…
TraesCS7B03G0768500	1.14026	103	0.64515	73	0.52483	52	0.719037	84	0.319058	35	0.224085	26	0.00818696	0.657271	Up	--	--	Molecular Function: protein binding (GO:0005515);;	--	--	--	--	FBD	Putative F-box/LRR-repeat protein At5g02700 OS=Arabidopsis thaliana OX=3702 GN=At5g02700 PE=4 SV=1	S	Function unknown	unnamed protein product [Triticum turgidum subsp. durum]	molecular function: binding (GO:0005488)
TraesCS7B03G0420800	0.450628	77	0.288921	62	0.281391	53	0.320364	71	0.099291	21	0.156286	34	0.00680076	0.656265	Up	--	--	Biological Process: ubiquitin-dependent protein catabolic process (GO:0006511);; Molecular Function: zinc ion binding (GO:0008270);; Biological Process: protein deubiquitination (GO:0016579);; Molecular Function: thiol-dependent ubiquitinyl hydrolase activity (GO:0036459);;	K11844|0.0e+00|ats:109737519|K11844 ubiquitin carboxyl-terminal hydrolase 16/45 [EC:3.4.19.12] | (RefSeq) LOC109737519; ubiquitin carboxyl-terminal hydrolase 2-like	--	[O]	Posttranslational modification, protein turnover, chaperones	Ubiquitin carboxyl-terminal hydrolase	Ubiquitin carboxyl-terminal hydrolase 2 OS=Arabidopsis thaliana OX=3702 GN=UBP2 PE=1 SV=2	O	Posttranslational modification, protein turnover, chaperones	unnamed protein product [Triticum turgidum subsp. durum]	biological process: metabolic process (GO:0008152);; biological process: cellular process (GO:0009987);; molecular function: binding (GO:0005488);; molecular function: catalytic activity (GO:0003824)
TraesCS4D03G0193100LC	2.48018	436	1.68119	370	1.22286	234	1.14911	261	0.032656	7	0.078228	18	0.00854112	0.656121	Up	--	--	Molecular Function: nucleic acid binding (GO:0003676);; Biological Process: DNA integration (GO:0015074);;	K19525|1.0e-69|dct:110098611|K19525 vacuolar protein sorting-associated protein 13A/C | (RefSeq) uncharacterized protein LOC110098611	--	[R]	General function prediction only	RNase H-like domain found in reverse transcriptase	Uncharacterized mitochondrial protein AtMg00860 OS=Arabidopsis thaliana OX=3702 GN=AtMg00860 PE=4 SV=1	L	Replication, recombination and repair	retrotransposon protein, putative, unclassified, expressed [Oryza sativa Japonica Group]	molecular function: binding (GO:0005488);; biological process: metabolic process (GO:0008152);; biological process: cellular process (GO:0009987)
TraesCS3D03G0363400	1.88236	171	1.41867	161	2.10439	208	1.19823	140	0.874946	96	0.808226	92	0.00907583	0.655776	Up	[O]	Posttranslational modification, protein turnover, chaperones	Biological Process: protein folding (GO:0006457);; Molecular Function: unfolded protein binding (GO:0051082);;	K09510|8.4e-196|ats:109777754|K09510 DnaJ homolog subfamily B member 4 | (RefSeq) LOC109777754; dnaJ homolog subfamily B member 4-like	--	[O]	Posttranslational modification, protein turnover, chaperones	DnaJ C terminal domain	Chaperone protein dnaJ 3 OS=Arabidopsis thaliana OX=3702 GN=ATJ3 PE=1 SV=2	O	Posttranslational modification, protein turnover, chaperones	dnaJ homolog subfamily B member 4-like [Aegilops tauschii subsp. tauschii]	biological process: cellular process (GO:0009987);; molecular function: binding (GO:0005488)
TraesCS2A03G0370100LC	1.15858	86	0.668803	62	0.656543	53	0.733273	70	0.291719	26	0.386229	36	0.00491517	0.65416	Up	--	--	--	--	--	--	--	--	--	S	Function unknown	unnamed protein product [Triticum turgidum subsp. durum]	--
TraesCS2D03G1098200	3.56835	143	2.35283	118	1.27628	56	2.05017	106	0.88816	43	0.955352	48	0.00834901	0.653839	Up	--	--	Biological Process: mRNA splicing, via spliceosome (GO:0000398);; Cellular Component: U12-type spliceosomal complex (GO:0005689);;	K13153|2.4e-90|ats:109746154|K13153 U11/U12 small nuclear ribonucleoprotein 25 kDa protein | (RefSeq) LOC109746154; U11/U12 small nuclear ribonucleoprotein 25 kDa protein-like	--	--	--	Ubiquitin-like domain	U11/U12 small nuclear ribonucleoprotein 25 kDa protein OS=Arabidopsis thaliana OX=3702 GN=SNRNP25 PE=2 SV=1	S	Function unknown	U11/U12 small nuclear ribonucleoprotein 25 kDa protein-like [Aegilops tauschii subsp. tauschii]	biological process: metabolic process (GO:0008152);; biological process: cellular process (GO:0009987);; cellular component: cell (GO:0005623);; cellular component: macromolecular complex (GO:0032991);; cellular component: organelle (GO:0043226);; cellular component: organelle part (GO:0044422);; cellular component: cell part (GO:0044464)
TraesCS3B03G0426400	1.04744	72	0.573132	50	0.78706	59	0.705229	63	0.327872	28	0.294172	26	0.00765642	0.653567	Up	--	--	Molecular Function: protein binding (GO:0005515);;	--	--	--	--	F-box-like	--	--	--	uncharacterized protein LOC109772965 [Aegilops tauschii subsp. tauschii]	molecular function: binding (GO:0005488)
TraesCS3B03G1220400	8.62595	517	4.93772	370	3.2015	209	4.34266	335	2.40206	175	2.45409	184	0.00358907	0.652577	Up	--	--	Cellular Component: storage vacuole (GO:0000322);; Cellular Component: plant-type vacuole (GO:0000325);; Cellular Component: protein storage vacuole (GO:0000326);; Cellular Component: cellular_component (GO:0005575);; Cellular Component: intracellular (GO:0005622);; Cellular Component: cell (GO:0005623);; Cellular Component: cytoplasm (GO:0005737);; Cellular Component: vacuole (GO:0005773);; Cell…	K08730|9.4e-28|zma:103647622|K08730 phosphatidylserine synthase 2 [EC:2.7.8.29] | (RefSeq) CDP-diacylglycerol--serine O-phosphatidyltransferase 3	Glycerophospholipid metabolism (ko00564)	--	--	C2 domain	Protein SRC2 OS=Glycine max OX=3847 GN=SRC2 PE=2 SV=1	S	Function unknown	protein SRC2-like [Aegilops tauschii subsp. tauschii]	cellular component: cell (GO:0005623);; cellular component: organelle (GO:0043226);; cellular component: cell part (GO:0044464);; cellular component: membrane (GO:0016020);; biological process: localization (GO:0051179)
TraesCS3A03G0822300LC	41.4594	1811	2.08339	114	3.84409	183	0.977039	55	1.85156	99	0.244723	14	0.00522741	0.652378	Up	--	--	Molecular Function: iron ion binding (GO:0005506);; Cellular Component: photosystem II (GO:0009523);; Cellular Component: chloroplast thylakoid membrane (GO:0009535);; Biological Process: photosynthetic electron transport in photosystem II (GO:0009772);; Cellular Component: integral component of membrane (GO:0016021);; Molecular Function: chlorophyll binding (GO:0016168);; Biological Process: pro…	K02705|2.8e-146|mtr:MTR_0002s0420|K02705 photosystem II CP43 chlorophyll apoprotein | (RefSeq) photosystem II CP43 chlorophyll apoprotein	Photosynthesis (ko00195)	--	--	Photosynthetic reaction centre protein	Photosystem II D2 protein OS=Secale cereale OX=4550 GN=psbD PE=1 SV=1	C	Energy production and conversion	photosystem II protein D2 [Festuca ovina]	molecular function: binding (GO:0005488);; cellular component: cell (GO:0005623);; cellular component: membrane (GO:0016020);; cellular component: macromolecular complex (GO:0032991);; cellular component: membrane part (GO:0044425);; cellular component: cell part (GO:0044464);; cellular component: organelle (GO:0043226);; cellular component: organelle part (GO:0044422);; biological process: metab…
TraesCSU03G0182800	0.428636	103	0.230904	69	0.281044	73	0.257425	80	0.15457	45	0.105145	32	0.00652023	0.651509	Up	--	--	--	--	--	--	--	--	Protein LITTLE ZIPPER 4 OS=Arabidopsis thaliana OX=3702 GN=ZPR4 PE=1 SV=1	S	Function unknown	protein LITTLE ZIPPER 4 [Aegilops tauschii subsp. tauschii]	--
TraesCS1D03G0681300	133.553	18954	91.8912	16288	44.1354	6817	64.5269	11802	34.4643	5931	41.8986	7440	0.00771419	0.651412	Up	[O]	Posttranslational modification, protein turnover, chaperones	Molecular Function: ATP binding (GO:0005524);; Cellular Component: cytoplasm (GO:0005737);; Biological Process: response to unfolded protein (GO:0006986);; Molecular Function: ATPase activity (GO:0016887);; Molecular Function: heat shock protein binding (GO:0031072);; Biological Process: cellular response to unfolded protein (GO:0034620);; Biological Process: protein refolding (GO:0042026);; Mole…	K03283|0.0e+00|ats:109745079|K03283 heat shock 70kDa protein 1/2/6/8 | (RefSeq) LOC109745079; probable mediator of RNA polymerase II transcription subunit 37c	Spliceosome (ko03040);; Protein processing in endoplasmic reticulum (ko04141);; Endocytosis (ko04144)	[O]	Posttranslational modification, protein turnover, chaperones	Hsp70 protein	Heat shock 70 kDa protein 4 OS=Arabidopsis thaliana OX=3702 GN=HSP70-4 PE=1 SV=1	O	Posttranslational modification, protein turnover, chaperones	probable mediator of RNA polymerase II transcription subunit 37c [Aegilops tauschii subsp. tauschii]	molecular function: binding (GO:0005488);; cellular component: cell (GO:0005623);; cellular component: cell part (GO:0044464);; biological process: response to stimulus (GO:0050896);; molecular function: catalytic activity (GO:0003824);; biological process: cellular process (GO:0009987)
TraesCS3A03G0284700LC	12.3792	575	4.85725	283	1.1761	60	0.079911	5	0.683401	39	0.041359	3	0.0043485	0.650327	Up	[C]	Energy production and conversion	Molecular Function: hydrogen ion transmembrane transporter activity (GO:0015078);; Biological Process: ATP synthesis coupled proton transport (GO:0015986);; Cellular Component: integral component of membrane (GO:0016021);; Cellular Component: proton-transporting ATP synthase complex, coupling factor F(o) (GO:0045263);;	K02108|1.2e-152|bdi:100827337|K02108 F-type H+-transporting ATPase subunit a | (RefSeq) ATP synthase subunit c, chloroplastic	Oxidative phosphorylation (ko00190);; Photosynthesis (ko00195)	[C]	Energy production and conversion	ATP synthase A chain	ATP synthase subunit a, chloroplastic OS=Hordeum vulgare OX=4513 GN=atpI PE=3 SV=1	C	Energy production and conversion	ATP synthase subunit a [Elymus nutans]	biological process: localization (GO:0051179);; molecular function: transporter activity (GO:0005215);; biological process: metabolic process (GO:0008152);; biological process: cellular process (GO:0009987);; biological process: single-organism process (GO:0044699);; cellular component: membrane (GO:0016020);; cellular component: membrane part (GO:0044425);; cellular component: cell (GO:0005623);…
TraesCS6D03G0633600	1.90686	115	0.97088	73	0.920446	61	1.02704	80	0.468585	35	0.604509	46	0.00479662	0.648843	Up	--	--	Cellular Component: mitochondrial intermembrane space (GO:0005758);;	--	--	[U]	Intracellular trafficking, secretion, and vesicular transport	PRELI-like family	--	U	Intracellular trafficking, secretion, and vesicular transport	PRELI domain containing protein 3B-like [Aegilops tauschii subsp. tauschii]	cellular component: cell (GO:0005623);; cellular component: membrane-enclosed lumen (GO:0031974);; cellular component: organelle (GO:0043226);; cellular component: organelle part (GO:0044422);; cellular component: cell part (GO:0044464)
TraesCS5D03G0978900	62.0208	5309	35.8877	3846	25.9743	2420	34.6501	3823	19.2561	1999	17.7124	1897	0.00119937	0.646224	Up	[J]	Translation, ribosomal structure and biogenesis	Molecular Function: structural constituent of ribosome (GO:0003735);; Cellular Component: ribosome (GO:0005840);; Biological Process: translation (GO:0006412);;	K02930|3.2e-223|ats:109772524|K02930 large subunit ribosomal protein L4e | (RefSeq) LOC109772524; 60S ribosomal protein L4-1-like	Ribosome (ko03010)	[A]	RNA processing and modification	Ribosomal protein L4/L1 family	60S ribosomal protein L4-1 OS=Arabidopsis thaliana OX=3702 GN=RPL4A PE=1 SV=1	J	Translation, ribosomal structure and biogenesis	60S ribosomal protein L4-1-like [Aegilops tauschii subsp. tauschii]	molecular function: structural molecule activity (GO:0005198);; cellular component: cell (GO:0005623);; cellular component: macromolecular complex (GO:0032991);; cellular component: organelle (GO:0043226);; cellular component: cell part (GO:0044464);; biological process: metabolic process (GO:0008152);; biological process: cellular process (GO:0009987)
NewGene_14100	1.48448	180	1.20365	183	0.882757	111	0.871413	134	0.349516	57	0.717999	105	0.0075509	0.644849	Up	--	--	--	--	--	--	--	--	--	--	--	--	--
TraesCS6B03G0821300	4.57549	585	4.968	796	4.7973	670	4.50452	745	1.96039	305	2.31093	372	0.00465484	0.644804	Up	[S]	Function unknown	Cellular Component: integral component of membrane (GO:0016021);; Biological Process: transmembrane transport (GO:0055085);;	K15363|1.2e-44|bna:111210893|K15363 fanconi-associated nuclease 1 [EC:3.1.21.- 3.1.4.1] | (RefSeq) fanconi-associated nuclease 1 homolog	--	--	--	OPT oligopeptide transporter protein	Metal-nicotianamine transporter YSL2 OS=Oryza sativa subsp. japonica OX=39947 GN=YSL2 PE=2 SV=2	S	Function unknown	unnamed protein product [Triticum turgidum subsp. durum]	cellular component: membrane (GO:0016020);; cellular component: membrane part (GO:0044425);; biological process: localization (GO:0051179)
TraesCS3A03G0697500	5.918	634	3.57213	479	2.31469	270	2.52983	349	1.90087	247	1.74246	234	0.00677442	0.640078	Up	[G]	Carbohydrate transport and metabolism	Biological Process: cellular glucose homeostasis (GO:0001678);; Molecular Function: hexokinase activity (GO:0004396);; Molecular Function: ATP binding (GO:0005524);; Molecular Function: glucose binding (GO:0005536);; Biological Process: glycolytic process (GO:0006096);;	K00844|1.4e-268|ats:109775221|K00844 hexokinase [EC:2.7.1.1] | (RefSeq) LOC109775221; hexokinase-6	Glycolysis / Gluconeogenesis (ko00010);; Fructose and mannose metabolism (ko00051);; Galactose metabolism (ko00052);; Starch and sucrose metabolism (ko00500);; Amino sugar and nucleotide sugar metabolism (ko00520);; Carbon metabolism (ko01200)	[G]	Carbohydrate transport and metabolism	Hexokinase	Hexokinase-6 OS=Oryza sativa subsp. japonica OX=39947 GN=HXK6 PE=1 SV=1	G	Carbohydrate transport and metabolism	unnamed protein product [Triticum turgidum subsp. durum]	biological process: cellular process (GO:0009987);; biological process: single-organism process (GO:0044699);; biological process: biological regulation (GO:0065007);; biological process: metabolic process (GO:0008152);; molecular function: catalytic activity (GO:0003824);; molecular function: binding (GO:0005488)
TraesCS2A03G0562500LC	17.4554	1000	16.4592	1180	2.51141	157	0.195648	15	1.85029	129	0.185091	14	0.00550099	0.63966	Up	--	--	Cellular Component: photosystem II (GO:0009523);; Biological Process: photosynthetic electron transport in photosystem II (GO:0009772);; Cellular Component: integral component of membrane (GO:0016021);; Molecular Function: electron transporter, transferring electrons within the cyclic electron transport pathway of photosynthesis activity (GO:0045156);; Molecular Function: metal ion binding (GO:00…	K02703|4.7e-202|mtr:MTR_0002s0380|K02703 photosystem II P680 reaction center D1 protein [EC:1.10.3.9] | (RefSeq) photosystem II Q(B) protein	Photosynthesis (ko00195)	--	--	Photosynthetic reaction centre protein	Photosystem II protein D1 OS=Secale cereale OX=4550 GN=psbA PE=1 SV=3	C	Energy production and conversion	unnamed protein product [Triticum turgidum subsp. durum]	cellular component: cell (GO:0005623);; cellular component: membrane (GO:0016020);; cellular component: macromolecular complex (GO:0032991);; cellular component: membrane part (GO:0044425);; cellular component: cell part (GO:0044464);; biological process: metabolic process (GO:0008152);; biological process: cellular process (GO:0009987);; biological process: single-organism process (GO:0044699);;…
TraesCS3B03G0829500	1.36364	198	0.886387	161	0.553786	108	1.09157	204	0.281813	57	0.270068	61	0.00874273	0.639177	Up	--		Molecular Function: protein kinase activity (GO:0004672);; Molecular Function: ATP binding (GO:0005524);; Cellular Component: integral component of membrane (GO:0016021);;	K01180|2.1e-104|cmax:111487562|K01180 endo-1,3(4)-beta-glucanase [EC:3.2.1.6] | (RefSeq) uncharacterized protein LOC111487562	--	[T]	Signal transduction mechanisms	Protein tyrosine and serine/threonine kinase	Proline-rich receptor-like protein kinase PERK1 OS=Arabidopsis thaliana OX=3702 GN=PERK1 PE=1 SV=1	T	Signal transduction mechanisms	proline-rich receptor-like protein kinase PERK2 isoform X4 [Aegilops tauschii subsp. tauschii]	biological process: metabolic process (GO:0008152);; biological process: cellular process (GO:0009987);; molecular function: catalytic activity (GO:0003824);; molecular function: binding (GO:0005488);; cellular component: membrane (GO:0016020);; cellular component: membrane part (GO:0044425)
TraesCS4A03G1043700	1.6661	138	1.14448	119	1.09288	95	1.03889	110	0.700027	69	0.515689	54	0.00359863	0.637952	Up	--	--	Biological Process: reproduction (GO:0000003);; Biological Process: cell cycle checkpoint (GO:0000075);; Cellular Component: ubiquitin ligase complex (GO:0000151);; Biological Process: developmental process involved in reproduction (GO:0003006);; Molecular Function: protein binding (GO:0005515);; Cellular Component: cellular_component (GO:0005575);; Cellular Component: intracellular (GO:0005622);…	K11806|5.0e-06|mis:MICPUN_51754|K11806 DDB1- and CUL4-associated factor 13 | (RefSeq) predicted protein	--	[R]	General function prediction only	WD domain, G-beta repeat	Protein DECREASED SIZE EXCLUSION LIMIT 1 OS=Nicotiana benthamiana OX=4100 GN=DSE1 PE=2 SV=1	S	Function unknown	unnamed protein product [Triticum turgidum subsp. durum]	biological process: reproduction (GO:0000003);; biological process: cellular process (GO:0009987);; biological process: biological regulation (GO:0065007);; cellular component: cell (GO:0005623);; cellular component: macromolecular complex (GO:0032991);; cellular component: cell part (GO:0044464);; biological process: reproductive process (GO:0022414);; biological process: developmental process (…
TraesCS2A03G1050800	1.00392	121	0.64676	98	0.598035	79	0.677897	105	0.381238	56	0.229169	35	0.00768434	0.636431	Up	--		Molecular Function: protein serine/threonine kinase activity (GO:0004674);; Molecular Function: calcium ion binding (GO:0005509);; Molecular Function: ATP binding (GO:0005524);; Cellular Component: integral component of membrane (GO:0016021);; Molecular Function: polysaccharide binding (GO:0030247);;	K23544|6.4e-108|brp:103842861|K23544 serine incorporator 1/3 | (RefSeq) serine incorporator 3	--	--	--	Protein tyrosine and serine/threonine kinase	Wall-associated receptor kinase 2 OS=Arabidopsis thaliana OX=3702 GN=WAK2 PE=1 SV=1	T	Signal transduction mechanisms	wall-associated receptor kinase 2-like [Aegilops tauschii subsp. tauschii]	biological process: metabolic process (GO:0008152);; biological process: cellular process (GO:0009987);; molecular function: catalytic activity (GO:0003824);; molecular function: binding (GO:0005488);; cellular component: membrane (GO:0016020);; cellular component: membrane part (GO:0044425)
TraesCS6B03G0022700	19.2246	1493	10.5576	1026	8.17819	691	9.44367	945	5.82858	549	6.10137	593	0.00207248	0.635824	Up	--	--	Biological Process: reproduction (GO:0000003);; Cellular Component: ubiquitin ligase complex (GO:0000151);; Biological Process: mitotic cell cycle (GO:0000278);; Biological Process: mitotic cytokinesis (GO:0000281);; Biological Process: cell morphogenesis (GO:0000902);; Biological Process: cell morphogenesis involved in differentiation (GO:0000904);; Biological Process: cytokinesis (GO:0000910);;…	--	--	[R]	General function prediction only	Ankyrin repeats (3 copies)	Phytochrome-interacting ankyrin-repeat protein 1 OS=Arabidopsis thaliana OX=3702 GN=PIA1 PE=2 SV=1	S	Function unknown	26S proteasome non-ATPase regulatory subunit 10 [Aegilops tauschii subsp. tauschii]	biological process: reproduction (GO:0000003);; cellular component: cell (GO:0005623);; cellular component: macromolecular complex (GO:0032991);; cellular component: cell part (GO:0044464);; biological process: cellular process (GO:0009987);; biological process: single-organism process (GO:0044699);; biological process: developmental process (GO:0032502);; biological process: cellular component o…
TraesCS2A03G0423200	1.70948	200	1.04146	153	0.98964	126	1.11651	169	0.437383	62	0.68133	100	0.00251859	0.633367	Up	[V]	Defense mechanisms	Molecular Function: antiporter activity (GO:0015297);; Cellular Component: integral component of membrane (GO:0016021);; Molecular Function: xenobiotic transporter activity (GO:0042910);;	K03327|3.9e-266|ats:109786116|K03327 multidrug resistance protein, MATE family | (RefSeq) LOC109786116; protein DETOXIFICATION 12-like	--	[R]	General function prediction only	MatE	Protein DETOXIFICATION 12 OS=Arabidopsis thaliana OX=3702 GN=DTX12 PE=2 SV=1	V	Defense mechanisms	unnamed protein product [Triticum turgidum subsp. durum]	biological process: localization (GO:0051179);; molecular function: transporter activity (GO:0005215);; cellular component: membrane (GO:0016020);; cellular component: membrane part (GO:0044425)
TraesCS1B03G1223100	2.2925	168	1.93107	177	2.00076	159	2.26446	213	0.860316	77	0.765922	70	0.00686312	0.629728	Up	--	--	--	--	--	[TZ]	Signal transduction mechanisms;; Cytoskeleton	--	Probable protein ABIL4 OS=Oryza sativa subsp. japonica OX=39947 GN=Os05g0585400 PE=2 SV=1	--	--	unnamed protein product [Triticum turgidum subsp. durum]	--
TraesCS3D03G0527800	1.472	162	1.16646	161	0.989123	119	1.20544	171	0.59127	79	0.398954	55	0.00661669	0.628505	Up	--	--	--	--	--	--	--	Tesmin/TSO1-like CXC domain, cysteine-rich domain	--	S	Function unknown	protein tesmin/TSO1-like CXC 2 [Aegilops tauschii subsp. tauschii]	--
TraesCS5B03G0804600	5.32266	350	3.9577	325	2.32488	166	3.40541	288	1.68456	134	1.73906	143	0.00419876	0.627861	Up	--	--	Molecular Function: zinc ion binding (GO:0008270);;	--	--	--	--	B-box zinc finger	B-box zinc finger protein 19 OS=Arabidopsis thaliana OX=3702 GN=BBX19 PE=1 SV=1	S	Function unknown	B-box zinc finger protein 18-like [Aegilops tauschii subsp. tauschii]	molecular function: binding (GO:0005488)
TraesCS7B03G0300400LC	2.28869	166	1.13745	103	1.15537	91	1.20245	112	0.500454	44	0.844456	77	0.00784666	0.627395	Up	--	--	--	K02218|3.1e-53|sbi:8069780|K02218 casein kinase 1 [EC:2.7.11.1] | (RefSeq) uncharacterized protein LOC8069780	--	[L]	Replication, recombination and repair	DDE superfamily endonuclease	Protein ALP1-like OS=Arabidopsis thaliana OX=3702 GN=At3g55350 PE=2 SV=1	L	Replication, recombination and repair	putative nuclease HARBI1 [Zea mays]	--
TraesCS3B03G0446200	72.6889	5102	60.9112	5352	10.379	793	0.454402	42	5.52002	470	0.422972	38	0.00523869	0.627077	Up	[G]	Carbohydrate transport and metabolism	Molecular Function: magnesium ion binding (GO:0000287);; Biological Process: carbon fixation (GO:0015977);; Molecular Function: ribulose-bisphosphate carboxylase activity (GO:0016984);;	K01601|1.1e-253|mtr:MTR_0002s0660|K01601 ribulose-bisphosphate carboxylase large chain [EC:4.1.1.39] | (RefSeq) ribulose bisphosphate carboxylase large chain domain protein	Glyoxylate and dicarboxylate metabolism (ko00630);; Carbon fixation in photosynthetic organisms (ko00710);; Carbon metabolism (ko01200)	--	--	Ribulose bisphosphate carboxylase large chain, catalytic domain	Ribulose bisphosphate carboxylase large chain OS=Hordeum vulgare OX=4513 GN=rbcL PE=3 SV=2	G	Carbohydrate transport and metabolism	ribulose-1,5-bisphosphate carboxylase/oxygenase large subunit [Triticum aestivum]	molecular function: binding (GO:0005488);; biological process: metabolic process (GO:0008152);; biological process: single-organism process (GO:0044699);; molecular function: catalytic activity (GO:0003824)
TraesCS5D03G1229900	68.2709	817	33.2196	498	4.51015	59	0.634636	10	3.63121	53	0.185254	3	0.00523931	0.625965	Up	--	--	Cellular Component: photosystem II (GO:0009523);; Cellular Component: chloroplast thylakoid membrane (GO:0009535);; Biological Process: photosynthesis (GO:0015979);; Cellular Component: integral component of membrane (GO:0016021);; Molecular Function: phosphate ion binding (GO:0042301);; Biological Process: protein stabilization (GO:0050821);;	K02709|7.3e-33|sbi:4549220|K02709 photosystem II PsbH protein | (RefSeq) psbH, SobiCp052; photosystem II protein H	Photosynthesis (ko00195)	--	--	Photosystem II 10 kDa phosphoprotein	Photosystem II reaction center protein H OS=Agrostis stolonifera OX=63632 GN=psbH PE=3 SV=1	S	Function unknown	photosystem II phosphoprotein [Alopecurus aequalis]	cellular component: cell (GO:0005623);; cellular component: membrane (GO:0016020);; cellular component: macromolecular complex (GO:0032991);; cellular component: membrane part (GO:0044425);; cellular component: cell part (GO:0044464);; cellular component: organelle (GO:0043226);; cellular component: organelle part (GO:0044422);; biological process: metabolic process (GO:0008152);; biological proc…
TraesCS1A03G0209900	5.28164	801	3.27639	622	1.92759	319	3.30922	647	1.32389	244	1.49175	283	0.00648605	0.624604	Up	--	--	--	K06634|5.1e-07|egr:104414823|K06634 cyclin H | (RefSeq) uncharacterized protein LOC104414823 isoform X1	Basal transcription factors (ko03022);; Nucleotide excision repair (ko03420)	--	--	--	--	--	--	uncharacterized protein LOC109746720 [Aegilops tauschii subsp. tauschii]	--
TraesCSU03G0338900LC	4.41499	604	2.72656	467	3.61413	538	0	0	0.13371	23	0.269432	47	0.00492692	0.624178	Up	--	--	Molecular Function: protein dimerization activity (GO:0046983);;	K01762|2.3e-24|psom:113293991|K01762 1-aminocyclopropane-1-carboxylate synthase [EC:4.4.1.14] | (RefSeq) 1-aminocyclopropane-1-carboxylate synthase 7-like	Cysteine and methionine metabolism (ko00270)	--	--	Protein of unknown function (DUF 659)	--	S	Function unknown	hypothetical protein D1007_56553 [Hordeum vulgare]	molecular function: binding (GO:0005488)
TraesCS7D03G0537900	43.6164	5857	28.4105	4776	16.7993	2455	30.2603	5236	11.0934	1806	11.8252	1987	0.00665378	0.623893	Up	[O]	Posttranslational modification, protein turnover, chaperones	Molecular Function: ATP binding (GO:0005524);; Biological Process: protein folding (GO:0006457);; Molecular Function: unfolded protein binding (GO:0051082);;	K04079|0.0e+00|ats:109742829|K04079 molecular chaperone HtpG | (RefSeq) LOC109742829; heat shock protein 81-1	Protein processing in endoplasmic reticulum (ko04141);; Plant-pathogen interaction (ko04626)	[O]	Posttranslational modification, protein turnover, chaperones	Hsp90 protein	Heat shock protein 81-1 OS=Oryza sativa subsp. indica OX=39946 GN=HSP81-1 PE=2 SV=1	O	Posttranslational modification, protein turnover, chaperones	heat shock protein 81-1 [Aegilops tauschii subsp. tauschii]	molecular function: binding (GO:0005488);; biological process: cellular process (GO:0009987)
TraesCS5D03G0936400	4.20084	325	10.2514	990	2.30228	194	0.13523	14	0.978564	92	0.051884	6	0.00659724	0.621556	Up	[G]	Carbohydrate transport and metabolism	Molecular Function: magnesium ion binding (GO:0000287);; Biological Process: carbon fixation (GO:0015977);; Molecular Function: ribulose-bisphosphate carboxylase activity (GO:0016984);;	K01601|1.3e-282|mtr:MTR_0002s0660|K01601 ribulose-bisphosphate carboxylase large chain [EC:4.1.1.39] | (RefSeq) ribulose bisphosphate carboxylase large chain domain protein	Glyoxylate and dicarboxylate metabolism (ko00630);; Carbon fixation in photosynthetic organisms (ko00710);; Carbon metabolism (ko01200)	--	--	Ribulose bisphosphate carboxylase large chain, catalytic domain	Ribulose bisphosphate carboxylase large chain OS=Hordeum vulgare OX=4513 GN=rbcL PE=3 SV=2	G	Carbohydrate transport and metabolism	ribulose 1,5-bisphosphate carboxylase/oxygenase large subunit [Hordeum bogdanii]	molecular function: binding (GO:0005488);; biological process: metabolic process (GO:0008152);; biological process: single-organism process (GO:0044699);; molecular function: catalytic activity (GO:0003824)
TraesCS2A03G0741600	2.16668	191	1.84644	203	1.46317	140	1.26848	144	1.04964	112	0.722467	80	0.00987057	0.618767	Up	--	--	Cellular Component: integral component of membrane (GO:0016021);;	--	--	--	--	Late embryogenesis abundant protein	NDR1/HIN1-like protein 12 OS=Arabidopsis thaliana OX=3702 GN=NHL12 PE=2 SV=1	S	Function unknown	NDR1/HIN1-like protein 12 [Aegilops tauschii subsp. tauschii]	cellular component: membrane (GO:0016020);; cellular component: membrane part (GO:0044425)
TraesCS3D03G1070900	40.7755	1255	34.6748	1336	28.9285	969	32.2683	1280	18.2679	682	15.1297	583	0.00113201	0.618414	Up	--	--	--	--	--	--	--	Cysteine-rich TM module stress tolerance	--	S	Function unknown	cysteine-rich and transmembrane domain-containing protein A-like [Aegilops tauschii subsp. tauschii]	--
TraesCS1A03G0608200	1.93158	236	1.42317	223	1.16888	160	0.936248	151	0.813972	125	0.680774	108	0.00893703	0.617462	Up	--	--	--	K01246|2.6e-39|ats:109747644|K01246 DNA-3-methyladenine glycosylase I [EC:3.2.2.20] | (RefSeq) uncharacterized protein LOC109747644	Base excision repair (ko03410)	--	--	--	--	L	Replication, recombination and repair	histone H1-I-like isoform X2 [Aegilops tauschii subsp. tauschii]	--
NewGene_22828	5.246	1206	3.69276	947	3.74326	791	3.0458	873	2.51237	620	1.70464	460	0.00380749	0.615138	Up	--	--	--	--	--	--	--	--	--	--	--	--	--
TraesCS5A03G0211900	4.96474	397	3.07362	308	2.03537	177	3.25305	335	1.09819	107	1.63119	163	0.00764617	0.614739	Up	[IR]	Lipid transport and metabolism;; General function prediction only	Molecular Function: hydrolase activity, acting on ester bonds (GO:0016788);;	--	--	--	--	GDSL-like Lipase/Acylhydrolase	GDSL esterase/lipase At3g50400 OS=Arabidopsis thaliana OX=3702 GN=At3g50400 PE=2 SV=1	--	--	GDSL esterase/lipase APG-like [Aegilops tauschii subsp. tauschii]	molecular function: catalytic activity (GO:0003824)
TraesCS1A03G0227100	38.0351	2975	31.4628	3081	22.6588	1929	29.1969	2943	14.9968	1423	14.5457	1424	0.000598034	0.609672	Up	--	--	Cellular Component: cellular_component (GO:0005575);; Cellular Component: intracellular (GO:0005622);; Cellular Component: cell (GO:0005623);; Cellular Component: cytoplasm (GO:0005737);; Cellular Component: vacuole (GO:0005773);; Cellular Component: lipid droplet (GO:0005811);; Biological Process: organelle organization (GO:0006996);; Biological Process: biological_process (GO:0008150);; Biologi…	K17616|1.5e-24|oeu:111404463|K17616 CTD small phosphatase-like protein 2 [EC:3.1.3.-] | (RefSeq) uncharacterized protein LOC111404463	--	--	--	Rubber elongation factor protein (REF)	REF/SRPP-like protein OsI_017815 OS=Oryza sativa subsp. indica OX=39946 GN=OsI_017815 PE=3 SV=1	S	Function unknown	hypothetical protein TRIUR3_26221 [Triticum urartu]	cellular component: cell (GO:0005623);; cellular component: cell part (GO:0044464);; cellular component: organelle (GO:0043226);; biological process: cellular process (GO:0009987);; biological process: cellular component organization or biogenesis (GO:0071840);; biological process: localization (GO:0051179);; biological process: biological regulation (GO:0065007);; biological process: development…
TraesCS5D03G1229600	181.442	4431	84.4591	2582	17.0858	455	0.560314	18	8.18975	243	0.584223	18	0.00565427	0.608584	Up	--	--	Cellular Component: photosystem (GO:0009521);; Biological Process: photosynthetic electron transport chain (GO:0009767);; Cellular Component: integral component of membrane (GO:0016021);; Molecular Function: chlorophyll binding (GO:0016168);; Biological Process: protein-chromophore linkage (GO:0018298);;	K02704|8.7e-81|bdi:6439814|K02704 photosystem II CP47 chlorophyll apoprotein | (RefSeq) psbB, BrdiC_p051; photosystem II 47 kDa protein	Photosynthesis (ko00195)	--	--	Photosystem II protein	Photosystem II CP47 reaction center protein OS=Triticum aestivum OX=4565 GN=psbB PE=3 SV=2	S	Function unknown	PsbB [Triticum zhukovskyi]	cellular component: cell (GO:0005623);; cellular component: membrane (GO:0016020);; cellular component: macromolecular complex (GO:0032991);; cellular component: membrane part (GO:0044425);; cellular component: cell part (GO:0044464);; biological process: metabolic process (GO:0008152);; biological process: cellular process (GO:0009987);; biological process: single-organism process (GO:0044699);;…
TraesCS6B03G0814700LC	19.5654	2961	3.49725	663	0.172259	29	1.27407	249	0.391088	72	0.480855	92	0.00850332	0.608414	Up	--	--	--	--	--	--	--	--	--	--	--	unnamed protein product [Triticum turgidum subsp. durum]	--
TraesCSU03G0211000LC	89.0835	1182	35.8927	596	4.33216	63	0.578192	10	5.74315	93	1.21461	21	0.0076247	0.606762	Up	--	--	--	--	--	--	--	--	--	--	--	auxin-responsive GH3 family protein [Striga asiatica]	--
TraesCS1A03G0562200	2.14095	254	1.59668	238	1.42775	181	1.60603	239	0.844307	120	0.891667	128	0.000712568	0.605478	Up	--	--	Molecular Function: GTPase activity (GO:0003924);; Molecular Function: GTP binding (GO:0005525);;	K17065|3.4e-65|gsl:Gasu_23230|K17065 dynamin 1-like protein [EC:3.6.5.5] | (RefSeq) dynamin GTPase	--	[UR]	Intracellular trafficking, secretion, and vesicular transport;; General function prediction only	Dynamin central region	Dynamin-related protein 1E OS=Arabidopsis thaliana OX=3702 GN=DRP1E PE=1 SV=1	U	Intracellular trafficking, secretion, and vesicular transport	unnamed protein product [Triticum turgidum subsp. durum]	molecular function: catalytic activity (GO:0003824);; molecular function: binding (GO:0005488)
TraesCS3B03G0525200	1.55428	102	1.51198	124	1.03973	74	1.22563	103	0.568488	45	0.699246	57	0.00938548	0.604747	Up	--	--	Cellular Component: extracellular region (GO:0005576);; Cellular Component: cell wall (GO:0005618);; Biological Process: plant-type cell wall organization (GO:0009664);; Cellular Component: membrane (GO:0016020);;	K20628|2.9e-97|pmum:103338493|K20628 expansin | (RefSeq) expansin-A1-like	--	--	--	Expansin C-terminal domain	Expansin-A11 OS=Oryza sativa subsp. japonica OX=39947 GN=EXPA11 PE=2 SV=2	S	Function unknown	expansin-A11-like [Aegilops tauschii subsp. tauschii]	cellular component: extracellular region (GO:0005576);; cellular component: cell (GO:0005623);; cellular component: cell part (GO:0044464);; biological process: cellular process (GO:0009987);; biological process: cellular component organization or biogenesis (GO:0071840);; cellular component: membrane (GO:0016020)
TraesCS3B03G0899600	0.807249	119	0.759202	140	0.782851	126	0.702815	134	0.366361	66	0.379677	70	0.00895301	0.598748	Up	[K]	Transcription	Molecular Function: ADP binding (GO:0043531);;	K13459|0.0e+00|ats:109749583|K13459 disease resistance protein RPS2 | (RefSeq) LOC109749583; disease resistance protein RPS2-like	Plant-pathogen interaction (ko04626)	[T]	Signal transduction mechanisms	NB-ARC domain	Disease resistance protein RPS2 OS=Arabidopsis thaliana OX=3702 GN=RPS2 PE=1 SV=1	T	Signal transduction mechanisms	disease resistance protein RPS2-like [Aegilops tauschii subsp. tauschii]	molecular function: binding (GO:0005488)
TraesCS1A03G0932400LC	44.6402	657	35.4981	654	5.57074	90	0.399558	8	3.19229	57	0.094439	2	0.00680571	0.597225	Up	[G]	Carbohydrate transport and metabolism	Molecular Function: magnesium ion binding (GO:0000287);;	K01601|3.9e-44|mtr:MTR_0002s0660|K01601 ribulose-bisphosphate carboxylase large chain [EC:4.1.1.39] | (RefSeq) ribulose bisphosphate carboxylase large chain domain protein	Glyoxylate and dicarboxylate metabolism (ko00630);; Carbon fixation in photosynthetic organisms (ko00710);; Carbon metabolism (ko01200)	--	--	Ribulose bisphosphate carboxylase large chain, catalytic domain	Ribulose bisphosphate carboxylase large chain OS=Agrostis stolonifera OX=63632 GN=rbcL PE=3 SV=1	G	Carbohydrate transport and metabolism	unnamed protein product [Triticum turgidum subsp. durum]	molecular function: binding (GO:0005488)
TraesCS6A03G0950300LC	229.509	3266	158.735	2828	7.55083	117	1.17006	22	12.1388	210	2.65796	48	0.00676226	0.596487	Up	--	--	--	--	--	--	--	--	--	--	--	hypothetical protein DEO72_LG2g3844 [Vigna unguiculata]	--
TraesCS4D03G0059800	14.3353	1163	11.5768	1175	6.94084	613	8.69494	909	5.41721	533	5.4438	553	0.0067001	0.587796	Up	[H]	Coenzyme transport and metabolism	Molecular Function: hydrolase activity (GO:0016787);;	K07025|8.0e-157|ats:109764543|K07025 putative hydrolase of the HAD superfamily | (RefSeq) LOC109764543; suppressor of disruption of TFIIS-like	--	[R]	General function prediction only	haloacid dehalogenase-like hydrolase	--	S	Function unknown	unnamed protein product [Triticum turgidum subsp. durum]	molecular function: catalytic activity (GO:0003824)
TraesCS5D03G0513300	12.4156	737	11.2383	835	12.2626	792	11.3779	871	5.25916	379	6.52944	485	0.00574887	0.587088	Up	[O]	Posttranslational modification, protein turnover, chaperones	Molecular Function: ATP binding (GO:0005524);; Biological Process: protein folding (GO:0006457);; Molecular Function: transition metal ion binding (GO:0046914);; Biological Process: positive regulation of superoxide dismutase activity (GO:1901671);;	K04078|5.3e-131|ats:109769310|K04078 chaperonin GroES | (RefSeq) LOC109769310; 20 kDa chaperonin, chloroplastic-like	--	[O]	Posttranslational modification, protein turnover, chaperones	Chaperonin 10 Kd subunit	20 kDa chaperonin, chloroplastic OS=Arabidopsis thaliana OX=3702 GN=CPN20 PE=1 SV=2	O	Posttranslational modification, protein turnover, chaperones	20 kDa chaperonin, chloroplastic-like [Aegilops tauschii subsp. tauschii]	molecular function: binding (GO:0005488);; biological process: cellular process (GO:0009987);; biological process: biological regulation (GO:0065007)
TraesCS2B03G1229100	16.5015	1962	8.86281	1319	0.637583	83	0.084463	13	0.494756	72	0.015701	3	0.00618295	0.586236	Up	[M]	Cell wall/membrane/envelope biogenesis	Cellular Component: photosystem I (GO:0009522);; Biological Process: photosynthesis (GO:0015979);; Cellular Component: integral component of membrane (GO:0016021);;	K02690|0.0e+00|bdi:6439870|K02690 photosystem I P700 chlorophyll a apoprotein A2 | (RefSeq) psaB, BrdiC_p024; photosystem I P700 chlorophyll a apoprotein A2	Photosynthesis (ko00195)	--	--	Photosystem I psaA/psaB protein	Photosystem I P700 chlorophyll a apoprotein A2 OS=Triticum aestivum OX=4565 GN=psaB PE=3 SV=1	C	Energy production and conversion	photosystem I P700 chlorophyll a apoprotein A2 [Triticum aestivum]	cellular component: cell (GO:0005623);; cellular component: membrane (GO:0016020);; cellular component: macromolecular complex (GO:0032991);; cellular component: membrane part (GO:0044425);; cellular component: cell part (GO:0044464);; biological process: metabolic process (GO:0008152);; biological process: cellular process (GO:0009987)
TraesCS5B03G1114300	0.013462	2	0	0	0	0	18.4622	2633	7.26871	976	6.89876	956	5.2853e-101	-5.35917	Down	--	--	--	--	--	--	--	Protein of unknown function (DUF1618)	--	--	--	unnamed protein product [Triticum turgidum subsp. durum]	--
NewGene_23404	0	0	0	0	0	0	24.6823	1372	11.1833	585	10.9777	593	7.74464e-102	-5.2899	Down	--	--	--	--	--	--	--	--	--	S	Function unknown	hypothetical protein D1007_29905 [Hordeum vulgare]	--
NewGene_23473	0	0	0	0	0	0	3.53025	467	1.66902	225	2.00453	269	7.12968e-63	-4.30391	Down	--	--	--	--	--	--	--	--	--	--	--	--	--
TraesCS5B03G1116500	0	0	0	0	0	0	3.50307	453	1.70754	208	2.12009	266	3.53112e-60	-4.22922	Down	--	--	--	--	--	--	--	Protein of unknown function (DUF1618)	--	S	Function unknown	unnamed protein product [Triticum turgidum subsp. durum]	--
TraesCS5B03G1177500LC	0	0	0	0	0	0	16.5659	1053	16.0139	958	15.2706	943	1.06168e-53	-4.15379	Down	--	--	--	--	--	--	--	--	--	O	Posttranslational modification, protein turnover, chaperones	ankyrin-1 isoform X1 [Brachypodium distachyon]	--
TraesCS1B03G0437500	0	0	0	0	0	0	2.32671	474	0.86679	166	1.05618	209	1.71871e-51	-3.96793	Down	--	--	Cellular Component: integral component of membrane (GO:0016021);;	--	--	--	--	--	UPF0496 protein At3g19330 OS=Arabidopsis thaliana OX=3702 GN=At3g19330 PE=2 SV=2	S	Function unknown	unnamed protein product [Triticum turgidum subsp. durum]	cellular component: membrane (GO:0016020);; cellular component: membrane part (GO:0044425)
TraesCS5B03G1118200LC	0.014897	4	0.010923	4	0.007444	2	1.4097	446	0.696234	208	0.688121	212	5.83926e-55	-3.87787	Down	--	--	--	--	--	--	--	--	--	--	--	--	--
TraesCS5B03G1179600LC	0	0	0	0	0	0	2.68085	330	2.0159	234	2.03616	244	1.71083e-43	-3.70999	Down	--	--	Molecular Function: acireductone dioxygenase [iron(II)-requiring] activity (GO:0010309);; Biological Process: oxidation-reduction process (GO:0055114);;	K08967|6.3e-34|bdi:100838941|K08967 1,2-dihydroxy-3-keto-5-methylthiopentene dioxygenase [EC:1.13.11.53 1.13.11.54] | (RefSeq) LOW QUALITY PROTEIN: heat stress transcription factor A-2d	Cysteine and methionine metabolism (ko00270)	[S]	Function unknown	ARD/ARD' family	1,2-dihydroxy-3-keto-5-methylthiopentene dioxygenase 2 OS=Oryza sativa subsp. indica OX=39946 GN=ARD2 PE=2 SV=2	--	--	unnamed protein product [Triticum turgidum subsp. durum]	biological process: metabolic process (GO:0008152);; biological process: single-organism process (GO:0044699);; molecular function: catalytic activity (GO:0003824)
TraesCS3A03G1115900LC	0	0	0	0	0	0	1.80707	367	0.8168	156	0.705492	139	2.48803e-43	-3.67646	Down	--	--	--	--	--	--	--	--	--	--	--	--	--
NewGene_23464	0.375497	38	0.285014	36	0.284884	32	11.5565	1499	4.61678	564	5.31773	670	2.30657e-70	-3.63486	Down	--	--	--	--	--	--	--	Protein of unknown function (DUF1618)	--	--	--	unnamed protein product [Triticum turgidum subsp. durum]	--
TraesCS5B03G1169600	0	0	0	0	0	0	3.61569	509	1.29351	172	1.18989	163	4.11275e-41	-3.61512	Down	--	--	Molecular Function: protein binding (GO:0005515);;	--	--	--	--	FBD	F-box/FBD/LRR-repeat protein At1g16930 OS=Arabidopsis thaliana OX=3702 GN=At1g16930 PE=2 SV=1	--	--	F-box/FBD/LRR-repeat protein At1g13570-like [Aegilops tauschii subsp. tauschii]	molecular function: binding (GO:0005488)
NewGene_23460	0	0	0	0	0	0	3.38897	208	2.13673	122	1.91449	131	1.49782e-36	-3.3968	Down	--	--	--	--	--	--	--	--	--	--	--	--	--
TraesCS5B03G1114400LC	0	0	0	0	0	0	1.55484	217	0.974181	128	1.3362	181	6.47526e-33	-3.2545	Down	--	--	Molecular Function: 6-phosphofructo-2-kinase activity (GO:0003873);; Molecular Function: ATP binding (GO:0005524);; Biological Process: fructose metabolic process (GO:0006000);; Biological Process: fructose 2,6-bisphosphate metabolic process (GO:0006003);; Molecular Function: starch binding (GO:2001070);;	K01103|9.3e-42|ats:109778346|K01103 6-phosphofructo-2-kinase / fructose-2,6-biphosphatase 3 [EC:2.7.1.105 3.1.3.46] | (RefSeq) LOC109778346; 6-phosphofructo-2-kinase/fructose-2, 6-bisphosphatase-like isoform X1	Fructose and mannose metabolism (ko00051)	[G]	Carbohydrate transport and metabolism	Retrotransposon gag protein	6-phosphofructo-2-kinase/fructose-2,6-bisphosphatase OS=Arabidopsis thaliana OX=3702 GN=FKFBP PE=1 SV=1	G	Carbohydrate transport and metabolism	uncharacterized protein LOC109765992 [Aegilops tauschii subsp. tauschii]	biological process: metabolic process (GO:0008152);; biological process: cellular process (GO:0009987);; molecular function: catalytic activity (GO:0003824);; molecular function: binding (GO:0005488);; biological process: single-organism process (GO:0044699)
TraesCS5B03G1181600LC	0	0	0	0	0	0	3.40798	670	0.905489	168	0.950911	182	2.44267e-32	-3.24821	Down	--	--	--	--	--	--	--	--	--	--	--	unnamed protein product [Triticum turgidum subsp. durum]	--
TraesCS5B03G1085100	0.250483	28	0.077269	11	0.064335	8	23.1127	3256	5.1413	682	5.61313	768	4.34178e-28	-3.01453	Down	--	--	Molecular Function: DNA binding (GO:0003677);; Cellular Component: nucleus (GO:0005634);;	--	--	--	--	B3 DNA binding domain	B3 domain-containing protein Os08g0324300 OS=Oryza sativa subsp. japonica OX=39947 GN=Os08g0324300 PE=2 SV=1	K	Transcription	unnamed protein product [Triticum turgidum subsp. durum]	molecular function: binding (GO:0005488);; cellular component: cell (GO:0005623);; cellular component: organelle (GO:0043226);; cellular component: cell part (GO:0044464)
NewGene_8959	0	0	0	0	0	0	3.63676	634	0.975896	167	0.857607	143	7.4146e-27	-2.96289	Down	--	--	Biological Process: N-terminal peptidyl-methionine acetylation (GO:0017196);; Cellular Component: NatC complex (GO:0031417);;	K20823|1.1e-15|bdi:100831450|K20823 N-alpha-acetyltransferase 35, NatC auxiliary subunit | (RefSeq) N-alpha-acetyltransferase 35, NatC auxiliary subunit	--	--	--	--	--	J	Translation, ribosomal structure and biogenesis	unnamed protein product [Triticum turgidum subsp. durum]	biological process: metabolic process (GO:0008152);; biological process: cellular process (GO:0009987);; cellular component: cell (GO:0005623);; cellular component: macromolecular complex (GO:0032991);; cellular component: cell part (GO:0044464)
TraesCS1D03G0723700LC	0	0	0	0	0	0	3.01066	162	2.49329	126	1.95937	103	1.18866e-26	-2.93618	Down	--	--	--	--	--	--	--	--	--	--	--	--	--
TraesCS5B03G1170000	0	0	0	0	0	0	3.24786	241	1.27379	89	1.03716	75	2.25914e-26	-2.91843	Down	--	--	--	--	--	--	--	FBD	--	--	--	F-box/FBD/LRR-repeat protein At1g13570-like [Aegilops tauschii subsp. tauschii]	--
TraesCS2D03G0255900	0	0	0	0	0	0	6.34117	500	1.46622	109	1.78038	137	5.6188e-25	-2.85274	Down	--	--	Cellular Component: integral component of membrane (GO:0016021);;	--	--	--	--	--	--	--	--	unnamed protein product [Triticum aestivum]	cellular component: membrane (GO:0016020);; cellular component: membrane part (GO:0044425)
TraesCS7D03G0260000	0.201131	34	0.097713	21	0.101159	19	3.44433	738	2.33723	472	4.27931	890	9.21901e-27	-2.84914	Down	[V]	Defense mechanisms	Molecular Function: ATP binding (GO:0005524);; Cellular Component: integral component of membrane (GO:0016021);; Molecular Function: ATPase activity (GO:0016887);; Molecular Function: ATPase activity, coupled to transmembrane movement of substances (GO:0042626);;	K05666|0.0e+00|egu:105040749|K05666 ATP-binding cassette, subfamily C (CFTR/MRP), member 2 | (RefSeq) ABC transporter C family member 10-like isoform X1	ABC transporters (ko02010)	[Q]	Secondary metabolites biosynthesis, transport and catabolism	ABC transporter transmembrane region	ABC transporter C family member 10 OS=Arabidopsis thaliana OX=3702 GN=ABCC10 PE=2 SV=2	V	Defense mechanisms	unnamed protein product [Triticum turgidum subsp. durum]	molecular function: binding (GO:0005488);; cellular component: membrane (GO:0016020);; cellular component: membrane part (GO:0044425);; molecular function: catalytic activity (GO:0003824);; biological process: localization (GO:0051179);; molecular function: transporter activity (GO:0005215)
TraesCS4B03G0891100	0.004448	2	0.002442	1	0	0	0.803129	278	0.320556	105	0.232703	79	2.08454e-24	-2.79956	Down	[T]	Signal transduction mechanisms	Molecular Function: protein kinase activity (GO:0004672);; Molecular Function: ATP binding (GO:0005524);; Biological Process: defense response (GO:0006952);; Molecular Function: ADP binding (GO:0043531);;	K13457|1.4e-159|ats:109777892|K13457 disease resistance protein RPM1 | (RefSeq) LOC109777892; disease resistance protein RPP13-like	Plant-pathogen interaction (ko04626)	[T]	Signal transduction mechanisms	Protein kinase domain	Disease resistance protein RGA5 OS=Oryza sativa subsp. japonica OX=39947 GN=RGA5 PE=1 SV=1	U	Intracellular trafficking, secretion, and vesicular transport	unnamed protein product [Triticum turgidum subsp. durum]	biological process: metabolic process (GO:0008152);; biological process: cellular process (GO:0009987);; molecular function: catalytic activity (GO:0003824);; molecular function: binding (GO:0005488);; biological process: response to stimulus (GO:0050896)
NewGene_8950	0	0	0	0	0	0	1.42678	200	0.494059	65	0.720604	69	4.10087e-24	-2.78792	Down	--	--	--	--	--	--	--	--	--	--	--	--	--
NewGene_23400	0	0	0	0	0	0	1.49508	132	1.2442	103	1.43492	123	6.10384e-23	-2.72437	Down	--	--	--	--	--	--	--	--	--	--	--	--	--
TraesCS5B03G1168800	0.309291	23	0.263929	24	0.320139	26	6.03792	560	2.36844	207	3.04932	275	2.45749e-31	-2.69429	Down	--	--	--	K20102|6.5e-23|ats:109784536|K20102 YTH domain-containing family protein | (RefSeq) LOC109784536; YTH domain-containing family protein 2-like	--	--	--	Protein of unknown function (DUF1618)	--	--	--	unnamed protein product [Triticum turgidum subsp. durum]	--
TraesCS5B03G1100600	0	0	0.065808	5	0.016845	2	5.40288	411	1.6088	115	1.75509	130	1.16009e-21	-2.63497	Down	--	--	Cellular Component: nucleosome (GO:0000786);; Molecular Function: DNA binding (GO:0003677);; Cellular Component: nucleus (GO:0005634);; Biological Process: nucleosome assembly (GO:0006334);; Cellular Component: host cell nucleus (GO:0042025);;	K11275|7.9e-47|ats:109741600|K11275 histone H1/5 | (RefSeq) LOC109741600; histone H1-like	--	--	--	linker histone H1 and H5 family	Histone H1 OS=Triticum aestivum OX=4565 PE=2 SV=2	B	Chromatin structure and dynamics	unnamed protein product [Triticum turgidum subsp. durum]	cellular component: cell (GO:0005623);; cellular component: macromolecular complex (GO:0032991);; cellular component: organelle (GO:0043226);; cellular component: organelle part (GO:0044422);; cellular component: cell part (GO:0044464);; molecular function: binding (GO:0005488);; biological process: cellular process (GO:0009987);; biological process: cellular component organization or biogenesis …
NewGene_20817	0	0	0	0	0	0	5.28296	452	1.0918	88	1.49172	124	2.74144e-21	-2.62319	Down	--	--	Cellular Component: integral component of membrane (GO:0016021);;	--	--	--	--	--	--	--	--	uncharacterized protein LOC109763360 isoform X1 [Aegilops tauschii subsp. tauschii]	cellular component: membrane (GO:0016020);; cellular component: membrane part (GO:0044425)
TraesCS5B03G1174800	0	0	0	0	0	0	5.58044	449	1.12623	86	1.56296	123	7.50979e-21	-2.59408	Down	--	--	Cellular Component: integral component of membrane (GO:0016021);;	--	--	--	--	--	--	--	--	uncharacterized protein LOC109763360 isoform X1 [Aegilops tauschii subsp. tauschii]	cellular component: membrane (GO:0016020);; cellular component: membrane part (GO:0044425)
TraesCS5B03G1138600LC	0.041251	7	0	0	0.030039	5	0.925359	175	0.544453	97	0.788631	145	6.04763e-16	-2.23494	Down	--	--	Cellular Component: fibrillar center (GO:0001650);; Cellular Component: cellular_component (GO:0005575);; Cellular Component: intracellular (GO:0005622);; Cellular Component: cell (GO:0005623);; Cellular Component: nucleus (GO:0005634);; Cellular Component: nucleoplasm (GO:0005654);; Cellular Component: nucleolus (GO:0005730);; Biological Process: nucleobase-containing compound metabolic process …	K17086|5.6e-76|fve:101300290|K17086 transmembrane 9 superfamily member 2/4 | (RefSeq) uncharacterized LOC101300290	--	--	--	MULE transposase domain	--	S	Function unknown	WD repeat-containing protein 43 [Triticum urartu]	cellular component: cell (GO:0005623);; cellular component: membrane-enclosed lumen (GO:0031974);; cellular component: organelle (GO:0043226);; cellular component: organelle part (GO:0044422);; cellular component: cell part (GO:0044464);; biological process: metabolic process (GO:0008152);; biological process: cellular process (GO:0009987);; biological process: biological regulation (GO:0065007);…
TraesCS3A03G0535600LC	0.041205	7	0	0	0.037243	6	0.96217	182	0.781454	139	0.802502	148	5.26914e-15	-2.165	Down	--	--	Cellular Component: fibrillar center (GO:0001650);; Cellular Component: cellular_component (GO:0005575);; Cellular Component: intracellular (GO:0005622);; Cellular Component: cell (GO:0005623);; Cellular Component: nucleus (GO:0005634);; Cellular Component: nucleoplasm (GO:0005654);; Cellular Component: nucleolus (GO:0005730);; Biological Process: nucleobase-containing compound metabolic process …	K17086|5.6e-76|fve:101300290|K17086 transmembrane 9 superfamily member 2/4 | (RefSeq) uncharacterized LOC101300290	--	--	--	MULE transposase domain	--	S	Function unknown	WD repeat-containing protein 43 [Triticum urartu]	cellular component: cell (GO:0005623);; cellular component: membrane-enclosed lumen (GO:0031974);; cellular component: organelle (GO:0043226);; cellular component: organelle part (GO:0044422);; cellular component: cell part (GO:0044464);; biological process: metabolic process (GO:0008152);; biological process: cellular process (GO:0009987);; biological process: biological regulation (GO:0065007);…
TraesCS5B03G1170100	0.469267	32	0.289965	25	0.366572	28	5.14106	450	1.90207	157	1.93795	165	6.94885e-20	-2.15408	Down	--	--	--	--	--	--	--	Protein of unknown function (DUF1618)	--	--	--	unnamed protein product [Triticum turgidum subsp. durum]	--
TraesCS2D03G0265200	0	0	0	0	0	0	3.09801	342	0.679454	71	0.573036	62	2.90946e-14	-2.09169	Down	[IQR]	Lipid transport and metabolism;; Secondary metabolites biosynthesis, transport and catabolism;; General function prediction only	--	K13070|4.3e-50|dosa:Os04t0179200-01|K13070 momilactone-A synthase [EC:1.1.1.295] | (RefSeq) Os04g0179200, MAS, MOMILACTONE_A_SYNTHASE; Similar to Stem secoisolariciresinol dehydrogenase (Fragment).	Diterpenoid biosynthesis (ko00904)	[R]	General function prediction only	Enoyl-(Acyl carrier protein) reductase	Momilactone A synthase OS=Oryza sativa subsp. japonica OX=39947 GN=Os04g0179200 PE=2 SV=1	Q	Secondary metabolites biosynthesis, transport and catabolism	momilactone A synthase-like [Aegilops tauschii subsp. tauschii]	--
TraesCS2D03G0293200	0	0	0	0	0	0	0.542327	63	0.752163	82	0.659118	74	4.84568e-12	-1.8908	Down	--	--	--	K04688|5.2e-49|osa:4332748|K04688 ribosomal protein S6 kinase beta [EC:2.7.11.1] | (RefSeq) uncharacterized protein LOC4332748	--	--	--	Protein of unknown function (DUF1618)	--	--	--	uncharacterized protein LOC109748703 [Aegilops tauschii subsp. tauschii]	--
TraesCS5B03G1122000	0.481938	66	0.370224	63	0.277996	41	2.33639	408	1.78362	293	1.79014	304	1.84137e-15	-1.85825	Down	[T]	Signal transduction mechanisms	Molecular Function: voltage-gated chloride channel activity (GO:0005247);; Cellular Component: integral component of membrane (GO:0016021);;	K05016|0.0e+00|ats:109763442|K05016 chloride channel 7 | (RefSeq) LOC109763442; putative chloride channel-like protein CLC-g	--	[P]	Inorganic ion transport and metabolism	Voltage gated chloride channel	Putative chloride channel-like protein CLC-g OS=Arabidopsis thaliana OX=3702 GN=CLC-G PE=1 SV=2	P	Inorganic ion transport and metabolism	unnamed protein product [Triticum turgidum subsp. durum]	biological process: localization (GO:0051179);; biological process: biological regulation (GO:0065007);; molecular function: transporter activity (GO:0005215);; cellular component: membrane (GO:0016020);; cellular component: membrane part (GO:0044425)
TraesCS2D03G0525300	0.51224	33	0.267477	22	0.434562	30	3.50057	284	1.9219	146	1.47954	117	1.84974e-13	-1.78411	Down	--	--	--	--	--	[R]	General function prediction only	Zn-finger in Ran binding protein and others	RanBP2-type zinc finger protein At1g67325 OS=Arabidopsis thaliana OX=3702 GN=At1g67325 PE=1 SV=1	S	Function unknown	ranBP2-type zinc finger protein At1g67325-like isoform X1 [Aegilops tauschii subsp. tauschii]	--
TraesCS4B03G0890200LC	0.312189	47	0.111202	21	0.243465	40	1.65044	315	0.996579	179	0.947216	176	4.00573e-11	-1.67647	Down	--	--	--	--	--	--	--	--	--	--	--	unnamed protein product [Triticum turgidum subsp. durum]	--
TraesCS7D03G0450300	0.172396	25	0.219333	40	0.13348	21	1.20056	222	1.23264	214	0.988058	177	1.17381e-09	-1.63871	Down	--	--	Molecular Function: NAD+ ADP-ribosyltransferase activity (GO:0003950);;	--	--	--	--	RCD1-SRO-TAF4 (RST) plant domain	--	G	Carbohydrate transport and metabolism	uncharacterized protein LOC109765544 [Aegilops tauschii subsp. tauschii]	molecular function: catalytic activity (GO:0003824)
TraesCS5B03G1096200	0.25121	23	0.145439	17	0.344273	34	2.57125	294	4.68164	504	6.15186	683	3.58354e-09	-1.62212	Down	[T]	Signal transduction mechanisms	--	K24194|6.1e-74|osa:4326215|K24194 boron transporter | (RefSeq) uncharacterized protein LOC4326215	--	[R]	General function prediction only	Ankyrin repeats (3 copies)	--	O	Posttranslational modification, protein turnover, chaperones	ankyrin-1-like [Aegilops tauschii subsp. tauschii]	--
TraesCS7D03G0250300	0.979191	71	0.547231	50	0.329189	26	6.07851	563	4.00593	349	1.77354	160	2.5186e-09	-1.60845	Down	--	--	Biological Process: regulation of flower development (GO:0009909);; Biological Process: vegetative to reproductive phase transition of meristem (GO:0010228);; Biological Process: inflorescence development (GO:0010229);; Molecular Function: kinase activity (GO:0016301);; Biological Process: regulation of timing of transition from vegetative to reproductive phase (GO:0048510);; Biological Process: …	K16223|9.0e-93|dosa:Os06t0157700-00|K16223 protein FLOWERING LOCUS T | (RefSeq) Os06g0157700, HEADING_DATE_3A, HD3A; Similar to SP3D.	Circadian rhythm - plant (ko04712)	[R]	General function prediction only	Phosphatidylethanolamine-binding protein	Protein HEADING DATE 3A OS=Oryza sativa subsp. japonica OX=39947 GN=HD3A PE=1 SV=1	S	Function unknown	protein HEADING DATE 3A [Aegilops tauschii subsp. tauschii]	biological process: biological regulation (GO:0065007);; biological process: reproduction (GO:0000003);; biological process: reproductive process (GO:0022414);; biological process: developmental process (GO:0032502);; biological process: multicellular organismal process (GO:0032501);; biological process: single-organism process (GO:0044699);; molecular function: catalytic activity (GO:0003824);; …
TraesCS2A03G0743000LC	0.066795	12	0.004267	1	0.055368	11	0.886909	192	0.400318	82	0.734664	155	1.04817e-08	-1.57879	Down	--	--	Cellular Component: fibrillar center (GO:0001650);; Cellular Component: cellular_component (GO:0005575);; Cellular Component: intracellular (GO:0005622);; Cellular Component: cell (GO:0005623);; Cellular Component: nucleus (GO:0005634);; Cellular Component: nucleoplasm (GO:0005654);; Cellular Component: nucleolus (GO:0005730);; Biological Process: nucleobase-containing compound metabolic process …	K17086|6.9e-76|fve:101300290|K17086 transmembrane 9 superfamily member 2/4 | (RefSeq) uncharacterized LOC101300290	--	--	--	MULE transposase domain	--	S	Function unknown	WD repeat-containing protein 43 [Triticum urartu]	cellular component: cell (GO:0005623);; cellular component: membrane-enclosed lumen (GO:0031974);; cellular component: organelle (GO:0043226);; cellular component: organelle part (GO:0044422);; cellular component: cell part (GO:0044464);; biological process: metabolic process (GO:0008152);; biological process: cellular process (GO:0009987);; biological process: biological regulation (GO:0065007);…
TraesCS2D03G0255600	1.12872	34	0.521908	20	0.358551	12	4.69649	180	2.03552	74	2.53889	94	6.08858e-10	-1.54787	Down	--	--	Cellular Component: integral component of membrane (GO:0016021);;	--	--	--	--	--	--	--	--	unnamed protein product [Triticum aestivum]	cellular component: membrane (GO:0016020);; cellular component: membrane part (GO:0044425)
TraesCS2D03G0658500LC	0.037323	6	0.053531	11	0.084821	14	0.660152	128	1.16341	212	1.3493	254	2.39141e-08	-1.52888	Down	--	--	Biological Process: reproduction (GO:0000003);; Biological Process: developmental process involved in reproduction (GO:0003006);; Molecular Function: molecular_function (GO:0003674);; Molecular Function: catalytic activity (GO:0003824);; Molecular Function: aminoacyl-tRNA ligase activity (GO:0004812);; Molecular Function: tyrosine-tRNA ligase activity (GO:0004831);; Cellular Component: cellular_c…	--	--	--	--	--	--	J	Translation, ribosomal structure and biogenesis	uncharacterized protein LOC109758130 isoform X1 [Aegilops tauschii subsp. tauschii]	biological process: reproduction (GO:0000003);; biological process: reproductive process (GO:0022414);; biological process: developmental process (GO:0032502);; molecular function: catalytic activity (GO:0003824);; cellular component: cell (GO:0005623);; cellular component: cell part (GO:0044464);; cellular component: organelle (GO:0043226);; biological process: metabolic process (GO:0008152);; b…
TraesCS5B03G1092500	0.682729	57	0.531811	56	0.227525	21	2.56973	275	1.98713	200	1.66039	173	3.88903e-08	-1.43216	Down	[J]	Translation, ribosomal structure and biogenesis	Biological Process: pseudouridine synthesis (GO:0001522);; Molecular Function: RNA binding (GO:0003723);; Molecular Function: pseudouridine synthase activity (GO:0009982);;	K15454|8.9e-194|sita:101782459|K15454 tRNA pseudouridine32 synthase [EC:5.4.99.28] | (RefSeq) RNA pseudouridine synthase 7 isoform X1	--	[A]	RNA processing and modification	RNA pseudouridylate synthase	RNA pseudouridine synthase 7 OS=Oryza sativa subsp. japonica OX=39947 GN=Os02g0512300 PE=2 SV=2	A	RNA processing and modification	unnamed protein product [Triticum turgidum subsp. durum]	biological process: metabolic process (GO:0008152);; biological process: cellular process (GO:0009987);; molecular function: binding (GO:0005488);; molecular function: catalytic activity (GO:0003824)
TraesCS2D03G0658400LC	0.041031	5	0.058849	8	0.085967	10	0.51802	68	0.723865	89	0.858228	109	4.49083e-07	-1.39057	Down	--	--	Biological Process: reproduction (GO:0000003);; Biological Process: developmental process involved in reproduction (GO:0003006);; Molecular Function: molecular_function (GO:0003674);; Molecular Function: catalytic activity (GO:0003824);; Molecular Function: aminoacyl-tRNA ligase activity (GO:0004812);; Molecular Function: tyrosine-tRNA ligase activity (GO:0004831);; Cellular Component: cellular_c…	--	--	--	--	Retrotransposon gag protein	--	J	Translation, ribosomal structure and biogenesis	gag-pol polyprotein [Triticum aestivum]	biological process: reproduction (GO:0000003);; biological process: reproductive process (GO:0022414);; biological process: developmental process (GO:0032502);; molecular function: catalytic activity (GO:0003824);; cellular component: cell (GO:0005623);; cellular component: cell part (GO:0044464);; cellular component: organelle (GO:0043226);; biological process: metabolic process (GO:0008152);; b…
NewGene_19778	0.13438	7	0.232671	15	0	0	2.92353	194	1.2574	78	1.8762	120	1.32078e-06	-1.30587	Down	--	--	--	--	--	--	--	--	--	--	--	--	--
TraesCS2D03G0260100	0.315575	22	0.255686	22	0.309942	23	1.54718	133	0.845965	69	0.842206	71	9.56855e-08	-1.30435	Down	--	--	Cellular Component: plasma membrane (GO:0005886);; Molecular Function: actin filament binding (GO:0051015);;	--	--	--	--	KIP1-like protein	Protein NETWORKED 3A OS=Arabidopsis thaliana OX=3702 GN=NET3A PE=2 SV=1	S	Function unknown	protein NETWORKED 3A-like [Aegilops tauschii subsp. tauschii]	cellular component: cell (GO:0005623);; cellular component: membrane (GO:0016020);; cellular component: cell part (GO:0044464);; molecular function: binding (GO:0005488)
TraesCS7B03G0237400	0.205944	49	0.108851	32	0.068854	18	0.529274	161	0.406897	116	0.681905	201	2.41606e-06	-1.28567	Down	[V]	Defense mechanisms	Molecular Function: ATP binding (GO:0005524);; Cellular Component: integral component of membrane (GO:0016021);; Molecular Function: ATPase activity (GO:0016887);;	K08712|4.1e-135|gsl:Gasu_29800|K08712 ATP-binding cassette, subfamily G (WHITE), member 2, SNQ2 | (RefSeq) ABC transporter, ATP-binding protein	ABC transporters (ko02010)	[Q]	Secondary metabolites biosynthesis, transport and catabolism	ABC-2 type transporter	ABC transporter G family member 48 OS=Oryza sativa subsp. japonica OX=39947 GN=ABCG48 PE=3 SV=1	Q	Secondary metabolites biosynthesis, transport and catabolism	unnamed protein product [Triticum turgidum subsp. durum]	molecular function: binding (GO:0005488);; cellular component: membrane (GO:0016020);; cellular component: membrane part (GO:0044425);; molecular function: catalytic activity (GO:0003824)
NewGene_22761	0.249697	30	0.098472	18	0.024137	5	1.02409	192	0.347314	64	0.377876	63	8.41369e-06	-1.22967	Down	--	--	--	--	--	--	--	--	--	--	--	--	--
TraesCS4A03G0267000LC	0.683895	31	0.418819	24	0.870243	43	3.05813	178	2.18251	120	3.23704	183	7.34505e-06	-1.2228	Down	--	--	--	--	--	--	--	--	--	--	--	--	--
TraesCS3D03G0502800LC	0.116982	24	0.101889	27	0.106766	28	0.485776	145	0.308003	87	0.254087	74	1.39429e-06	-1.21331	Down	--	--	--	K22804|8.4e-93|bna:106442438|K22804 structural maintenance of chromosomes protein 6 | (RefSeq) structural maintenance of chromosomes protein 6B-like	--	[R]	General function prediction only	Reverse transcriptase (RNA-dependent DNA polymerase)	Uncharacterized mitochondrial protein AtMg01250 OS=Arabidopsis thaliana OX=3702 GN=AtMg01250 PE=4 SV=1	S	Function unknown	uncharacterized protein LOC109761638 [Aegilops tauschii subsp. tauschii]	--
TraesCS5B03G1113500	0.721993	107	0.482071	90	0.635738	103	3.08173	587	1.08344	195	1.50939	279	8.21272e-08	-1.20059	Down	--	--	Molecular Function: nucleic acid binding (GO:0003676);; Biological Process: gene silencing by RNA (GO:0031047);;	K11593|0.0e+00|ats:109772967|K11593 eukaryotic translation initiation factor 2C | (RefSeq) LOC109772967; protein argonaute MEL1-like isoform X1	--	[J]	Translation, ribosomal structure and biogenesis	Piwi domain	Protein argonaute MEL1 OS=Oryza sativa subsp. japonica OX=39947 GN=MEL1 PE=2 SV=1	J	Translation, ribosomal structure and biogenesis	protein argonaute MEL1-like isoform X1 [Aegilops tauschii subsp. tauschii]	molecular function: binding (GO:0005488);; biological process: cellular process (GO:0009987);; biological process: single-organism process (GO:0044699);; biological process: biological regulation (GO:0065007)
TraesCS5B03G1182300	0.715296	63	0.731653	80	1.07242	102	4.35905	489	2.64918	280	2.25969	246	3.95285e-06	-1.19555	Down	--	--	--	K12173|7.2e-48|gmx:100794341|K12173 BRCA1-A complex subunit BRE | (RefSeq) BRISC and BRCA1-A complex member 2	Homologous recombination (ko03440)	--	--	Thaumatin family	PR5-like receptor kinase OS=Arabidopsis thaliana OX=3702 GN=PR5K PE=1 SV=1	O	Posttranslational modification, protein turnover, chaperones	thaumatin-like protein 1b isoform X1 [Aegilops tauschii subsp. tauschii]	--
TraesCS2D03G0262800	0.042618	4	0.200631	18	0.062047	5	5.25075	477	0.769123	66	0.762734	68	1.1514e-05	-1.16235	Down	[IQR]	Lipid transport and metabolism;; Secondary metabolites biosynthesis, transport and catabolism;; General function prediction only	--	K13070|1.7e-54|dosa:Os04t0179200-01|K13070 momilactone-A synthase [EC:1.1.1.295] | (RefSeq) Os04g0179200, MAS, MOMILACTONE_A_SYNTHASE; Similar to Stem secoisolariciresinol dehydrogenase (Fragment).	Diterpenoid biosynthesis (ko00904)	[R]	General function prediction only	Enoyl-(Acyl carrier protein) reductase	Momilactone A synthase OS=Oryza sativa subsp. japonica OX=39947 GN=Os04g0179200 PE=2 SV=1	Q	Secondary metabolites biosynthesis, transport and catabolism	momilactone A synthase-like [Aegilops tauschii subsp. tauschii]	--
TraesCS7A03G0332400	6.17287	829	2.98848	503	3.57899	523	12.829	2220	9.5538	1556	9.51917	1600	2.48735e-07	-1.13253	Down	[I]	Lipid transport and metabolism	Molecular Function: acyl-CoA oxidase activity (GO:0003997);; Cellular Component: peroxisome (GO:0005777);; Biological Process: fatty acid beta-oxidation (GO:0006635);; Molecular Function: FAD binding (GO:0071949);;	K00232|0.0e+00|ats:109747304|K00232 acyl-CoA oxidase [EC:1.3.3.6] | (RefSeq) LOC109747304; acyl-coenzyme A oxidase 2, peroxisomal-like	Fatty acid degradation (ko00071);; beta-Alanine metabolism (ko00410);; alpha-Linolenic acid metabolism (ko00592);; Propanoate metabolism (ko00640);; Biosynthesis of unsaturated fatty acids (ko01040);; Carbon metabolism (ko01200);; Fatty acid metabolism (ko01212);; Peroxisome (ko04146)	[IQ]	Lipid transport and metabolism;; Secondary metabolites biosynthesis, transport and catabolism	Acyl-CoA oxidase	Acyl-coenzyme A oxidase 2, peroxisomal OS=Arabidopsis thaliana OX=3702 GN=ACX2 PE=1 SV=2	--	--	unnamed protein product [Triticum turgidum subsp. durum]	biological process: metabolic process (GO:0008152);; biological process: single-organism process (GO:0044699);; molecular function: catalytic activity (GO:0003824);; cellular component: cell (GO:0005623);; cellular component: organelle (GO:0043226);; cellular component: cell part (GO:0044464);; biological process: cellular process (GO:0009987);; molecular function: binding (GO:0005488)
TraesCS5B03G1093000	0.334757	31	0.094751	11	0.158127	16	0.822058	98	0.543266	61	0.55095	64	2.9328e-05	-1.11751	Down	--	--	Molecular Function: protein binding (GO:0005515);;	K10268|3.6e-221|ats:109781447|K10268 F-box and leucine-rich repeat protein 2/20 | (RefSeq) LOC109781447; F-box/LRR-repeat protein 14-like	--	[R]	General function prediction only	Leucine Rich repeat	F-box/LRR-repeat protein 14 OS=Arabidopsis thaliana OX=3702 GN=FBL14 PE=2 SV=1	L	Replication, recombination and repair	unnamed protein product [Triticum turgidum subsp. durum]	molecular function: binding (GO:0005488)
TraesCS2B03G1110300	0.162914	6	0.167211	7	1.15838	40	20.4473	820	5.6074	212	6.80317	265	2.4955e-05	-1.09986	Down	--	--	Cellular Component: nucleosome (GO:0000786);; Molecular Function: DNA binding (GO:0003677);; Cellular Component: nucleus (GO:0005634);; Biological Process: nucleosome assembly (GO:0006334);; Cellular Component: host cell nucleus (GO:0042025);; Molecular Function: protein heterodimerization activity (GO:0046982);;	K11254|7.1e-50|adu:107458448|K11254 histone H4 | (RefSeq) histone H4	--	[B]	Chromatin structure and dynamics	Centromere kinetochore component CENP-T histone fold	Histone H4 variant TH011 OS=Triticum aestivum OX=4565 PE=3 SV=2	B	Chromatin structure and dynamics	PREDICTED: uncharacterized protein LOC107825453 [Nicotiana tabacum]	cellular component: cell (GO:0005623);; cellular component: macromolecular complex (GO:0032991);; cellular component: organelle (GO:0043226);; cellular component: organelle part (GO:0044422);; cellular component: cell part (GO:0044464);; molecular function: binding (GO:0005488);; biological process: cellular process (GO:0009987);; biological process: cellular component organization or biogenesis …
TraesCS5B03G1111300	0.373228	38	0.485122	62	0.496725	54	2.2187	285	0.88088	107	1.27485	159	4.95739e-05	-1.04561	Down	--	--	--	--	--	--	--	Protein of unknown function (DUF1618)	--	S	Function unknown	unnamed protein product [Triticum turgidum subsp. durum]	--
TraesCS5B03G1129900LC	0.588918	47	0.43954	44	0.322103	28	1.76194	181	0.722725	70	1.00172	100	7.484e-06	-1.02921	Down	--	--	Molecular Function: protein binding (GO:0005515);;	--	--	--	--	F-box domain	--	S	Function unknown	unnamed protein product [Triticum turgidum subsp. durum]	molecular function: binding (GO:0005488)
TraesCS5B03G1083600	1.26486	154	1.19818	182	0.656503	145	3.0043	636	1.75245	339	1.58251	351	6.39591e-07	-1.02802	Down	--	--	Molecular Function: molecular_function (GO:0003674);; Molecular Function: transcription factor activity, sequence-specific DNA binding (GO:0003700);; Biological Process: regulation of transcription, DNA-templated (GO:0006355);; Biological Process: response to stress (GO:0006950);; Biological Process: biological_process (GO:0008150);; Biological Process: response to temperature stimulus (GO:000926…	K09419|8.2e-132|ats:109773037|K09419 heat shock transcription factor, other eukaryote | (RefSeq) LOC109773037; heat stress transcription factor A-2e-like	--	[K]	Transcription	--	Heat stress transcription factor A-2e OS=Oryza sativa subsp. japonica OX=39947 GN=HSFA2E PE=2 SV=1	K	Transcription	unnamed protein product [Triticum turgidum subsp. durum]	biological process: biological regulation (GO:0065007);; molecular function: nucleic acid binding transcription factor activity (GO:0001071);; biological process: response to stimulus (GO:0050896)
TraesCS5B03G1129700	0.311897	26	0.448599	46	0.154215	14	2.12797	222	0.8145	80	0.668883	68	0.00023577	-1.00829	Down	--	--	--	--	--	--	--	--	--	S	Function unknown	uncharacterized protein LOC109763184 [Aegilops tauschii subsp. tauschii]	--
TraesCS7D03G0790500	1.20622	284	0.742478	219	0.62606	161	2.96317	899	1.21896	348	1.4944	441	3.30099e-08	-0.976061	Down	--	--	Biological Process: metal ion transport (GO:0030001);; Molecular Function: metal ion binding (GO:0046872);;	K18081|2.7e-09|smo:SELMODRAFT_437478|K18081 myotubularin-related protein 1/2 [EC:3.1.3.64 3.1.3.95] | (RefSeq) hypothetical protein	Inositol phosphate metabolism (ko00562);; Phosphatidylinositol signaling system (ko04070)	[P]	Inorganic ion transport and metabolism	Heavy-metal-associated domain	Heavy metal-associated isoprenylated plant protein 28 OS=Arabidopsis thaliana OX=3702 GN=HIPP28 PE=3 SV=1	P	Inorganic ion transport and metabolism	heavy metal-associated isoprenylated plant protein 28-like [Aegilops tauschii subsp. tauschii]	biological process: localization (GO:0051179);; molecular function: binding (GO:0005488)
TraesCS6A03G0760100	0.842997	92	1.08526	148	0.956832	113	3.75993	527	1.80892	239	2.21122	301	6.74425e-05	-0.974529	Down	--	--	Cellular Component: nucleus (GO:0005634);; Molecular Function: zinc ion binding (GO:0008270);;	K12135|1.3e-06|csat:104769830|K12135 zinc finger protein CONSTANS | (RefSeq) zinc finger protein CONSTANS-like	Circadian rhythm - plant (ko04712)	--	--	CCT motif	Zinc finger protein CONSTANS-LIKE 10 OS=Arabidopsis thaliana OX=3702 GN=COL10 PE=1 SV=1	K	Transcription	zinc finger protein CONSTANS-LIKE 10-like isoform X1 [Aegilops tauschii subsp. tauschii]	cellular component: cell (GO:0005623);; cellular component: organelle (GO:0043226);; cellular component: cell part (GO:0044464);; molecular function: binding (GO:0005488)
TraesCS6B03G0903700	1.39959	134	1.09665	132	0.832141	87	5.03363	620	2.06585	240	1.55449	186	3.32374e-05	-0.968733	Down	--	--	Cellular Component: nucleus (GO:0005634);; Molecular Function: zinc ion binding (GO:0008270);;	K12135|4.8e-06|eus:EUTSA_v10015486mg|K12135 zinc finger protein CONSTANS | (RefSeq) hypothetical protein	Circadian rhythm - plant (ko04712)	--	--	CCT motif	Zinc finger protein CONSTANS-LIKE 10 OS=Arabidopsis thaliana OX=3702 GN=COL10 PE=1 SV=1	K	Transcription	unnamed protein product [Triticum turgidum subsp. durum]	cellular component: cell (GO:0005623);; cellular component: organelle (GO:0043226);; cellular component: cell part (GO:0044464);; molecular function: binding (GO:0005488)
TraesCS7D03G0032200	2.7506	314	1.02736	147	1.59319	198	6.23855	917	3.34695	463	2.97104	424	3.40306e-05	-0.958367	Down	[V]	Defense mechanisms	Molecular Function: antiporter activity (GO:0015297);; Cellular Component: integral component of membrane (GO:0016021);; Molecular Function: xenobiotic transporter activity (GO:0042910);;	K03327|6.1e-253|ats:109785121|K03327 multidrug resistance protein, MATE family | (RefSeq) LOC109785121; protein DETOXIFICATION 33-like	--	[R]	General function prediction only	MatE	Protein DETOXIFICATION 33 OS=Arabidopsis thaliana OX=3702 GN=DTX33 PE=2 SV=1	V	Defense mechanisms	protein DETOXIFICATION 33-like [Aegilops tauschii subsp. tauschii]	biological process: localization (GO:0051179);; molecular function: transporter activity (GO:0005215);; cellular component: membrane (GO:0016020);; cellular component: membrane part (GO:0044425)
TraesCS3A03G0824200	0.602832	48	0.521311	52	0.735807	63	5.57779	564	1.05222	101	1.24022	122	0.000552097	-0.952137	Down	--	--	Cellular Component: extracellular region (GO:0005576);; Cellular Component: cell wall (GO:0005618);; Biological Process: plant-type cell wall organization (GO:0009664);; Cellular Component: membrane (GO:0016020);;	K20628|5.7e-109|pda:103720403|K20628 expansin | (RefSeq) expansin-A2-like	--	--	--	Expansin C-terminal domain	Expansin-A2 OS=Oryza sativa subsp. japonica OX=39947 GN=EXPA2 PE=2 SV=2	S	Function unknown	expansin-A2 [Aegilops tauschii subsp. tauschii]	cellular component: extracellular region (GO:0005576);; cellular component: cell (GO:0005623);; cellular component: cell part (GO:0044464);; biological process: cellular process (GO:0009987);; biological process: cellular component organization or biogenesis (GO:0071840);; cellular component: membrane (GO:0016020)
TraesCS2A03G1167100	1.10607	116	0.7626	100	0.955392	109	3.95937	532	1.50599	191	1.54211	201	1.56128e-05	-0.951555	Down	--	--	Biological Process: rRNA processing (GO:0006364);; Cellular Component: preribosome, small subunit precursor (GO:0030688);;	K14849|4.4e-245|ats:109770071|K14849 ribosomal RNA-processing protein 1 | (RefSeq) LOC109770071; ribosomal RNA processing protein 1 homolog	--	[A]	RNA processing and modification	Nucleolar protein,Nop52	--	A	RNA processing and modification	unnamed protein product [Triticum turgidum subsp. durum]	biological process: metabolic process (GO:0008152);; biological process: cellular process (GO:0009987);; cellular component: cell (GO:0005623);; cellular component: macromolecular complex (GO:0032991);; cellular component: cell part (GO:0044464)
NewGene_9708	0.89551	35	0.555639	26	0.71888	31	2.6332	128	1.29982	59	1.43737	68	9.86683e-05	-0.926177	Down	--	--	--	--	--	--	--	--	--	--	--	--	--
TraesCS5D03G1016800	23.9556	2075	17.2207	1868	15.4793	1460	66.7542	7452	27.7317	2913	27.597	2991	2.02683e-08	-0.922308	Down	--	--	Cellular Component: integral component of membrane (GO:0016021);; Biological Process: vesicle-mediated transport (GO:0016192);;	K08511|4.7e-120|ats:109737375|K08511 vesicle-associated membrane protein 72 | (RefSeq) LOC109737375; vesicle-associated membrane protein 721	--	[U]	Intracellular trafficking, secretion, and vesicular transport	Synaptobrevin	Vesicle-associated membrane protein 725 OS=Arabidopsis thaliana OX=3702 GN=VAMP725 PE=2 SV=2	U	Intracellular trafficking, secretion, and vesicular transport	vesicle-associated membrane protein 721 [Aegilops tauschii subsp. tauschii]	cellular component: membrane (GO:0016020);; cellular component: membrane part (GO:0044425);; biological process: localization (GO:0051179)
TraesCS2B03G0934700	0.142974	26	0.195955	44	0.127475	25	0.925643	210	0.305024	66	0.284985	63	0.000589979	-0.919532	Down	[L]	Replication, recombination and repair	Molecular Function: nucleic acid binding (GO:0003676);; Molecular Function: helicase activity (GO:0004386);; Molecular Function: ATP binding (GO:0005524);; Biological Process: DNA recombination (GO:0006310);;	K10730|0.0e+00|ats:109768302|K10730 ATP-dependent DNA helicase Q4 [EC:3.6.4.12] | (RefSeq) LOC109768302; ATP-dependent DNA helicase Q-like 5 isoform X1	--	[L]	Replication, recombination and repair	DEAD/DEAH box helicase	ATP-dependent DNA helicase Q-like 5 OS=Arabidopsis thaliana OX=3702 GN=RECQL5 PE=2 SV=2	A	RNA processing and modification	unnamed protein product [Triticum turgidum subsp. durum]	molecular function: binding (GO:0005488);; molecular function: catalytic activity (GO:0003824);; biological process: metabolic process (GO:0008152);; biological process: cellular process (GO:0009987)
TraesCS5B03G0692200	1.36458	112	1.26005	129	1.53754	136	4.34294	455	2.56315	252	2.89153	291	0.000144123	-0.894977	Down	[J]	Translation, ribosomal structure and biogenesis	--	K10277|1.8e-191|ats:109755349|K10277 lysine-specific demethylase 8 [EC:1.14.11.27] | (RefSeq) LOC109755349; lysine-specific demethylase JMJ30 isoform X1	--	[BT]	Chromatin structure and dynamics;; Signal transduction mechanisms	Cupin-like domain	Lysine-specific demethylase JMJ30 OS=Arabidopsis thaliana OX=3702 GN=JMJ30 PE=1 SV=1	--	--	lysine-specific demethylase JMJ30 isoform X2 [Aegilops tauschii subsp. tauschii]	--
TraesCS7D03G0127300	4.21462	467	1.78041	247	2.88828	348	12.0986	1726	4.0642	546	4.94747	685	0.00019957	-0.880404	Down	[O]	Posttranslational modification, protein turnover, chaperones	Molecular Function: ATP binding (GO:0005524);; Cellular Component: cytoplasm (GO:0005737);; Biological Process: protein folding (GO:0006457);; Molecular Function: unfolded protein binding (GO:0051082);;	K09493|9.8e-298|ats:109770785|K09493 T-complex protein 1 subunit alpha | (RefSeq) LOC109770785; T-complex protein 1 subunit alpha-like	--	[O]	Posttranslational modification, protein turnover, chaperones	TCP-1/cpn60 chaperonin family	T-complex protein 1 subunit alpha OS=Arabidopsis thaliana OX=3702 GN=CCT1 PE=1 SV=1	O	Posttranslational modification, protein turnover, chaperones	T-complex protein 1 subunit alpha-like [Aegilops tauschii subsp. tauschii]	molecular function: binding (GO:0005488);; cellular component: cell (GO:0005623);; cellular component: cell part (GO:0044464);; biological process: cellular process (GO:0009987)
TraesCS6D03G0530300	1.7234	157	1.59826	182	1.57239	156	5.62681	660	2.31009	255	3.06342	349	4.03655e-05	-0.876893	Down	--	--	--	--	--	[S]	Function unknown	60S ribosome biogenesis protein Rrp14	--	S	Function unknown	ribosomal RNA-processing protein 14-like [Aegilops tauschii subsp. tauschii]	--
TraesCS5B03G0670300	0.270902	23	0.451471	47	0.234048	21	1.15776	123	0.798928	80	0.751094	77	0.00136157	-0.865751	Down	--	--	--	--	--	--	--	Protein of unknown function (DUF1668)	--	--	--	unnamed protein product [Triticum turgidum subsp. durum]	--
TraesCS7B03G0771700	0.780896	65	0.736985	77	0.550888	50	9.16535	975	0.896752	90	1.34506	139	0.00166901	-0.862677	Down	[G]	Carbohydrate transport and metabolism	Molecular Function: fructose-bisphosphate aldolase activity (GO:0004332);; Biological Process: glycolytic process (GO:0006096);;	K01623|7.7e-200|ats:109784565|K01623 fructose-bisphosphate aldolase, class I [EC:4.1.2.13] | (RefSeq) LOC109784565; fructose-bisphosphate aldolase 5, cytosolic-like	Glycolysis / Gluconeogenesis (ko00010);; Pentose phosphate pathway (ko00030);; Fructose and mannose metabolism (ko00051);; Carbon fixation in photosynthetic organisms (ko00710);; Carbon metabolism (ko01200);; Biosynthesis of amino acids (ko01230)	[G]	Carbohydrate transport and metabolism	Fructose-bisphosphate aldolase class-I	Fructose-bisphosphate aldolase 5, cytosolic OS=Arabidopsis thaliana OX=3702 GN=FBA5 PE=1 SV=1	G	Carbohydrate transport and metabolism	unnamed protein product [Triticum turgidum subsp. durum]	molecular function: catalytic activity (GO:0003824);; biological process: metabolic process (GO:0008152);; biological process: cellular process (GO:0009987);; biological process: single-organism process (GO:0044699)
TraesCS3D03G0611700	1.00043	165	0.944701	195	0.999021	180	3.30902	704	1.59644	320	1.62806	336	7.0015e-05	-0.85759	Down	--	--	Biological Process: regulation of photomorphogenesis (GO:0010099);;	--	--	--	--	--	--	S	Function unknown	unnamed protein product [Triticum aestivum]	biological process: biological regulation (GO:0065007)
TraesCS2B03G0703900LC	4.67839	238	3.45335	220	3.70586	205	17.4676	1143	4.54077	280	7.00617	446	0.000367105	-0.850524	Down	--	--	--	--	--	--	--	--	--	--	--	--	--
TraesCS2A03G1078800	0.496039	47	0.311449	37	1.20612	122	4.33171	518	1.90478	215	1.96684	229	0.00213504	-0.849362	Down	--	--	Molecular Function: DNA binding (GO:0003677);; Cellular Component: nucleus (GO:0005634);;	K12133|3.9e-30|ppp:112280611|K12133 MYB-related transcription factor LHY | (RefSeq) uncharacterized protein LOC112280611	Circadian rhythm - plant (ko04712)	[O]	Posttranslational modification, protein turnover, chaperones	Myb-like DNA-binding domain	Protein REVEILLE 7 OS=Arabidopsis thaliana OX=3702 GN=RVE7 PE=2 SV=1	K	Transcription	protein REVEILLE 7-like [Aegilops tauschii subsp. tauschii]	molecular function: binding (GO:0005488);; cellular component: cell (GO:0005623);; cellular component: organelle (GO:0043226);; cellular component: cell part (GO:0044464)
TraesCS1B03G1195400	0.740764	142	0.468092	112	0.437665	91	3.36627	824	0.666615	154	0.832774	198	0.00152233	-0.845438	Down	--	--	--	--	--	--	--	--	Protein CHUP1, chloroplastic OS=Arabidopsis thaliana OX=3702 GN=CHUP1 PE=1 SV=1	S	Function unknown	unnamed protein product [Triticum turgidum subsp. durum]	--
TraesCS7D03G0450800	1.03703	80	0.3888	38	0.822492	69	2.16093	213	1.62235	151	1.48083	142	0.00126352	-0.842765	Down	--	--	Biological Process: regulation of transcription, DNA-templated (GO:0006355);;	K18045|4.4e-58|bdi:100824200|K18045 tyrosine-protein phosphatase SIW14 [EC:3.1.3.48] | (RefSeq) uncharacterized protein LOC100824200	--	--	--	Protein of unknown function, DUF573	Probable transcription factor At1g11510 OS=Arabidopsis thaliana OX=3702 GN=At1g11510 PE=1 SV=1	S	Function unknown	STOREKEEPER protein-like [Aegilops tauschii subsp. tauschii]	biological process: biological regulation (GO:0065007)
TraesCS7B03G0071600	0.962759	77	0.483235	49	0.475859	42	3.59055	369	0.717167	70	1.12432	112	0.00170217	-0.838041	Down	[K]	Transcription	--	K07735|1.7e-67|gab:108453995|K07735 putative transcriptional regulator | (RefSeq) UPF0301 protein BF2109-like	--	--	--	Uncharacterized ACR, COG1678	--	S	Function unknown	putative ACR, COG1678 family protein [Hordeum vulgare]	--
TraesCS7D03G1208400	2.49959	191	1.4951	143	1.7647	147	4.97217	488	3.10662	287	3.21161	306	2.56153e-05	-0.83372	Down	--	--	Cellular Component: nucleolus (GO:0005730);;	K14831|9.9e-142|ats:109732612|K14831 protein MAK16 | (RefSeq) LOC109732612; protein MAK16 homolog	--	[A]	RNA processing and modification	Ribosomal L28e protein family	--	A	RNA processing and modification	protein MAK16 homolog [Aegilops tauschii subsp. tauschii]	cellular component: cell (GO:0005623);; cellular component: organelle (GO:0043226);; cellular component: organelle part (GO:0044422);; cellular component: cell part (GO:0044464)
TraesCS2D03G0230300	1.24062	86	0.993801	87	1.34787	102	17.4563	1556	2.12877	179	1.67502	145	0.00219217	-0.833548	Down	--	--	Molecular Function: peroxidase activity (GO:0004601);; Cellular Component: extracellular region (GO:0005576);; Biological Process: response to oxidative stress (GO:0006979);; Molecular Function: heme binding (GO:0020037);; Biological Process: hydrogen peroxide catabolic process (GO:0042744);; Molecular Function: metal ion binding (GO:0046872);;	K00430|4.1e-165|ats:109773167|K00430 peroxidase [EC:1.11.1.7] | (RefSeq) LOC109773167; peroxidase 2-like	Phenylpropanoid biosynthesis (ko00940)	--	--	Peroxidase	Peroxidase 2 OS=Oryza sativa subsp. japonica OX=39947 GN=PRX112 PE=2 SV=1	Q	Secondary metabolites biosynthesis, transport and catabolism	peroxidase 2-like [Aegilops tauschii subsp. tauschii]	biological process: metabolic process (GO:0008152);; biological process: cellular process (GO:0009987);; biological process: single-organism process (GO:0044699);; biological process: response to stimulus (GO:0050896);; biological process: detoxification (GO:0098754);; molecular function: catalytic activity (GO:0003824);; molecular function: antioxidant activity (GO:0016209);; cellular component:…
TraesCS2D03G0570700	6.14412	549	3.71576	416	4.63345	451	14.9905	1726	5.75902	624	9.99558	1117	0.000170854	-0.833504	Down	--	--	--	--	--	--	--	--	--	--	--	myb-like protein X [Aegilops tauschii subsp. tauschii]	--
TraesCS4B03G0560600	0.637038	112	0.400961	88	0.390618	74	1.25237	284	0.722236	154	0.797404	175	2.61794e-05	-0.827363	Down	--	--	Biological Process: regionalization (GO:0003002);; Cellular Component: cellular_component (GO:0005575);; Cellular Component: intracellular (GO:0005622);; Cellular Component: cell (GO:0005623);; Cellular Component: nucleus (GO:0005634);; Cellular Component: cytoplasm (GO:0005737);; Cellular Component: endosome (GO:0005768);; Biological Process: nucleobase-containing compound metabolic process (GO:…	K13141|0.0e+00|ats:109780253|K13141 integrator complex subunit 4 | (RefSeq) LOC109780253; protein SIEL	--	[S]	Function unknown	HEAT repeat	Protein SIEL OS=Arabidopsis thaliana OX=3702 GN=SIEL PE=1 SV=1	S	Function unknown	unnamed protein product [Triticum turgidum subsp. durum]	biological process: multicellular organismal process (GO:0032501);; biological process: developmental process (GO:0032502);; biological process: single-organism process (GO:0044699);; cellular component: cell (GO:0005623);; cellular component: cell part (GO:0044464);; cellular component: organelle (GO:0043226);; biological process: metabolic process (GO:0008152);; biological process: cellular pro…
TraesCS2D03G1117000	1.47958	157	0.722691	96	1.05595	122	3.82821	523	1.5458	199	1.58217	210	0.000200667	-0.820082	Down	--	--	Biological Process: rRNA processing (GO:0006364);; Cellular Component: preribosome, small subunit precursor (GO:0030688);;	K14849|7.4e-253|ats:109770071|K14849 ribosomal RNA-processing protein 1 | (RefSeq) LOC109770071; ribosomal RNA processing protein 1 homolog	--	[A]	RNA processing and modification	Nucleolar protein,Nop52	--	A	RNA processing and modification	ribosomal RNA processing protein 1 homolog [Aegilops tauschii subsp. tauschii]	biological process: metabolic process (GO:0008152);; biological process: cellular process (GO:0009987);; cellular component: cell (GO:0005623);; cellular component: macromolecular complex (GO:0032991);; cellular component: cell part (GO:0044464)
TraesCS5D03G0548700	0.742893	39	0.148255	10	0.500566	29	1.09013	73	2.67353	168	1.75203	114	0.00243709	-0.81667	Down	--	--	Cellular Component: integral component of membrane (GO:0016021);;	--	--	--	--	Family of unknown function (DUF716)	--	S	Function unknown	uncharacterized protein LOC109747639 [Aegilops tauschii subsp. tauschii]	cellular component: membrane (GO:0016020);; cellular component: membrane part (GO:0044425)
TraesCS1A03G0100900	0.297117	64	0.27034	72	0.235723	55	1.67443	459	0.294107	76	0.506585	135	0.00262022	-0.816363	Down	[O]	Posttranslational modification, protein turnover, chaperones	Molecular Function: molecular_function (GO:0003674);; Molecular Function: binding (GO:0005488);; Molecular Function: protein binding (GO:0005515);; Cellular Component: cellular_component (GO:0005575);; Cellular Component: intracellular (GO:0005622);; Cellular Component: cell (GO:0005623);; Cellular Component: cytoplasm (GO:0005737);; Cellular Component: endoplasmic reticulum (GO:0005783);; Cellul…	K04506|9.2e-24|csat:104734106|K04506 E3 ubiquitin-protein ligase SIAH1 [EC:2.3.2.27] | (RefSeq) E3 ubiquitin-protein ligase SINA-like 7	Ubiquitin mediated proteolysis (ko04120)	--	--	Domain of unknown function (DUF3444)	--	O	Posttranslational modification, protein turnover, chaperones	unnamed protein product [Triticum turgidum subsp. durum]	molecular function: binding (GO:0005488);; cellular component: cell (GO:0005623);; cellular component: cell part (GO:0044464);; cellular component: organelle (GO:0043226);; cellular component: membrane (GO:0016020);; cellular component: organelle part (GO:0044422);; cellular component: membrane part (GO:0044425);; biological process: cellular process (GO:0009987);; biological process: metabolic p…
TraesCS5B03G1186500	1.54827	163	1.08331	143	1.04622	120	5.06636	686	1.80523	230	1.52128	200	0.00043471	-0.813124	Down	[E]	Amino acid transport and metabolism	Molecular Function: metallopeptidase activity (GO:0008237);; Molecular Function: zinc ion binding (GO:0008270);;	K01254|0.0e+00|ats:109760595|K01254 leukotriene-A4 hydrolase [EC:3.3.2.6] | (RefSeq) LOC109760595; leukotriene A-4 hydrolase homolog	Arachidonic acid metabolism (ko00590)	[IOVE]	Lipid transport and metabolism;; Posttranslational modification, protein turnover, chaperones;; Defense mechanisms;; Amino acid transport and metabolism	Peptidase family M1 domain	Leucine aminopeptidase OS=Oryza sativa subsp. japonica OX=39947 GN=LKHA4 PE=2 SV=1	--	--	unnamed protein product [Triticum turgidum subsp. durum]	biological process: metabolic process (GO:0008152);; molecular function: catalytic activity (GO:0003824);; molecular function: binding (GO:0005488)
TraesCS5B03G1181100	0.683286	268	0.284835	140	0.260312	112	2.87491	1452	0.559667	266	0.509385	250	0.0033216	-0.809409	Down	--	--	Cellular Component: cytoskeleton (GO:0005856);; Biological Process: actin cytoskeleton organization (GO:0030036);;	K01595|2.2e-50|pda:103701209|K01595 phosphoenolpyruvate carboxylase [EC:4.1.1.31] | (RefSeq) SCAR-like protein 2	Pyruvate metabolism (ko00620);; Carbon fixation in photosynthetic organisms (ko00710);; Carbon metabolism (ko01200)	--	--	--	SCAR-like protein 1 OS=Oryza sativa subsp. japonica OX=39947 GN=Os03g0816900 PE=2 SV=2	S	Function unknown	unnamed protein product [Triticum turgidum subsp. durum]	cellular component: cell (GO:0005623);; cellular component: organelle (GO:0043226);; cellular component: cell part (GO:0044464);; biological process: cellular process (GO:0009987);; biological process: single-organism process (GO:0044699);; biological process: cellular component organization or biogenesis (GO:0071840)
NewGene_20778	1.48432	77	1.4851	96	1.47267	85	3.6237	241	3.79517	238	2.85003	185	0.00222944	-0.805962	Down	--	--	--	--	--	--	--	--	--	--	--	uncharacterized protein LOC109776986 [Aegilops tauschii subsp. tauschii]	--
TraesCSU03G0327900LC	1.18108	85	0.359136	33	0.633655	50	2.11085	195	1.1681	102	1.41504	127	0.0017342	-0.801994	Down	--	--	Molecular Function: nucleic acid binding (GO:0003676);; Biological Process: gene silencing by RNA (GO:0031047);;	K11593|2.0e-178|ats:109772967|K11593 eukaryotic translation initiation factor 2C | (RefSeq) LOC109772967; protein argonaute MEL1-like isoform X1	--	--	--	--	--	K	Transcription	protein argonaute MEL1-like isoform X1 [Aegilops tauschii subsp. tauschii]	molecular function: binding (GO:0005488);; biological process: cellular process (GO:0009987);; biological process: single-organism process (GO:0044699);; biological process: biological regulation (GO:0065007)
TraesCS5D03G0053400	0.584394	66	0.247964	35	0.312652	38	1.72555	248	0.562626	76	0.508822	71	0.00189751	-0.801449	Down	--	--	Biological Process: regulation of transcription, DNA-templated (GO:0006355);;	K18045|5.0e-23|sita:101755591|K18045 tyrosine-protein phosphatase SIW14 [EC:3.1.3.48] | (RefSeq) uncharacterized protein LOC101755591	--	--	--	TNP1/EN/SPM transposase	--	S	Function unknown	uncharacterized protein LOC109741421 [Aegilops tauschii subsp. tauschii]	biological process: biological regulation (GO:0065007)
TraesCS1B03G0564700	0.872099	55	0.732144	58	1.25882	87	2.60419	211	2.22935	170	2.38068	188	0.00308488	-0.8012	Down	--	--	--	--	--	--	--	Pentapeptide repeats (8 copies)	Thylakoid lumenal 17.4 kDa protein, chloroplastic OS=Arabidopsis thaliana OX=3702 GN=TL17 PE=1 SV=2	S	Function unknown	thylakoid lumenal 17.4 kDa protein, chloroplastic-like [Aegilops tauschii subsp. tauschii]	--
TraesCS3B03G0765900	0.793194	144	0.567072	129	1.10994	220	3.05705	715	1.35553	299	1.70676	388	0.00223952	-0.796911	Down	--	--	Biological Process: regulation of photomorphogenesis (GO:0010099);;	--	--	--	--	--	--	S	Function unknown	unnamed protein product [Triticum aestivum]	biological process: biological regulation (GO:0065007)
TraesCS2B03G0430900	2.12453	254	0.934589	140	1.04054	136	5.84173	899	1.59625	232	1.98116	296	0.00123182	-0.796171	Down	[J]	Translation, ribosomal structure and biogenesis	Biological Process: pseudouridine synthesis (GO:0001522);; Molecular Function: RNA binding (GO:0003723);; Biological Process: RNA processing (GO:0006396);; Molecular Function: pseudouridine synthase activity (GO:0009982);;	K11131|1.3e-268|ats:109760296|K11131 H/ACA ribonucleoprotein complex subunit 4 [EC:5.4.99.-] | (RefSeq) LOC109760296; H/ACA ribonucleoprotein complex subunit 4-like	Ribosome biogenesis in eukaryotes (ko03008)	[J]	Translation, ribosomal structure and biogenesis	DKCLD (NUC011) domain	H/ACA ribonucleoprotein complex subunit 4 OS=Arabidopsis thaliana OX=3702 GN=CBF5 PE=1 SV=1	J	Translation, ribosomal structure and biogenesis	unnamed protein product [Triticum aestivum]	biological process: metabolic process (GO:0008152);; biological process: cellular process (GO:0009987);; molecular function: binding (GO:0005488);; molecular function: catalytic activity (GO:0003824)
TraesCS5A03G0801600	0.900013	77	0.765344	82	0.829082	77	3.47278	382	1.23972	129	1.12965	121	0.00103681	-0.793433	Down	--	--	Cellular Component: nucleus (GO:0005634);;	K10752|2.2e-203|ats:109736338|K10752 histone-binding protein RBBP4 | (RefSeq) LOC109736338; histone-binding protein MSI1-like	--	[B]	Chromatin structure and dynamics	WD domain, G-beta repeat	Histone-binding protein MSI1 OS=Arabidopsis thaliana OX=3702 GN=MSI1 PE=1 SV=1	B	Chromatin structure and dynamics	unnamed protein product [Triticum turgidum subsp. durum]	cellular component: cell (GO:0005623);; cellular component: organelle (GO:0043226);; cellular component: cell part (GO:0044464)
TraesCS2A03G0442300LC	2.65319	73	1.56437	54	2.07091	62	5.94325	211	3.15045	106	3.42255	118	0.000241469	-0.793324	Down	--	--	--	--	--	--	--	--	--	--	--	--	--
TraesCS1D03G0027100	1.02331	80	0.398711	39	0.248376	21	4.66562	466	0.718464	68	0.90488	88	0.00419661	-0.790962	Down	[C]	Energy production and conversion	Molecular Function: FMN binding (GO:0010181);; Molecular Function: oxidoreductase activity (GO:0016491);;	K05894|3.8e-215|ats:109759343|K05894 12-oxophytodienoic acid reductase [EC:1.3.1.42] | (RefSeq) LOC109759343; putative 12-oxophytodienoate reductase 5	alpha-Linolenic acid metabolism (ko00592)	[CR]	Energy production and conversion;; General function prediction only	NADH:flavin oxidoreductase / NADH oxidase family	Putative 12-oxophytodienoate reductase 5 OS=Oryza sativa subsp. japonica OX=39947 GN=OPR5 PE=2 SV=1	C	Energy production and conversion	putative 12-oxophytodienoate reductase 5 [Aegilops tauschii subsp. tauschii]	molecular function: binding (GO:0005488);; molecular function: catalytic activity (GO:0003824)
TraesCS2B03G1209500	3.22562	304	2.28384	269	2.93827	301	6.12327	743	7.02	801	5.07008	597	0.00250482	-0.790364	Down	--	--	Molecular Function: DNA binding (GO:0003677);; Cellular Component: nucleus (GO:0005634);;	K12133|7.9e-31|ppp:112280611|K12133 MYB-related transcription factor LHY | (RefSeq) uncharacterized protein LOC112280611	Circadian rhythm - plant (ko04712)	[O]	Posttranslational modification, protein turnover, chaperones	Myb-like DNA-binding domain	Protein REVEILLE 7 OS=Arabidopsis thaliana OX=3702 GN=RVE7 PE=2 SV=1	K	Transcription	protein REVEILLE 7-like [Aegilops tauschii subsp. tauschii]	molecular function: binding (GO:0005488);; cellular component: cell (GO:0005623);; cellular component: organelle (GO:0043226);; cellular component: cell part (GO:0044464)
TraesCS3D03G0964400	0.658392	103	0.470302	92	0.409915	71	4.52957	906	0.722788	137	0.62092	121	0.00440019	-0.788781	Down	[P]	Inorganic ion transport and metabolism	Molecular Function: potassium ion transmembrane transporter activity (GO:0015079);; Cellular Component: integral component of membrane (GO:0016021);;	K03549|0.0e+00|ats:109757000|K03549 KUP system potassium uptake protein | (RefSeq) LOC109757000; potassium transporter 5-like	--	--	--	K+ potassium transporter	Potassium transporter 5 OS=Oryza sativa subsp. japonica OX=39947 GN=HAK5 PE=2 SV=2	P	Inorganic ion transport and metabolism	potassium transporter 5-like [Aegilops tauschii subsp. tauschii]	biological process: localization (GO:0051179);; molecular function: transporter activity (GO:0005215);; cellular component: membrane (GO:0016020);; cellular component: membrane part (GO:0044425)
TraesCS2D03G0285000	0.570334	75	0.46363	77	0.630814	93	3.14858	545	0.851145	137	0.760016	127	0.00368633	-0.781525	Down	[E]	Amino acid transport and metabolism	Molecular Function: serine-type carboxypeptidase activity (GO:0004185);;	K16297|1.5e-231|ats:109758058|K16297 serine carboxypeptidase-like clade II [EC:3.4.16.-] | (RefSeq) LOC109758058; serine carboxypeptidase II-3	--	[OE]	Posttranslational modification, protein turnover, chaperones;; Amino acid transport and metabolism	Serine carboxypeptidase	Serine carboxypeptidase II-3 OS=Hordeum vulgare OX=4513 GN=CXP;2-3 PE=2 SV=1	O	Posttranslational modification, protein turnover, chaperones	serine carboxypeptidase II-3 [Aegilops tauschii subsp. tauschii]	biological process: metabolic process (GO:0008152);; molecular function: catalytic activity (GO:0003824)
TraesCS3D03G0070400	1.95232	140	1.74182	156	1.18956	93	16.3387	1501	1.93507	168	2.34995	210	0.00474686	-0.780063	Down	--	--	Molecular Function: aspartic-type endopeptidase activity (GO:0004190);;	K22683|4.3e-06|pvu:PHAVU_003G028600g|K22683 aspartyl protease family protein [EC:3.4.23.-] | (RefSeq) hypothetical protein	--	--	--	Xylanase inhibitor C-terminal	Chitinase CLP OS=Oryza sativa subsp. japonica OX=39947 GN=CLP PE=1 SV=1	O	Posttranslational modification, protein turnover, chaperones	basic 7S globulin-like [Aegilops tauschii subsp. tauschii]	biological process: metabolic process (GO:0008152);; molecular function: catalytic activity (GO:0003824)
TraesCS1B03G0418900	0.279469	51	0.007849	2	0.019998	5	1.30243	299	0.461294	100	0.611065	138	0.00212682	-0.768071	Down	--	--	Molecular Function: thiol-dependent ubiquitin-specific protease activity (GO:0004843);; Biological Process: ubiquitin-dependent protein catabolic process (GO:0006511);; Biological Process: protein deubiquitination (GO:0016579);;	K21343|1.7e-198|hbr:110655635|K21343 ubiquitin carboxyl-terminal hydrolase 15 [EC:3.4.19.12] | (RefSeq) ubiquitin carboxyl-terminal hydrolase 8 isoform X1	--	[O]	Posttranslational modification, protein turnover, chaperones	Ubiquitin carboxyl-terminal hydrolase	Ubiquitin carboxyl-terminal hydrolase 10 OS=Arabidopsis thaliana OX=3702 GN=UBP10 PE=2 SV=2	O	Posttranslational modification, protein turnover, chaperones	unnamed protein product [Triticum turgidum subsp. durum]	biological process: metabolic process (GO:0008152);; molecular function: catalytic activity (GO:0003824);; biological process: cellular process (GO:0009987)
NewGene_12373	0.620915	57	0.864092	109	0.547024	54	2.09455	237	1.67335	184	1.23272	153	0.00422685	-0.765666	Down	--	--	--	--	--	--	--	--	--	--	--	--	--
TraesCS5D03G0668600	0.261857	31	0.217628	33	0.212694	28	0.630534	96	0.407566	59	0.432758	64	0.00198497	-0.765427	Down	--	--	Biological Process: reproduction (GO:0000003);; Cellular Component: nuclear chromosome (GO:0000228);; Biological Process: nuclear division (GO:0000280);; Cellular Component: chromatin (GO:0000785);; Cellular Component: condensed chromosome (GO:0000793);; Cellular Component: condensed nuclear chromosome (GO:0000794);; Biological Process: developmental process involved in reproduction (GO:0003006);…	K03294|5.8e-19|apro:F751_6501|K03294 basic amino acid/polyamine antiporter, APA family | (RefSeq) putative amino acid permease YfnA	--	[B]	Chromatin structure and dynamics	HORMA domain	Meiosis-specific protein PAIR2 OS=Oryza sativa subsp. japonica OX=39947 GN=PAIR2 PE=2 SV=1	B	Chromatin structure and dynamics	meiosis-specific protein PAIR2 [Aegilops tauschii subsp. tauschii]	biological process: reproduction (GO:0000003);; cellular component: cell (GO:0005623);; cellular component: organelle (GO:0043226);; cellular component: organelle part (GO:0044422);; cellular component: cell part (GO:0044464);; biological process: cellular process (GO:0009987);; biological process: cellular component organization or biogenesis (GO:0071840);; cellular component: membrane-enclosed …
TraesCS6D03G0508600	1.46559	62	1.00796	53	0.63817	29	2.50845	135	1.59505	81	2.09848	110	0.00278754	-0.7482	Down	[J]	Translation, ribosomal structure and biogenesis	Molecular Function: structural constituent of ribosome (GO:0003735);; Cellular Component: ribosome (GO:0005840);; Biological Process: translation (GO:0006412);;	K02949|3.2e-89|ats:109778153|K02949 small subunit ribosomal protein S11e | (RefSeq) LOC109778153; 40S ribosomal protein S11-like	Ribosome (ko03010)	[J]	Translation, ribosomal structure and biogenesis	Ribosomal_S17 N-terminal	40S ribosomal protein S11 OS=Euphorbia esula OX=3993 GN=RPS11 PE=2 SV=1	J	Translation, ribosomal structure and biogenesis	40S ribosomal protein S11-like [Aegilops tauschii subsp. tauschii]	molecular function: structural molecule activity (GO:0005198);; cellular component: cell (GO:0005623);; cellular component: macromolecular complex (GO:0032991);; cellular component: organelle (GO:0043226);; cellular component: cell part (GO:0044464);; biological process: metabolic process (GO:0008152);; biological process: cellular process (GO:0009987)
TraesCS5D03G0217800LC	0.604113	100	0.253772	53	0.293069	53	2.61219	553	0.4517	90	0.499049	103	0.00688348	-0.746345	Down	--	--	Cellular Component: nucleus (GO:0005634);; Biological Process: regulation of transcription, DNA-templated (GO:0006355);; Molecular Function: zinc ion binding (GO:0008270);;	K13963|5.2e-99|vra:111242705|K13963 serpin B | (RefSeq) uncharacterized protein LOC111242705	--	--	--	MULE transposase domain	Protein FAR1-RELATED SEQUENCE 5 OS=Arabidopsis thaliana OX=3702 GN=FRS5 PE=1 SV=1	S	Function unknown	protein FAR1-RELATED SEQUENCE 5-like [Aegilops tauschii subsp. tauschii]	cellular component: cell (GO:0005623);; cellular component: organelle (GO:0043226);; cellular component: cell part (GO:0044464);; biological process: biological regulation (GO:0065007);; molecular function: binding (GO:0005488)
TraesCS5D03G0097800	1.49014	125	1.13119	119	0.752374	69	15.3938	1658	1.23272	125	1.53975	161	0.00613951	-0.73659	Down	[IR]	Lipid transport and metabolism;; General function prediction only	Molecular Function: hydrolase activity, acting on ester bonds (GO:0016788);;	K10691|1.2e-41|ats:109762802|K10691 E3 ubiquitin-protein ligase UBR4 [EC:2.3.2.27] | (RefSeq) LOC109762802; auxin transport protein BIG	--	--	--	GDSL-like Lipase/Acylhydrolase	GDSL esterase/lipase At1g71250 OS=Arabidopsis thaliana OX=3702 GN=At1g71250 PE=2 SV=1	L	Replication, recombination and repair	GDSL esterase/lipase At5g55050-like [Aegilops tauschii subsp. tauschii]	molecular function: catalytic activity (GO:0003824)
TraesCS6A03G0607400	1.50059	113	0.712293	67	0.497972	41	3.37884	327	1.16358	106	1.22186	115	0.00363661	-0.734277	Down	--	--	Biological Process: mitochondrial RNA metabolic process (GO:0000959);; Molecular Function: molecular_function (GO:0003674);; Molecular Function: nucleic acid binding (GO:0003676);; Molecular Function: RNA binding (GO:0003723);; Molecular Function: mRNA binding (GO:0003729);; Molecular Function: catalytic activity (GO:0003824);; Molecular Function: nuclease activity (GO:0004518);; Molecular Functi…	--	--	[R]	General function prediction only	PPR repeat family	Pentatricopeptide repeat-containing protein At2g18520, mitochondrial OS=Arabidopsis thaliana OX=3702 GN=At2g18520 PE=1 SV=1	S	Function unknown	pentatricopeptide repeat-containing protein At4g36680, mitochondrial-like [Aegilops tauschii subsp. tauschii]	biological process: metabolic process (GO:0008152);; biological process: cellular process (GO:0009987);; molecular function: binding (GO:0005488);; molecular function: catalytic activity (GO:0003824);; cellular component: cell (GO:0005623);; cellular component: cell part (GO:0044464);; cellular component: organelle (GO:0043226);; cellular component: membrane (GO:0016020)
TraesCS7D03G0709100	2.16549	151	1.46995	128	1.01845	77	4.27241	382	2.17639	183	2.14956	187	0.00025787	-0.733483	Down	--	--	--	K14561|4.2e-164|ats:109743177|K14561 U3 small nucleolar ribonucleoprotein protein IMP4 | (RefSeq) LOC109743177; U3 small nucleolar ribonucleoprotein protein IMP4	Ribosome biogenesis in eukaryotes (ko03008)	[A]	RNA processing and modification	Brix domain	--	--	--	U3 small nucleolar ribonucleoprotein protein IMP4 [Aegilops tauschii subsp. tauschii]	--
TraesCS2D03G0757000	1.51401	80	0.732684	49	0.685886	40	3.86359	261	2.0272	129	0.933897	62	0.00614784	-0.732125	Down	--	--	--	K13459|1.9e-08|hbr:110673008|K13459 disease resistance protein RPS2 | (RefSeq) probable disease resistance protein At5g63020	Plant-pathogen interaction (ko04626)	--	--	--	Disease resistance protein Pik-1 OS=Oryza sativa subsp. japonica OX=39947 GN=PIK-1 PE=1 SV=1	--	--	uncharacterized protein LOC109734222 [Aegilops tauschii subsp. tauschii]	--
TraesCS5D03G0249100	2.68626	185	1.59075	138	2.1657	163	8.99297	798	2.3003	193	3.32349	285	0.00313677	-0.732013	Down	--	--	--	--	--	--	--	--	--	S	Function unknown	spore wall protein 2-like isoform X1 [Aegilops tauschii subsp. tauschii]	--
TraesCS3D03G0606900	4.99217	328	5.22444	430	4.09781	293	57.8971	4895	4.59632	366	7.65143	628	0.00713421	-0.732	Down	[G]	Carbohydrate transport and metabolism	Molecular Function: chitinase activity (GO:0004568);; Biological Process: carbohydrate metabolic process (GO:0005975);; Biological Process: chitin catabolic process (GO:0006032);; Molecular Function: chitin binding (GO:0008061);; Biological Process: cell wall macromolecule catabolic process (GO:0016998);;	K20547|1.4e-192|ats:109732393|K20547 basic endochitinase B [EC:3.2.1.14] | (RefSeq) LOC109732393; basic endochitinase A-like	Amino sugar and nucleotide sugar metabolism (ko00520);; MAPK signaling pathway - plant (ko04016)	[R]	General function prediction only	Chitinase class I	26 kDa endochitinase 1 OS=Hordeum vulgare OX=4513 PE=2 SV=4	S	Function unknown	basic endochitinase A-like [Aegilops tauschii subsp. tauschii]	molecular function: catalytic activity (GO:0003824);; biological process: metabolic process (GO:0008152);; molecular function: binding (GO:0005488);; biological process: cellular process (GO:0009987)
TraesCS5B03G1123800	0.366483	65	0.105608	24	0.339803	66	0.7333	168	0.572331	123	0.64813	144	0.00832026	-0.727172	Down	--	--	Molecular Function: nucleic acid binding (GO:0003676);; Biological Process: gene silencing by RNA (GO:0031047);;	K11593|0.0e+00|ats:109772967|K11593 eukaryotic translation initiation factor 2C | (RefSeq) LOC109772967; protein argonaute MEL1-like isoform X1	--	[J]	Translation, ribosomal structure and biogenesis	Piwi domain	Protein argonaute MEL1 OS=Oryza sativa subsp. japonica OX=39947 GN=MEL1 PE=2 SV=1	J	Translation, ribosomal structure and biogenesis	protein argonaute MEL1-like isoform X1 [Aegilops tauschii subsp. tauschii]	molecular function: binding (GO:0005488);; biological process: cellular process (GO:0009987);; biological process: single-organism process (GO:0044699);; biological process: biological regulation (GO:0065007)
TraesCS2A03G0177200	0.434129	37	0.208415	22	0.554225	51	1.38344	151	0.832642	86	0.695321	74	0.00766933	-0.725679	Down	--	--	--	--	--	--	--	--	--	O	Posttranslational modification, protein turnover, chaperones	unnamed protein product [Triticum turgidum subsp. durum]	--
TraesCS3B03G0852200	1.96954	176	0.734161	82	0.978774	95	2.65123	305	2.0072	217	2.20217	246	0.00381477	-0.725278	Down	[C]	Energy production and conversion	Molecular Function: hydrolase activity, acting on carbon-nitrogen (but not peptide) bonds, in linear amides (GO:0016811);;	K01455|1.6e-260|ats:109753725|K01455 formamidase [EC:3.5.1.49] | (RefSeq) uncharacterized protein LOC109753725	Cyanoamino acid metabolism (ko00460);; Glyoxylate and dicarboxylate metabolism (ko00630);; Nitrogen metabolism (ko00910);; Carbon metabolism (ko01200)	--	--	Acetamidase/Formamidase family	--	C	Energy production and conversion	uncharacterized protein LOC109753725 [Aegilops tauschii subsp. tauschii]	molecular function: catalytic activity (GO:0003824)
NewGene_21356	0.405446	73	0.122159	28	0.153996	30	0.900081	208	0.285194	62	0.345381	78	0.00640049	-0.725008	Down	--	--	--	--	--	--	--	--	--	--	--	--	--
TraesCS4D03G0702400	1.40838	174	0.912726	142	1.04926	142	2.78896	444	1.8294	274	1.5352	238	0.000466718	-0.719956	Down	--	--	--	--	--	--	--	Plant protein of unknown function (DUF936)	--	S	Function unknown	uncharacterized protein LOC109779591 [Aegilops tauschii subsp. tauschii]	--
TraesCS6A03G0972400	0.68675	51	0.396531	35	0.254432	21	1.42786	132	0.566076	50	0.723479	66	0.00355096	-0.718502	Down	--	--	Biological Process: interstrand cross-link repair (GO:0036297);; Cellular Component: Fanconi anaemia nuclear complex (GO:0043240);;	--	--	--	--	Fanconi anemia group F protein (FANCF)	--	S	Function unknown	unnamed protein product [Triticum turgidum subsp. durum]	biological process: metabolic process (GO:0008152);; biological process: cellular process (GO:0009987);; biological process: response to stimulus (GO:0050896);; cellular component: cell (GO:0005623);; cellular component: membrane-enclosed lumen (GO:0031974);; cellular component: macromolecular complex (GO:0032991);; cellular component: organelle (GO:0043226);; cellular component: organelle part (…
TraesCS5A03G0207900	2.23646	179	1.22604	123	1.35259	118	4.8916	505	2.20765	215	1.91804	192	0.00038513	-0.717668	Down	[A]	RNA processing and modification	Molecular Function: catalytic activity (GO:0003824);; Cellular Component: nucleolus (GO:0005730);; Biological Process: RNA processing (GO:0006396);; Biological Process: ribosome biogenesis (GO:0042254);;	K11108|3.5e-211|ats:109770367|K11108 RNA 3'-terminal phosphate cyclase-like protein | (RefSeq) LOC109770367; probable RNA 3'-terminal phosphate cyclase-like protein	Ribosome biogenesis in eukaryotes (ko03008)	[A]	RNA processing and modification	RNA 3'-terminal phosphate cyclase	Probable RNA 3'-terminal phosphate cyclase-like protein OS=Arabidopsis thaliana OX=3702 GN=At5g22100 PE=2 SV=1	A	RNA processing and modification	unnamed protein product [Triticum turgidum subsp. durum]	molecular function: catalytic activity (GO:0003824);; cellular component: cell (GO:0005623);; cellular component: organelle (GO:0043226);; cellular component: organelle part (GO:0044422);; cellular component: cell part (GO:0044464);; biological process: metabolic process (GO:0008152);; biological process: cellular process (GO:0009987);; biological process: cellular component organization or bioge…
TraesCS4D03G0545700	1.0275	99	0.65582	79	0.669289	70	2.42667	301	0.955318	112	1.06963	129	0.000419663	-0.715795	Down	--	--	Molecular Function: hydrolase activity, hydrolyzing O-glycosyl compounds (GO:0004553);; Biological Process: carbohydrate metabolic process (GO:0005975);;	K19891|1.1e-67|atr:18423853|K19891 glucan endo-1,3-beta-glucosidase 1/2/3 [EC:3.2.1.39] | (RefSeq) glucan endo-1,3-beta-glucosidase 3	Starch and sucrose metabolism (ko00500)	--	--	Glycosyl hydrolases family 17	Glucan endo-1,3-beta-glucosidase 10 OS=Arabidopsis thaliana OX=3702 GN=At5g42100 PE=2 SV=1	G	Carbohydrate transport and metabolism	glucan endo-1,3-beta-glucosidase 10-like [Aegilops tauschii subsp. tauschii]	molecular function: catalytic activity (GO:0003824);; biological process: metabolic process (GO:0008152)
TraesCS2D03G1310200	1.85524	224	1.36483	207	2.13409	281	5.41479	842	2.37349	348	3.33738	504	0.00325725	-0.715173	Down	--	--	--	--	--	--	--	--	--	--	--	uncharacterized protein LOC109759512 [Aegilops tauschii subsp. tauschii]	--
TraesCS5D03G0400500	0.921727	92	0.662408	83	0.660016	72	1.67915	215	1.4574	175	1.12174	139	0.00308606	-0.713494	Down	[O]	Posttranslational modification, protein turnover, chaperones	Molecular Function: peptidyl-prolyl cis-trans isomerase activity (GO:0003755);;	K14826|1.0e-222|ats:109787647|K14826 FK506-binding nuclear protein [EC:5.2.1.8] | (RefSeq) LOC109787647; peptidyl-prolyl cis-trans isomerase FKBP43-like isoform X1	--	[O]	Posttranslational modification, protein turnover, chaperones	FKBP-type peptidyl-prolyl cis-trans isomerase	Peptidyl-prolyl cis-trans isomerase FKBP43 OS=Arabidopsis thaliana OX=3702 GN=FKBP43 PE=2 SV=1	O	Posttranslational modification, protein turnover, chaperones	peptidyl-prolyl cis-trans isomerase FKBP43-like isoform X2 [Aegilops tauschii subsp. tauschii]	molecular function: catalytic activity (GO:0003824)
TraesCS3A03G0663900	3.69791	249	7.20578	608	8.58866	630	123.82	10743	7.37897	603	15.0421	1267	0.00619694	-0.709676	Down	[G]	Carbohydrate transport and metabolism	Molecular Function: chitinase activity (GO:0004568);; Biological Process: carbohydrate metabolic process (GO:0005975);; Biological Process: chitin catabolic process (GO:0006032);; Molecular Function: chitin binding (GO:0008061);; Biological Process: cell wall macromolecule catabolic process (GO:0016998);;	K20547|2.6e-183|ats:109756801|K20547 basic endochitinase B [EC:3.2.1.14] | (RefSeq) LOC109756801; 26 kDa endochitinase 1-like	Amino sugar and nucleotide sugar metabolism (ko00520);; MAPK signaling pathway - plant (ko04016)	[R]	General function prediction only	Chitinase class I	26 kDa endochitinase 1 OS=Hordeum vulgare OX=4513 PE=2 SV=4	S	Function unknown	chitinase [Triticum aestivum]	molecular function: catalytic activity (GO:0003824);; biological process: metabolic process (GO:0008152);; molecular function: binding (GO:0005488);; biological process: cellular process (GO:0009987)
TraesCS4D03G0541800	4.27375	256	3.26556	245	3.7675	246	10.3068	795	5.23545	380	5.35074	401	0.000245983	-0.70611	Down	--	--	--	--	--	--	--	--	--	--	--	ABC transporter F family member 4 [Aegilops tauschii subsp. tauschii]	--
TraesCS7A03G0898000	4.92653	338	3.8906	335	2.64262	198	6.68596	590	7.97743	664	7.38223	634	0.00742164	-0.706068	Down	[C]	Energy production and conversion	--	K11168|1.4e-181|ats:109765638|K11168 dehydrogenase/reductase SDR family member 12 [EC:1.1.-.-] | (RefSeq) LOC109765638; dehydrogenase/reductase SDR family member 12	--	[Q]	Secondary metabolites biosynthesis, transport and catabolism	short chain dehydrogenase	Protochlorophyllide reductase, chloroplastic OS=Marchantia paleacea OX=56867 GN=PORA PE=2 SV=1	Q	Secondary metabolites biosynthesis, transport and catabolism	Dehydrogenase/reductase SDR family member 12 [Triticum urartu]	--
TraesCS1A03G0407300	1.06162	107	0.586218	74	0.721079	79	1.84901	239	1.08265	132	1.36229	171	0.00139991	-0.705475	Down	--	--	--	K22762|9.1e-176|ats:109758729|K22762 desumoylating isopeptidase 1 [EC:3.4.-.-] | (RefSeq) LOC109758729; uncharacterized protein KIAA0754-like	--	[S]	Function unknown	PPPDE putative peptidase domain	--	S	Function unknown	unnamed protein product [Triticum turgidum subsp. durum]	--
TraesCS4A03G0686300	2.35922	91	0.444821	34	0.582512	35	3.71053	235	1.06182	69	1.88693	104	0.00859152	-0.699915	Down	--	--	--	--	--	--	--	Ankyrin repeats (many copies)	--	S	Function unknown	uncharacterized protein LOC109753885 [Aegilops tauschii subsp. tauschii]	--
NewGene_21708	0.421837	61	0.770151	139	0.576614	91	2.22007	412	1.14739	201	0.928686	168	0.00951074	-0.696337	Down	--	--	Cellular Component: extracellular space (GO:0005615);;	--	--	--	--	--	--	V	Defense mechanisms	Protein H2A.6 [Triticum urartu]	cellular component: extracellular region (GO:0005576);; cellular component: extracellular region part (GO:0044421)
TraesCS1A03G0407200	0.841453	70	0.458254	48	0.681984	62	1.9205	206	0.898851	91	0.961059	100	0.00213883	-0.694993	Down	[J]	Translation, ribosomal structure and biogenesis	Molecular Function: RNA binding (GO:0003723);; Molecular Function: tyrosine-tRNA ligase activity (GO:0004831);; Molecular Function: ATP binding (GO:0005524);; Biological Process: tyrosyl-tRNA aminoacylation (GO:0006437);;	K01866|4.9e-277|ats:109758727|K01866 tyrosyl-tRNA synthetase [EC:6.1.1.1] | (RefSeq) LOC109758727; tyrosine--tRNA ligase, chloroplastic/mitochondrial	Aminoacyl-tRNA biosynthesis (ko00970)	[J]	Translation, ribosomal structure and biogenesis	tRNA synthetases class I (W and Y)	Tyrosine--tRNA ligase, chloroplastic/mitochondrial OS=Arabidopsis thaliana OX=3702 GN=EMB2768 PE=2 SV=1	J	Translation, ribosomal structure and biogenesis	tyrosine--tRNA ligase, chloroplastic/mitochondrial [Aegilops tauschii subsp. tauschii]	molecular function: binding (GO:0005488);; molecular function: catalytic activity (GO:0003824);; biological process: metabolic process (GO:0008152);; biological process: cellular process (GO:0009987);; biological process: single-organism process (GO:0044699)
TraesCS2A03G1335500	1.36364	98	1.82377	163	1.0257	80	6.1398	564	2.17399	188	1.78879	160	0.00859372	-0.692895	Down	--	--	Molecular Function: peroxidase activity (GO:0004601);; Cellular Component: extracellular region (GO:0005576);; Biological Process: response to oxidative stress (GO:0006979);; Molecular Function: heme binding (GO:0020037);; Biological Process: hydrogen peroxide catabolic process (GO:0042744);; Molecular Function: metal ion binding (GO:0046872);;	K00430|8.0e-191|ats:109747442|K00430 peroxidase [EC:1.11.1.7] | (RefSeq) LOC109747442; cationic peroxidase SPC4-like	Phenylpropanoid biosynthesis (ko00940)	--	--	Peroxidase	Cationic peroxidase SPC4 OS=Sorghum bicolor OX=4558 GN=Sb03g046810 PE=1 SV=2	Q	Secondary metabolites biosynthesis, transport and catabolism	Peroxidase 12 [Triticum urartu]	biological process: metabolic process (GO:0008152);; biological process: cellular process (GO:0009987);; biological process: single-organism process (GO:0044699);; biological process: response to stimulus (GO:0050896);; biological process: detoxification (GO:0098754);; molecular function: catalytic activity (GO:0003824);; molecular function: antioxidant activity (GO:0016209);; cellular component:…
TraesCS4D03G0545600	3.40494	58	1.93013	41	2.52292	47	9.0592	197	3.0076	62	3.90409	83	0.00378055	-0.692239	Down	--	--	Cellular Component: nucleosome (GO:0000786);; Molecular Function: DNA binding (GO:0003677);; Cellular Component: nucleus (GO:0005634);; Biological Process: nucleosome assembly (GO:0006334);; Cellular Component: host cell nucleus (GO:0042025);; Molecular Function: protein heterodimerization activity (GO:0046982);;	K11254|7.1e-50|adu:107458448|K11254 histone H4 | (RefSeq) histone H4	--	[B]	Chromatin structure and dynamics	Centromere kinetochore component CENP-T histone fold	Histone H4 variant TH011 OS=Triticum aestivum OX=4565 PE=3 SV=2	B	Chromatin structure and dynamics	PREDICTED: uncharacterized protein LOC107825453 [Nicotiana tabacum]	cellular component: cell (GO:0005623);; cellular component: macromolecular complex (GO:0032991);; cellular component: organelle (GO:0043226);; cellular component: organelle part (GO:0044422);; cellular component: cell part (GO:0044464);; molecular function: binding (GO:0005488);; biological process: cellular process (GO:0009987);; biological process: cellular component organization or biogenesis …
TraesCS7B03G0643600	13.3634	457	8.92088	382	13.6343	509	34.9772	1681	13.8804	581	20.1627	871	0.00349318	-0.688562	Down	[J]	Translation, ribosomal structure and biogenesis	Molecular Function: RNA binding (GO:0003723);; Molecular Function: zinc ion binding (GO:0008270);;	K12885|5.6e-87|ats:109742847|K12885 heterogeneous nuclear ribonucleoprotein G | (RefSeq) LOC109742847; glycine-rich RNA-binding protein RZ1A	Spliceosome (ko03040)	[R]	General function prediction only	RNA recognition motif. (a.k.a. RRM, RBD, or RNP domain)	Glycine-rich RNA-binding protein RZ1A OS=Arabidopsis thaliana OX=3702 GN=RZ1A PE=1 SV=1	A	RNA processing and modification	glycine-rich RNA-binding protein RZ1A [Aegilops tauschii subsp. tauschii]	molecular function: binding (GO:0005488)
TraesCS2D03G1002600	0.646739	48	0.426248	40	0.558649	45	1.19158	114	0.98023	88	0.9661	90	0.00680677	-0.68717	Down	[J]	Translation, ribosomal structure and biogenesis	Molecular Function: RNA binding (GO:0003723);; Molecular Function: mRNA binding (GO:0003729);; Cellular Component: chloroplast (GO:0009507);; Cellular Component: chloroplast thylakoid membrane (GO:0009535);; Biological Process: regulation of RNA metabolic process (GO:0051252);; Biological Process: chloroplast rRNA processing (GO:1901259);; Cellular Component: ribonucleoprotein complex (GO:1990904…	K11294|4.0e-26|ats:109757735|K11294 nucleolin | (RefSeq) LOC109757735; RNA-binding protein CP33, chloroplastic-like	--	[R]	General function prediction only	RNA recognition motif. (a.k.a. RRM, RBD, or RNP domain)	33 kDa ribonucleoprotein, chloroplastic OS=Nicotiana sylvestris OX=4096 PE=1 SV=1	A	RNA processing and modification	33 kDa ribonucleoprotein, chloroplastic [Aegilops tauschii subsp. tauschii]	molecular function: binding (GO:0005488);; cellular component: cell (GO:0005623);; cellular component: organelle (GO:0043226);; cellular component: cell part (GO:0044464);; cellular component: membrane (GO:0016020);; cellular component: organelle part (GO:0044422);; biological process: biological regulation (GO:0065007);; biological process: metabolic process (GO:0008152);; biological process: ce…
TraesCS7A03G0721400	1.32548	135	0.771493	99	0.836578	93	3.46164	454	1.14063	141	1.20745	154	0.00232382	-0.686834	Down	--	--	--	--	--	--	--	--	--	S	Function unknown	unnamed protein product [Triticum turgidum subsp. durum]	--
TraesCS3A03G0820100	10.7795	648	8.29312	624	15.0768	986	36.4971	2825	14.6309	1066	24.9919	1878	0.00919271	-0.686351	Down	--	--	--	--	--	--	--	--	--	--	--	hypothetical protein TRIUR3_31670 [Triticum urartu]	--
TraesCS5B03G1093800	0.258815	29	0.415087	58	0.706888	85	6.73874	957	0.616493	83	0.948502	131	0.00958362	-0.683687	Down	[G]	Carbohydrate transport and metabolism	Molecular Function: hydrolase activity, hydrolyzing O-glycosyl compounds (GO:0004553);; Biological Process: carbohydrate metabolic process (GO:0005975);;	K01181|1.1e-45|nta:107811288|K01181 endo-1,4-beta-xylanase [EC:3.2.1.8] | (RefSeq) probable endo-1,4-beta-xylanase C	--	--	--	Glycosyl hydrolase family 10	Endo-1,4-beta-xylanase 1 OS=Arabidopsis thaliana OX=3702 GN=XYN1 PE=1 SV=1	G	Carbohydrate transport and metabolism	unnamed protein product [Triticum turgidum subsp. durum]	molecular function: catalytic activity (GO:0003824);; biological process: metabolic process (GO:0008152)
TraesCS1A03G0761600	1.00396	52	0.666214	43	0.534726	30	2.34972	155	0.943871	59	0.972887	63	0.00319926	-0.683079	Down	--	--	Cellular Component: nucleosome (GO:0000786);; Molecular Function: DNA binding (GO:0003677);; Cellular Component: nucleus (GO:0005634);; Molecular Function: protein heterodimerization activity (GO:0046982);;	K11253|4.4e-86|ats:109767104|K11253 histone H3 | (RefSeq) LOC109767104; histone H3-like	--	[B]	Chromatin structure and dynamics	Core histone H2A/H2B/H3/H4	Histone H3 type 2 OS=Chlamydomonas reinhardtii OX=3055 GN=ch3-II PE=1 SV=1	B	Chromatin structure and dynamics	centromeric histone 3 [Triticum aestivum]	cellular component: cell (GO:0005623);; cellular component: macromolecular complex (GO:0032991);; cellular component: organelle (GO:0043226);; cellular component: organelle part (GO:0044422);; cellular component: cell part (GO:0044464);; molecular function: binding (GO:0005488)
TraesCS2A03G1083200	2.18288	78	1.26422	57	1.23984	49	3.97643	183	2.36551	103	2.05288	92	0.00152739	-0.682299	Down	[O]	Posttranslational modification, protein turnover, chaperones	Molecular Function: structural constituent of ribosome (GO:0003735);; Cellular Component: ribosome (GO:0005840);; Biological Process: translation (GO:0006412);;	K02927|2.9e-70|ats:109773580|K02927 ubiquitin-large subunit ribosomal protein L40e | (RefSeq) LOC109773580; ubiquitin-like	Ribosome (ko03010);; Ubiquitin mediated proteolysis (ko04120)	[J]	Translation, ribosomal structure and biogenesis	Ubiquitin family	Ubiquitin-60S ribosomal protein L40 OS=Brassica rapa subsp. pekinensis OX=51351 PE=2 SV=2	J	Translation, ribosomal structure and biogenesis	ubiquitin-like [Aegilops tauschii subsp. tauschii]	molecular function: structural molecule activity (GO:0005198);; cellular component: cell (GO:0005623);; cellular component: macromolecular complex (GO:0032991);; cellular component: organelle (GO:0043226);; cellular component: cell part (GO:0044464);; biological process: metabolic process (GO:0008152);; biological process: cellular process (GO:0009987)
TraesCS4D03G0373900	0.557447	59	0.321502	43	0.5048	58	1.42433	193	0.694494	89	0.613807	81	0.0045033	-0.680103	Down	--	--	--	K11816|4.0e-58|ats:109783187|K11816 indole-3-pyruvate monooxygenase [EC:1.14.13.168] | (RefSeq) uncharacterized protein LOC109783187	Tryptophan metabolism (ko00380)	--	--	Plant mobile domain	Serine/threonine-protein phosphatase 7 long form homolog OS=Arabidopsis thaliana OX=3702 GN=MAIL3 PE=2 SV=1	S	Function unknown	serine/threonine-protein phosphatase 7 long form homolog [Aegilops tauschii subsp. tauschii]	--
TraesCS4B03G0799100	2.86754	184	1.48892	120	2.52163	176	7.7034	635	2.97528	231	3.12374	250	0.00410066	-0.679795	Down	--	--	Molecular Function: molecular_function (GO:0003674);; Molecular Function: nucleic acid binding (GO:0003676);; Molecular Function: RNA binding (GO:0003723);; Molecular Function: catalytic activity (GO:0003824);; Molecular Function: GTPase activity (GO:0003924);; Molecular Function: binding (GO:0005488);; Cellular Component: cellular_component (GO:0005575);; Cellular Component: intracellular (GO:00…	K14823|4.2e-127|ats:109755310|K14823 rRNA-processing protein EBP2 | (RefSeq) LOC109755310; probable rRNA-processing protein EBP2 homolog	--	[A]	RNA processing and modification	Eukaryotic rRNA processing protein EBP2	Probable rRNA-processing protein EBP2 homolog OS=Arabidopsis thaliana OX=3702 GN=EBP2 PE=1 SV=1	A	RNA processing and modification	probable rRNA-processing protein EBP2 homolog [Aegilops tauschii subsp. tauschii]	molecular function: binding (GO:0005488);; molecular function: catalytic activity (GO:0003824);; cellular component: cell (GO:0005623);; cellular component: cell part (GO:0044464);; cellular component: organelle (GO:0043226);; cellular component: organelle part (GO:0044422);; biological process: metabolic process (GO:0008152);; biological process: cellular process (GO:0009987);; biological proces…
TraesCS3B03G0796700	0.812018	72	0.348196	39	0.594047	57	2.20772	251	0.938662	101	0.636645	71	0.0090481	-0.679737	Down	--	--	Cellular Component: nucleus (GO:0005634);; Biological Process: regulation of transcription, DNA-templated (GO:0006355);; Biological Process: auxin-activated signaling pathway (GO:0009734);;	K14484|3.0e-169|ats:109744737|K14484 auxin-responsive protein IAA | (RefSeq) LOC109744737; auxin-responsive protein IAA6-like isoform X1	Plant hormone signal transduction (ko04075)	--	--	AUX/IAA family	Auxin-responsive protein IAA6 OS=Oryza sativa subsp. japonica OX=39947 GN=IAA6 PE=2 SV=1	K	Transcription	unnamed protein product [Triticum turgidum subsp. durum]	cellular component: cell (GO:0005623);; cellular component: organelle (GO:0043226);; cellular component: cell part (GO:0044464);; biological process: biological regulation (GO:0065007);; biological process: cellular process (GO:0009987);; biological process: signaling (GO:0023052);; biological process: single-organism process (GO:0044699);; biological process: response to stimulus (GO:0050896)
TraesCS5A03G0534200LC	1.39102	68	1.03308	63	1.16008	62	3.11379	195	1.55673	92	1.95652	119	0.00190653	-0.679185	Down	--	--	Molecular Function: nucleic acid binding (GO:0003676);; Molecular Function: zinc ion binding (GO:0008270);;	K17604|2.0e-12|fve:101292441|K17604 zinc finger SWIM domain-containing protein 3 | (RefSeq) protein FAR1-RELATED SEQUENCE 8	--	--	--	FAR1 DNA-binding domain	--	--	--	protein FAR1-RELATED SEQUENCE 5-like [Aegilops tauschii subsp. tauschii]	molecular function: binding (GO:0005488)
NewGene_4627	0.534135	51	0.324244	31	0.283057	30	1.27542	152	0.418706	48	0.532993	61	0.00603772	-0.67771	Down	--	--	--	--	--	--	--	--	--	--	--	--	--
TraesCS7A03G0243000	13.639	1116	7.33677	751	9.54465	845	38.5938	4045	10.6113	1048	13.5051	1375	0.00410005	-0.676533	Down	--	--	Cellular Component: nucleus (GO:0005634);; Biological Process: nucleosome assembly (GO:0006334);;	K11279|9.9e-174|ats:109765550|K11279 nucleosome assembly protein 1-like 1 | (RefSeq) LOC109765550; nucleosome assembly protein 1;1 isoform X1	--	[BD]	Chromatin structure and dynamics;; Cell cycle control, cell division, chromosome partitioning	Nucleosome assembly protein (NAP)	Nucleosome assembly protein 1;1 OS=Oryza sativa subsp. japonica OX=39947 GN=NAP1;1 PE=2 SV=1	--	--	unnamed protein product [Triticum turgidum subsp. durum]	cellular component: cell (GO:0005623);; cellular component: organelle (GO:0043226);; cellular component: cell part (GO:0044464);; biological process: cellular process (GO:0009987);; biological process: cellular component organization or biogenesis (GO:0071840)
TraesCS7D03G0088300	4.24747	303	4.34058	387	5.62314	436	12.8169	1177	8.01911	693	7.76547	692	0.0066163	-0.675456	Down	--	--	Cellular Component: integral component of membrane (GO:0016021);;	--	--	--	--	Protein of unknown function (DUF1218)	--	S	Function unknown	uncharacterized protein LOC109750950 [Aegilops tauschii subsp. tauschii]	cellular component: membrane (GO:0016020);; cellular component: membrane part (GO:0044425)
TraesCS1D03G0730700	2.08	290	1.26084	220	1.9036	289	5.14037	923	1.92477	326	3.1027	541	0.00420308	-0.672953	Down	--	--	--	K14786|1.1e-261|ats:109767270|K14786 protein KRI1 | (RefSeq) LOC109767270; calcium-dependent protein kinase 2-like	--	[J]	Translation, ribosomal structure and biogenesis	KRI1-like family C-terminal	--	J	Translation, ribosomal structure and biogenesis	unnamed protein product [Triticum turgidum subsp. durum]	--
TraesCS5B03G1099900	21.1771	1368	21.5082	1739	18.1827	1278	76.2356	6345	23.1407	1812	27.9441	2258	0.00425543	-0.672255	Down	--	--	Cellular Component: nucleosome (GO:0000786);; Molecular Function: DNA binding (GO:0003677);; Cellular Component: nucleus (GO:0005634);; Biological Process: nucleosome assembly (GO:0006334);; Cellular Component: host cell nucleus (GO:0042025);;	K11275|1.7e-50|ats:109741600|K11275 histone H1/5 | (RefSeq) LOC109741600; histone H1-like	--	--	--	linker histone H1 and H5 family	Histone H1 OS=Triticum aestivum OX=4565 PE=2 SV=2	B	Chromatin structure and dynamics	histone H1 WH1B.1 [Triticum aestivum]	cellular component: cell (GO:0005623);; cellular component: macromolecular complex (GO:0032991);; cellular component: organelle (GO:0043226);; cellular component: organelle part (GO:0044422);; cellular component: cell part (GO:0044464);; molecular function: binding (GO:0005488);; biological process: cellular process (GO:0009987);; biological process: cellular component organization or biogenesis …
TraesCS7A03G1123000LC	8.3125	370	5.35632	298	8.43637	408	21.3623	1223	10.4479	563	10.4413	581	0.00307104	-0.671931	Down	--	--	--	--	--	--	--	--	--	--	--	hypothetical protein D1007_57082 [Hordeum vulgare]	--
TraesCS5B03G0427600	0.771157	75	0.49349	60	0.691212	73	1.4963	187	0.845364	100	1.44362	175	0.00927515	-0.668193	Down	[O]	Posttranslational modification, protein turnover, chaperones	Molecular Function: peptidyl-prolyl cis-trans isomerase activity (GO:0003755);;	K14826|1.3e-217|ats:109787647|K14826 FK506-binding nuclear protein [EC:5.2.1.8] | (RefSeq) LOC109787647; peptidyl-prolyl cis-trans isomerase FKBP43-like isoform X1	--	[O]	Posttranslational modification, protein turnover, chaperones	FKBP-type peptidyl-prolyl cis-trans isomerase	Peptidyl-prolyl cis-trans isomerase FKBP43 OS=Arabidopsis thaliana OX=3702 GN=FKBP43 PE=2 SV=1	O	Posttranslational modification, protein turnover, chaperones	unnamed protein product [Triticum turgidum subsp. durum]	molecular function: catalytic activity (GO:0003824)
TraesCS5D03G0210600	0.684498	167	0.444633	136	0.391204	104	1.94949	611	0.534355	158	0.637866	194	0.0052478	-0.667963	Down	--	--	Biological Process: defense response (GO:0006952);; Molecular Function: ADP binding (GO:0043531);;	K13457|6.8e-107|sbi:8073755|K13457 disease resistance protein RPM1 | (RefSeq) disease resistance protein RPM1	Plant-pathogen interaction (ko04626)	[T]	Signal transduction mechanisms	NB-ARC domain	Disease resistance protein Pik-2 OS=Oryza sativa subsp. japonica OX=39947 GN=PIK-2 PE=3 SV=1	T	Signal transduction mechanisms	disease resistance protein RPM1-like isoform X2 [Aegilops tauschii subsp. tauschii]	biological process: response to stimulus (GO:0050896);; molecular function: binding (GO:0005488)
TraesCS3A03G0568500	0.42731	70	0.202121	41	0.272355	48	1.03008	215	0.370899	73	0.379712	77	0.00585338	-0.666114	Down	--	--	Molecular Function: molecular_function (GO:0003674);; Molecular Function: nucleic acid binding (GO:0003676);; Molecular Function: RNA binding (GO:0003723);; Molecular Function: catalytic activity (GO:0003824);; Molecular Function: nuclease activity (GO:0004518);; Molecular Function: endonuclease activity (GO:0004519);; Molecular Function: binding (GO:0005488);; Cellular Component: cellular_compon…	--	--	--	--	PPR repeat family	--	S	Function unknown	unnamed protein product [Triticum turgidum subsp. durum]	molecular function: binding (GO:0005488);; molecular function: catalytic activity (GO:0003824);; biological process: metabolic process (GO:0008152);; biological process: cellular process (GO:0009987);; cellular component: cell (GO:0005623);; cellular component: cell part (GO:0044464);; cellular component: organelle (GO:0043226)
TraesCS1B03G1123800	1.15477	113	1.01341	125	0.674329	72	2.92102	369	1.11006	132	1.34583	165	0.00247027	-0.665831	Down	--	--	Cellular Component: cellular_component (GO:0005575);; Cellular Component: intracellular (GO:0005622);; Cellular Component: cell (GO:0005623);; Cellular Component: nucleus (GO:0005634);; Cellular Component: nucleolus (GO:0005730);; Biological Process: biological_process (GO:0008150);; Biological Process: regulation of cell death (GO:0010941);; Cellular Component: membrane-enclosed lumen (GO:003197…	K14775|4.5e-216|ats:109755919|K14775 ribosome biogenesis protein UTP30 | (RefSeq) LOC109755919; ribosomal L1 domain-containing protein 1-like	--	[S]	Function unknown	Ribosomal protein L1p/L10e family	--	S	Function unknown	unnamed protein product [Triticum turgidum subsp. durum]	cellular component: cell (GO:0005623);; cellular component: cell part (GO:0044464);; cellular component: organelle (GO:0043226);; cellular component: organelle part (GO:0044422);; biological process: biological regulation (GO:0065007);; cellular component: membrane-enclosed lumen (GO:0031974)
TraesCS1B03G1166600	1.54627	133	0.975924	105	1.02256	96	4.90292	541	1.49613	156	1.24418	134	0.00812369	-0.665379	Down	[M]	Cell wall/membrane/envelope biogenesis	Molecular Function: GDP-mannose 3,5-epimerase activity (GO:0047918);; Molecular Function: NAD binding (GO:0051287);;	K10046|2.2e-226|ats:109766532|K10046 GDP-D-mannose 3', 5'-epimerase [EC:5.1.3.18 5.1.3.-] | (RefSeq) LOC109766532; GDP-mannose 3,5-epimerase 1	Ascorbate and aldarate metabolism (ko00053);; Amino sugar and nucleotide sugar metabolism (ko00520)	[GM]	Carbohydrate transport and metabolism;; Cell wall/membrane/envelope biogenesis	NAD dependent epimerase/dehydratase family	GDP-mannose 3,5-epimerase 1 OS=Oryza sativa subsp. indica OX=39946 GN=OsI_032456 PE=2 SV=1	--	--	unnamed protein product [Triticum turgidum subsp. durum]	molecular function: catalytic activity (GO:0003824);; molecular function: binding (GO:0005488)
TraesCS4A03G0480400	0.92221	66	0.579067	52	0.524119	41	1.53751	140	1.05458	91	1.01541	90	0.00388551	-0.663306	Down	[DL]	Cell cycle control, cell division, chromosome partitioning;; Replication, recombination and repair	Molecular Function: GTP binding (GO:0005525);;	K03979|1.3e-44|mpp:MICPUCDRAFT_20304|K03979 GTPase [EC:3.6.5.-] | (RefSeq) hypothetical protein	--	[R]	General function prediction only	50S ribosome-binding GTPase	Probable GTP-binding protein OBGM, mitochondrial OS=Oryza sativa subsp. japonica OX=39947 GN=OBGM PE=2 SV=1	S	Function unknown	unnamed protein product [Triticum turgidum subsp. durum]	molecular function: binding (GO:0005488)
TraesCS2A03G0805700	9.18983	393	5.63642	302	4.60368	215	16.9284	933	7.13326	370	9.1846	492	0.00023288	-0.661588	Down	[J]	Translation, ribosomal structure and biogenesis	Molecular Function: structural constituent of ribosome (GO:0003735);; Biological Process: translation (GO:0006412);; Cellular Component: cytosolic large ribosomal subunit (GO:0022625);; Biological Process: ribosome biogenesis (GO:0042254);;	K02915|1.7e-58|ats:109732903|K02915 large subunit ribosomal protein L34e | (RefSeq) LOC109732903; 60S ribosomal protein L34	Ribosome (ko03010)	[J]	Translation, ribosomal structure and biogenesis	Ribosomal protein L34e	60S ribosomal protein L34 OS=Pisum sativum OX=3888 GN=RPL34 PE=2 SV=1	J	Translation, ribosomal structure and biogenesis	60S ribosomal protein L34 [Aegilops tauschii subsp. tauschii]	molecular function: structural molecule activity (GO:0005198);; biological process: metabolic process (GO:0008152);; biological process: cellular process (GO:0009987);; cellular component: cell (GO:0005623);; cellular component: macromolecular complex (GO:0032991);; cellular component: organelle (GO:0043226);; cellular component: organelle part (GO:0044422);; cellular component: cell part (GO:004…
TraesCS7B03G0898700	2.28935	73	1.82308	73	2.32226	81	7.33211	302	3.6735	142	2.3787	95	0.00882439	-0.660497	Down	--	--	Cellular Component: nucleosome (GO:0000786);; Molecular Function: DNA binding (GO:0003677);; Cellular Component: nucleus (GO:0005634);; Biological Process: nucleosome assembly (GO:0006334);; Cellular Component: host cell nucleus (GO:0042025);; Molecular Function: protein heterodimerization activity (GO:0046982);;	K11254|7.1e-50|adu:107458448|K11254 histone H4 | (RefSeq) histone H4	--	[B]	Chromatin structure and dynamics	Centromere kinetochore component CENP-T histone fold	Histone H4 variant TH011 OS=Triticum aestivum OX=4565 PE=3 SV=2	B	Chromatin structure and dynamics	PREDICTED: uncharacterized protein LOC107825453 [Nicotiana tabacum]	cellular component: cell (GO:0005623);; cellular component: macromolecular complex (GO:0032991);; cellular component: organelle (GO:0043226);; cellular component: organelle part (GO:0044422);; cellular component: cell part (GO:0044464);; molecular function: binding (GO:0005488);; biological process: cellular process (GO:0009987);; biological process: cellular component organization or biogenesis …
TraesCS4B03G0822000	0.688427	96	0.410585	72	0.472514	72	1.69446	302	0.682348	115	0.610907	106	0.00299137	-0.659192	Down	--	--	--	--	--	[Z]	Cytoskeleton	Tetratricopeptide repeat	Protein KINESIN LIGHT CHAIN-RELATED 1 OS=Arabidopsis thaliana OX=3702 GN=KLCR1 PE=1 SV=1	Z	Cytoskeleton	unnamed protein product [Triticum turgidum subsp. durum]	--
TraesCS2B03G1323900	0.374488	83	0.189812	53	0.294585	71	0.732717	208	0.389463	104	0.437092	121	0.00406435	-0.657249	Down	--	--	--	--	--	--	--	--	--	--	--	unnamed protein product [Triticum turgidum subsp. durum]	--
TraesCS3B03G0680200	0.419423	67	0.28554	57	0.278893	49	1.02184	209	0.382661	74	0.441168	88	0.00282887	-0.655984	Down	[J]	Translation, ribosomal structure and biogenesis	Molecular Function: GTPase activity (GO:0003924);; Molecular Function: GTP binding (GO:0005525);;	K03234|0.0e+00|ats:109740147|K03234 elongation factor 2 | (RefSeq) LOC109740147; elongation factor 2	--	[J]	Translation, ribosomal structure and biogenesis	Elongation factor Tu GTP binding domain	Elongation factor 2 OS=Arabidopsis thaliana OX=3702 GN=LOS1 PE=1 SV=1	J	Translation, ribosomal structure and biogenesis	unnamed protein product [Triticum turgidum subsp. durum]	molecular function: catalytic activity (GO:0003824);; molecular function: binding (GO:0005488)
TraesCS4A03G0746000	1.81003	138	1.12038	107	1.31063	109	4.40933	431	1.68234	155	1.76489	168	0.00161862	-0.655405	Down	--	--	Molecular Function: molecular_function (GO:0003674);; Molecular Function: binding (GO:0005488);; Molecular Function: protein binding (GO:0005515);; Cellular Component: cellular_component (GO:0005575);; Cellular Component: intracellular (GO:0005622);; Cellular Component: cell (GO:0005623);; Cellular Component: nucleus (GO:0005634);; Biological Process: DNA packaging (GO:0006323);; Biological Proce…	K18647|1.5e-97|ats:109766726|K18647 acidic leucine-rich nuclear phosphoprotein 32 family member B | (RefSeq) LOC109766726; acidic leucine-rich nuclear phosphoprotein 32-related protein 2-like	--	[DR]	Cell cycle control, cell division, chromosome partitioning;; General function prediction only	Leucine Rich repeats (2 copies)	Acidic leucine-rich nuclear phosphoprotein 32-related protein 2 OS=Oryza sativa subsp. japonica OX=39947 GN=Os03g0668900 PE=2 SV=1	D	Cell cycle control, cell division, chromosome partitioning	unnamed protein product [Triticum turgidum subsp. durum]	molecular function: binding (GO:0005488);; cellular component: cell (GO:0005623);; cellular component: cell part (GO:0044464);; cellular component: organelle (GO:0043226);; biological process: cellular process (GO:0009987);; biological process: cellular component organization or biogenesis (GO:0071840);; biological process: localization (GO:0051179)
TraesCS5A03G0535400	0.279893	74	0.289323	96	0.333517	96	1.05653	358	0.344795	110	0.526985	174	0.00969983	-0.654447	Down	[L]	Replication, recombination and repair	Molecular Function: ATP binding (GO:0005524);; Biological Process: mismatch repair (GO:0006298);; Molecular Function: mismatched DNA binding (GO:0030983);;	K08737|0.0e+00|ats:109772035|K08737 DNA mismatch repair protein MSH6 | (RefSeq) LOC109772035; DNA mismatch repair protein MSH6	Mismatch repair (ko03430)	[L]	Replication, recombination and repair	MutS domain V	DNA mismatch repair protein MSH6 OS=Arabidopsis thaliana OX=3702 GN=MSH6 PE=1 SV=2	L	Replication, recombination and repair	unnamed protein product [Triticum turgidum subsp. durum]	molecular function: binding (GO:0005488);; biological process: metabolic process (GO:0008152);; biological process: cellular process (GO:0009987);; biological process: response to stimulus (GO:0050896)
TraesCS1A03G0385100	0.777871	110	0.678988	120	0.714792	110	1.52029	276	1.05923	181	1.43681	253	0.00826463	-0.653858	Down	--	--	--	--	--	--	--	--	--	--	--	unnamed protein product [Triticum turgidum subsp. durum]	--
TraesCS1B03G0873100	1.15716	158	0.618161	106	0.731745	109	2.72393	479	0.80415	133	1.26677	216	0.00477024	-0.653086	Down	--	--	--	K14786|8.6e-238|ats:109767270|K14786 protein KRI1 | (RefSeq) LOC109767270; calcium-dependent protein kinase 2-like	--	[J]	Translation, ribosomal structure and biogenesis	KRI1-like family C-terminal	--	J	Translation, ribosomal structure and biogenesis	unnamed protein product [Triticum turgidum subsp. durum]	--
TraesCS3A03G0171400	0.371059	44	0.333791	49	0.363643	46	1.15847	174	0.492992	70	0.474596	69	0.00643366	-0.652667	Down	--	--	Molecular Function: molecular_function (GO:0003674);; Molecular Function: nucleic acid binding (GO:0003676);; Molecular Function: RNA binding (GO:0003723);; Molecular Function: catalytic activity (GO:0003824);; Molecular Function: nuclease activity (GO:0004518);; Molecular Function: endonuclease activity (GO:0004519);; Molecular Function: binding (GO:0005488);; Cellular Component: cellular_compon…	--	--	[R]	General function prediction only	PPR repeat family	Putative pentatricopeptide repeat-containing protein At3g15200 OS=Arabidopsis thaliana OX=3702 GN=At3g15200 PE=3 SV=1	S	Function unknown	unnamed protein product [Triticum turgidum subsp. durum]	molecular function: binding (GO:0005488);; molecular function: catalytic activity (GO:0003824);; biological process: metabolic process (GO:0008152);; biological process: cellular process (GO:0009987);; cellular component: cell (GO:0005623);; cellular component: cell part (GO:0044464);; cellular component: macromolecular complex (GO:0032991);; cellular component: organelle (GO:0043226)
NewGene_13078	1.03049	131	0.513208	82	0.569432	79	1.38332	226	1.18942	183	1.06199	169	0.00731779	-0.650525	Down	--	--	--	--	--	--	--	--	--	--	--	--	--
TraesCS1D03G0249300	0.613845	74	0.372831	55	0.655492	85	1.49984	229	0.833295	121	0.841707	124	0.00859759	-0.649828	Down	[I]	Lipid transport and metabolism	Molecular Function: 3-hydroxyacyl-CoA dehydrogenase activity (GO:0003857);; Biological Process: fatty acid metabolic process (GO:0006631);;	K10527|0.0e+00|ats:109760663|K10527 enoyl-CoA hydratase/3-hydroxyacyl-CoA dehydrogenase [EC:4.2.1.17 1.1.1.35 1.1.1.211] | (RefSeq) LOC109760663; glyoxysomal fatty acid beta-oxidation multifunctional protein MFP-a-like isoform X1	Fatty acid degradation (ko00071);; alpha-Linolenic acid metabolism (ko00592);; Fatty acid metabolism (ko01212)	[I]	Lipid transport and metabolism	3-hydroxyacyl-CoA dehydrogenase, NAD binding domain	Glyoxysomal fatty acid beta-oxidation multifunctional protein MFP-a OS=Brassica napus OX=3708 PE=2 SV=2	I	Lipid transport and metabolism	glyoxysomal fatty acid beta-oxidation multifunctional protein MFP-a-like isoform X1 [Aegilops tauschii subsp. tauschii]	biological process: metabolic process (GO:0008152);; biological process: single-organism process (GO:0044699);; molecular function: catalytic activity (GO:0003824);; biological process: cellular process (GO:0009987)
TraesCS3A03G1111500	1.67707	101	1.14201	87	0.862791	59	2.75812	227	1.95192	143	1.56585	118	0.00338173	-0.646405	Down	--	--	Biological Process: cytidine to uridine editing (GO:0016554);;	K00655|2.8e-30|sind:105166581|K00655 1-acyl-sn-glycerol-3-phosphate acyltransferase [EC:2.3.1.51] | (RefSeq) uncharacterized protein LOC105166581	Glycerolipid metabolism (ko00561);; Glycerophospholipid metabolism (ko00564)	--	--	--	Multiple organellar RNA editing factor 5, chloroplastic/mitochondrial OS=Arabidopsis thaliana OX=3702 GN=MORF5 PE=1 SV=1	S	Function unknown	unnamed protein product [Triticum turgidum subsp. durum]	biological process: metabolic process (GO:0008152);; biological process: cellular process (GO:0009987)
NewGene_12983	1.25426	129	0.823676	115	1.12522	132	3.00712	363	1.99463	218	1.50599	193	0.00421467	-0.646114	Down	--	--	--	--	--	--	--	--	--	--	--	--	--
TraesCS3D03G0755400	8.55509	490	6.33908	455	10.7118	668	24.0938	1778	11.2433	781	15.4951	1110	0.00998132	-0.645343	Down	--	--	--	--	--	--	--	--	--	--	--	unnamed protein product [Triticum turgidum subsp. durum]	--
TraesCS2D03G1179800	18.8129	902	11.0156	661	16.2044	846	46.2861	2859	17.3257	1007	21.8997	1313	0.00296362	-0.64444	Down	--	--	--	--	--	--	--	--	--	--	--	phosphopantothenoylcysteine decarboxylase subunit VHS3-like isoform X1 [Aegilops tauschii subsp. tauschii]	--
TraesCS7B03G0990300	0.711578	103	0.549485	99	0.467078	72	1.91733	371	0.703342	116	0.69834	124	0.00512824	-0.644223	Down	[L]	Replication, recombination and repair	Molecular Function: DNA helicase activity (GO:0003678);; Molecular Function: ATP binding (GO:0005524);; Biological Process: DNA replication (GO:0006260);;	K17680|0.0e+00|ats:109752291|K17680 twinkle protein [EC:3.6.4.12] | (RefSeq) LOC109752291; twinkle homolog protein, chloroplastic/mitochondrial-like isoform X1	--	--	--	Toprim domain	Twinkle homolog protein, chloroplastic/mitochondrial OS=Arabidopsis thaliana OX=3702 GN=At1g30680 PE=1 SV=1	L	Replication, recombination and repair	twinkle homolog protein, chloroplastic/mitochondrial-like isoform X1 [Aegilops tauschii subsp. tauschii]	molecular function: catalytic activity (GO:0003824);; molecular function: binding (GO:0005488);; biological process: metabolic process (GO:0008152);; biological process: cellular process (GO:0009987)
TraesCS2D03G0988400LC	4.60449	62	2.5094	42	2.40646	35	7.21598	124	5.08953	82	4.41641	74	0.00678945	-0.643872	Down	--	--	--	--	--	--	--	--	--	--	--	hypothetical protein TRIUR3_17166 [Triticum urartu]	--
TraesCS5B03G0254700	3.92117	234	2.12305	159	2.4366	158	10.0874	775	2.64118	191	3.96677	296	0.00710632	-0.642308	Down	--	--	--	--	--	--	--	--	--	S	Function unknown	unnamed protein product [Triticum turgidum subsp. durum]	--
TraesCS4B03G0611700	1.70376	161	1.32906	157	1.51674	156	3.62611	441	2.2688	260	2.06235	244	0.00256178	-0.639351	Down	--	--	--	--	--	--	--	--	--	--	--	unnamed protein product [Triticum turgidum subsp. durum]	--
TraesCS3B03G1129700	25.1552	1263	17.3135	1088	21.8823	1196	74.3395	4808	24.422	1486	26.6034	1671	0.00443586	-0.638542	Down	[J]	Translation, ribosomal structure and biogenesis	Molecular Function: RNA binding (GO:0003723);; Cellular Component: nucleus (GO:0005634);; Biological Process: regulation of RNA metabolic process (GO:0051252);; Cellular Component: ribonucleoprotein complex (GO:1990904);;	K13195|6.4e-43|bdi:100840808|K13195 cold-inducible RNA-binding protein | (RefSeq) glycine-rich RNA-binding protein 4, mitochondrial	--	[R]	General function prediction only	RNA recognition motif. (a.k.a. RRM, RBD, or RNP domain)	Glycine-rich RNA-binding protein 4, mitochondrial OS=Arabidopsis thaliana OX=3702 GN=RBG4 PE=2 SV=1	A	RNA processing and modification	unnamed protein product [Triticum turgidum subsp. durum]	molecular function: binding (GO:0005488);; cellular component: cell (GO:0005623);; cellular component: organelle (GO:0043226);; cellular component: cell part (GO:0044464);; biological process: biological regulation (GO:0065007);; cellular component: macromolecular complex (GO:0032991)
TraesCS3D03G0775600	1.51472	115	0.763263	73	0.767552	64	2.44549	240	1.35139	125	1.32452	126	0.00213218	-0.636766	Down	[P]	Inorganic ion transport and metabolism	Molecular Function: cation transmembrane transporter activity (GO:0008324);; Cellular Component: integral component of membrane (GO:0016021);;	--	--	[P]	Inorganic ion transport and metabolism	Cation efflux family	Metal tolerance protein 5 OS=Oryza sativa subsp. japonica OX=39947 GN=MTP5 PE=2 SV=1	P	Inorganic ion transport and metabolism	metal tolerance protein 5 [Aegilops tauschii subsp. tauschii]	biological process: localization (GO:0051179);; molecular function: transporter activity (GO:0005215);; cellular component: membrane (GO:0016020);; cellular component: membrane part (GO:0044425)
TraesCS7D03G0768600	7.69306	726	4.83936	572	7.68939	790	18.4261	2240	7.76966	889	11.6932	1380	0.0071216	-0.63654	Down	[J]	Translation, ribosomal structure and biogenesis	Molecular Function: RNA binding (GO:0003723);; Molecular Function: zinc ion binding (GO:0008270);;	K12885|4.6e-89|ats:109742847|K12885 heterogeneous nuclear ribonucleoprotein G | (RefSeq) LOC109742847; glycine-rich RNA-binding protein RZ1A	Spliceosome (ko03040)	[R]	General function prediction only	RNA recognition motif. (a.k.a. RRM, RBD, or RNP domain)	Glycine-rich RNA-binding protein RZ1A OS=Arabidopsis thaliana OX=3702 GN=RZ1A PE=1 SV=1	A	RNA processing and modification	glycine-rich RNA-binding protein RZ1A [Aegilops tauschii subsp. tauschii]	molecular function: binding (GO:0005488)
TraesCS7D03G0027700	5.744	220	3.38333	162	5.4237	226	14.2892	704	5.92856	275	6.95107	333	0.0053552	-0.635478	Down	--	--	Cellular Component: mitochondrial inner membrane (GO:0005743);; Biological Process: mitochondrial pyruvate transport (GO:0006850);;	K22139|5.7e-61|ats:109745820|K22139 mitochondrial pyruvate carrier 2 | (RefSeq) LOC109745820; mitochondrial pyruvate carrier 4-like	--	[S]	Function unknown	Mitochondrial pyruvate carriers	Mitochondrial pyruvate carrier 4 OS=Arabidopsis thaliana OX=3702 GN=MPC4 PE=3 SV=1	C	Energy production and conversion	mitochondrial pyruvate carrier 4-like [Aegilops tauschii subsp. tauschii]	cellular component: cell (GO:0005623);; cellular component: membrane (GO:0016020);; cellular component: organelle (GO:0043226);; cellular component: organelle part (GO:0044422);; cellular component: cell part (GO:0044464);; biological process: single-organism process (GO:0044699);; biological process: localization (GO:0051179)
TraesCS7B03G0662100LC	5.17681	803	4.09912	796	5.745	970	14.8056	2959	5.54296	1043	8.83208	1714	0.00845263	-0.63435	Down	--	--	--	--	--	--	--	--	--	--	--	unnamed protein product [Triticum turgidum subsp. durum]	--
TraesCS5A03G0900700	1.49893	195	0.753256	123	0.956245	135	3.37945	564	0.968015	152	1.74848	284	0.00855897	-0.632213	Down	--	--	Molecular Function: transcription cofactor activity (GO:0003712);; Biological Process: regulation of transcription from RNA polymerase II promoter (GO:0006357);; Cellular Component: mediator complex (GO:0016592);;	--	--	--	--	--	Mediator of RNA polymerase II transcription subunit 19a OS=Arabidopsis thaliana OX=3702 GN=MED19A PE=1 SV=1	S	Function unknown	unnamed protein product [Triticum turgidum subsp. durum]	biological process: biological regulation (GO:0065007);; molecular function: transcription factor activity, protein binding (GO:0000988);; cellular component: cell (GO:0005623);; cellular component: membrane-enclosed lumen (GO:0031974);; cellular component: macromolecular complex (GO:0032991);; cellular component: organelle (GO:0043226);; cellular component: organelle part (GO:0044422);; cellular…
TraesCS7A03G0848300	4.95064	1139	3.67062	1058	5.07888	1272	12.0661	3578	5.308	1481	7.84639	2259	0.00591626	-0.631792	Down	--	--	--	--	--	--	--	--	--	--	--	unnamed protein product [Triticum turgidum subsp. durum]	--
TraesCS5B03G1183600	3.91397	402	2.54881	328	3.25855	364	7.78787	1029	4.0242	501	4.7602	611	0.00115283	-0.631238	Down	--	--	Molecular Function: phosphatase activity (GO:0016791);;	K03103|9.1e-287|ats:109744068|K03103 multiple inositol-polyphosphate phosphatase / 2,3-bisphosphoglycerate 3-phosphatase [EC:3.1.3.62 3.1.3.80] | (RefSeq) LOC109744068; multiple inositol polyphosphate phosphatase 1	Glycolysis / Gluconeogenesis (ko00010);; Inositol phosphate metabolism (ko00562)	[R]	General function prediction only	Histidine phosphatase superfamily (branch 2)	--	--	--	multiple inositol polyphosphate phosphatase PhyIIa1 [Triticum aestivum]	molecular function: catalytic activity (GO:0003824)
TraesCS5B03G1095000	11.2082	1056	6.98819	827	7.3156	749	24.0097	2916	8.75179	1002	11.4083	1339	0.000342832	-0.631163	Down	[J]	Translation, ribosomal structure and biogenesis	Molecular Function: nucleic acid binding (GO:0003676);; Molecular Function: lysine-tRNA ligase activity (GO:0004824);; Molecular Function: ATP binding (GO:0005524);; Cellular Component: cytoplasm (GO:0005737);; Biological Process: lysyl-tRNA aminoacylation (GO:0006430);;	K04567|1.1e-299|ats:109760570|K04567 lysyl-tRNA synthetase, class II [EC:6.1.1.6] | (RefSeq) LOC109760570; lysine--tRNA ligase	Aminoacyl-tRNA biosynthesis (ko00970)	[J]	Translation, ribosomal structure and biogenesis	tRNA synthetases class II (D, K and N)	Lysine--tRNA ligase OS=Oryza sativa subsp. japonica OX=39947 GN=Os03g0586800 PE=2 SV=1	J	Translation, ribosomal structure and biogenesis	unnamed protein product [Triticum turgidum subsp. durum]	molecular function: binding (GO:0005488);; molecular function: catalytic activity (GO:0003824);; cellular component: cell (GO:0005623);; cellular component: cell part (GO:0044464);; biological process: metabolic process (GO:0008152);; biological process: cellular process (GO:0009987);; biological process: single-organism process (GO:0044699)
TraesCS5A03G0481900	0.97454	56	0.735934	53	0.749736	47	2.47542	183	0.816547	57	1.36035	98	0.0092438	-0.623635	Down	--	--	Molecular Function: oxidoreductase activity, acting on single donors with incorporation of molecular oxygen, incorporation of two atoms of oxygen (GO:0016702);;	K23953|2.7e-132|ats:109787301|K23953 plant cysteine oxidase [EC:1.13.11.-] | (RefSeq) LOC109787301; plant cysteine oxidase 5-like	--	[S]	Function unknown	PCO_ADO	Plant cysteine oxidase 5 OS=Arabidopsis thaliana OX=3702 GN=PCO5 PE=1 SV=1	S	Function unknown	plant cysteine oxidase 5-like [Aegilops tauschii subsp. tauschii]	biological process: metabolic process (GO:0008152);; biological process: single-organism process (GO:0044699);; molecular function: catalytic activity (GO:0003824)
TraesCS3B03G1240600	1.27777	144	0.901952	128	0.759175	93	2.47382	359	1.07888	148	1.4003	198	0.00102591	-0.620513	Down	--	--	--	--	--	--	--	Protein of unknown function (DUF1618)	--	--	--	unnamed protein product [Triticum turgidum subsp. durum]	--
TraesCS7D03G0282900	3.02586	193	2.0196	161	3.05522	212	8.24488	677	3.26676	253	3.72548	297	0.00720474	-0.619738	Down	--	--	Molecular Function: molecular_function (GO:0003674);; Molecular Function: nucleic acid binding (GO:0003676);; Molecular Function: RNA binding (GO:0003723);; Molecular Function: catalytic activity (GO:0003824);; Molecular Function: GTPase activity (GO:0003924);; Molecular Function: binding (GO:0005488);; Cellular Component: cellular_component (GO:0005575);; Cellular Component: intracellular (GO:00…	K14823|7.2e-127|ats:109755310|K14823 rRNA-processing protein EBP2 | (RefSeq) LOC109755310; probable rRNA-processing protein EBP2 homolog	--	[A]	RNA processing and modification	Eukaryotic rRNA processing protein EBP2	Probable rRNA-processing protein EBP2 homolog OS=Arabidopsis thaliana OX=3702 GN=EBP2 PE=1 SV=1	A	RNA processing and modification	probable rRNA-processing protein EBP2 homolog [Aegilops tauschii subsp. tauschii]	molecular function: binding (GO:0005488);; molecular function: catalytic activity (GO:0003824);; cellular component: cell (GO:0005623);; cellular component: cell part (GO:0044464);; cellular component: organelle (GO:0043226);; cellular component: organelle part (GO:0044422);; biological process: metabolic process (GO:0008152);; biological process: cellular process (GO:0009987);; biological proces…
TraesCS1B03G1027100	9.36356	823	9.07632	999	10.6185	1016	28.1092	3185	12.753	1360	13.5173	1487	0.00682823	-0.6151	Down	--	--	Cellular Component: nucleus (GO:0005634);; Biological Process: nucleosome assembly (GO:0006334);;	K11279|1.5e-174|ats:109745667|K11279 nucleosome assembly protein 1-like 1 | (RefSeq) LOC109745667; nucleosome assembly protein 1;2	--	[BD]	Chromatin structure and dynamics;; Cell cycle control, cell division, chromosome partitioning	Nucleosome assembly protein (NAP)	Nucleosome assembly protein 1;2 OS=Oryza sativa subsp. indica OX=39946 GN=NAP1;2 PE=1 SV=1	--	--	Nucleosome assembly protein 1-like 1 [Hordeum vulgare]	cellular component: cell (GO:0005623);; cellular component: organelle (GO:0043226);; cellular component: cell part (GO:0044464);; biological process: cellular process (GO:0009987);; biological process: cellular component organization or biogenesis (GO:0071840)
TraesCS5D03G0463300	1.54675	109	0.974898	86	1.59812	122	3.82502	345	1.73968	148	2.0568	180	0.00975231	-0.611881	Down	[O]	Posttranslational modification, protein turnover, chaperones	--	--	--	[C]	Energy production and conversion	SPFH domain / Band 7 family	Hypersensitive-induced response protein-like protein 2 OS=Oryza sativa subsp. japonica OX=39947 GN=HIRL2 PE=3 SV=1	C	Energy production and conversion	hypersensitive induced reaction protein 2 [Triticum aestivum]	--
TraesCS1A03G0880000	8.81611	778	7.45376	824	8.93901	858	24.4681	2782	9.68472	1036	12.0412	1328	0.00480375	-0.611153	Down	--	--	Cellular Component: nucleus (GO:0005634);; Biological Process: nucleosome assembly (GO:0006334);;	K11279|2.0e-180|ats:109745667|K11279 nucleosome assembly protein 1-like 1 | (RefSeq) LOC109745667; nucleosome assembly protein 1;2	--	[BD]	Chromatin structure and dynamics;; Cell cycle control, cell division, chromosome partitioning	Nucleosome assembly protein (NAP)	Nucleosome assembly protein 1;2 OS=Oryza sativa subsp. indica OX=39946 GN=NAP1;2 PE=1 SV=1	--	--	Nucleosome assembly protein 1-like 1 [Triticum urartu]	cellular component: cell (GO:0005623);; cellular component: organelle (GO:0043226);; cellular component: cell part (GO:0044464);; biological process: cellular process (GO:0009987);; biological process: cellular component organization or biogenesis (GO:0071840)
TraesCS6D03G0489900	1.0003	128	0.660149	106	0.748361	104	2.05085	336	0.989301	153	1.03681	165	0.00116077	-0.610885	Down	--	--	Biological Process: reproduction (GO:0000003);; Biological Process: developmental process involved in reproduction (GO:0003006);; Molecular Function: protein binding (GO:0005515);; Cellular Component: cellular_component (GO:0005575);; Cellular Component: intracellular (GO:0005622);; Cellular Component: cell (GO:0005623);; Cellular Component: cytoplasm (GO:0005737);; Cellular Component: endoplasmi…	--	--	[R]	General function prediction only	Leucine rich repeat	Leucine-rich repeat receptor-like protein FASCIATED EAR2 OS=Zea mays OX=4577 GN=FEA2 PE=1 SV=1	S	Function unknown	leucine-rich repeat receptor-like protein FASCIATED EAR2 [Aegilops tauschii subsp. tauschii]	biological process: reproduction (GO:0000003);; biological process: reproductive process (GO:0022414);; biological process: developmental process (GO:0032502);; molecular function: binding (GO:0005488);; cellular component: cell (GO:0005623);; cellular component: cell part (GO:0044464);; cellular component: organelle (GO:0043226);; cellular component: membrane (GO:0016020);; cellular component: o…
TraesCS6A03G0606900	3.42755	238	2.9563	256	2.96362	224	8.33241	743	4.35534	366	3.70882	321	0.00285153	-0.610639	Down	--	--	--	--	--	[S]	Function unknown	60S ribosome biogenesis protein Rrp14	--	S	Function unknown	unnamed protein product [Triticum turgidum subsp. durum]	--
TraesCS5B03G0947000	2.06452	303	1.72574	317	1.95556	313	4.84717	916	2.49153	443	2.63652	484	0.00265395	-0.610043	Down	[L]	Replication, recombination and repair	Molecular Function: nucleic acid binding (GO:0003676);; Molecular Function: helicase activity (GO:0004386);; Molecular Function: ATP binding (GO:0005524);;	K13181|0.0e+00|ats:109736392|K13181 ATP-dependent RNA helicase DDX27 [EC:3.6.4.13] | (RefSeq) LOC109736392; DEAD-box ATP-dependent RNA helicase 28	--	[A]	RNA processing and modification	DEAD/DEAH box helicase	DEAD-box ATP-dependent RNA helicase 28 OS=Oryza sativa subsp. japonica OX=39947 GN=Os12g0481100 PE=2 SV=2	A	RNA processing and modification	unnamed protein product [Triticum turgidum subsp. durum]	molecular function: binding (GO:0005488);; molecular function: catalytic activity (GO:0003824)
TraesCS7B03G0958000	12.7703	290	6.02455	171	8.6574	214	19.6512	574	11.5305	317	14.3683	407	0.00638981	-0.609397	Down	--	--	--	--	--	--	--	--	--	--	--	hypothetical protein D1007_13897 [Hordeum vulgare]	--
TraesCS3B03G0805500	1.41186	57	1.05639	53	0.953753	42	2.98509	154	1.22823	60	1.86217	93	0.00778644	-0.607692	Down	[J]	Translation, ribosomal structure and biogenesis	Biological Process: ribosomal large subunit assembly (GO:0000027);; Molecular Function: structural constituent of ribosome (GO:0003735);; Cellular Component: ribosome (GO:0005840);; Biological Process: translation (GO:0006412);; Molecular Function: rRNA binding (GO:0019843);;	K02887|7.4e-62|bdi:100841435|K02887 large subunit ribosomal protein L20 | (RefSeq) uncharacterized protein LOC100841435	Ribosome (ko03010)	[J]	Translation, ribosomal structure and biogenesis	Ribosomal protein L20	50S ribosomal protein L20, chloroplastic OS=Chlamydomonas reinhardtii OX=3055 GN=rpl20 PE=3 SV=3	J	Translation, ribosomal structure and biogenesis	50S ribosomal protein L20 [Hordeum vulgare]	biological process: cellular process (GO:0009987);; biological process: cellular component organization or biogenesis (GO:0071840);; molecular function: structural molecule activity (GO:0005198);; cellular component: cell (GO:0005623);; cellular component: macromolecular complex (GO:0032991);; cellular component: organelle (GO:0043226);; cellular component: cell part (GO:0044464);; biological pro…
TraesCS6D03G0385200	5.50315	318	2.91752	211	4.02321	253	11.196	833	4.72217	331	5.37599	389	0.0023312	-0.607534	Down	--	--	--	K14851|2.8e-95|ats:109775299|K14851 ribosomal RNA-processing protein 17 | (RefSeq) LOC109775299; ribosomal RNA-processing protein 17	--	[S]	Function unknown	Nucleolar protein 12 (25kDa)	--	S	Function unknown	unnamed protein product [Triticum turgidum subsp. durum]	--
TraesCS1A03G0224200LC	2.4081	386	1.40478	282	1.44636	252	4.13765	854	1.8895	367	2.46214	494	0.000398326	-0.60505	Down	[J]	Translation, ribosomal structure and biogenesis	Molecular Function: histidine-tRNA ligase activity (GO:0004821);; Molecular Function: ATP binding (GO:0005524);; Biological Process: histidyl-tRNA aminoacylation (GO:0006427);;	K01892|5.1e-296|ats:109774218|K01892 histidyl-tRNA synthetase [EC:6.1.1.21] | (RefSeq) LOC109774218; histidine--tRNA ligase, cytoplasmic	Aminoacyl-tRNA biosynthesis (ko00970)	[J]	Translation, ribosomal structure and biogenesis	Histidyl-tRNA synthetase	Histidine--tRNA ligase, cytoplasmic OS=Oryza sativa subsp. japonica OX=39947 GN=Os05g0150900 PE=2 SV=2	J	Translation, ribosomal structure and biogenesis	unnamed protein product [Triticum turgidum subsp. durum]	molecular function: catalytic activity (GO:0003824);; molecular function: binding (GO:0005488);; biological process: metabolic process (GO:0008152);; biological process: cellular process (GO:0009987);; biological process: single-organism process (GO:0044699)
TraesCS2D03G0286700	0.660091	94	0.407665	72	0.331332	51	1.20145	219	0.548201	94	0.603272	107	0.00329953	-0.604516	Down	--	--	Biological Process: polysaccharide biosynthetic process (GO:0000271);; Molecular Function: molecular_function (GO:0003674);; Molecular Function: binding (GO:0005488);; Molecular Function: protein binding (GO:0005515);; Cellular Component: cellular_component (GO:0005575);; Cellular Component: cell wall (GO:0005618);; Cellular Component: intracellular (GO:0005622);; Cellular Component: cell (GO:000…	--	--	--	--	STELLO glycosyltransferases	Probable glycosyltransferase STELLO1 OS=Arabidopsis thaliana OX=3702 GN=STL1 PE=1 SV=1	S	Function unknown	probable glycosyltransferase STELLO1 [Aegilops tauschii subsp. tauschii]	biological process: metabolic process (GO:0008152);; biological process: single-organism process (GO:0044699);; molecular function: binding (GO:0005488);; cellular component: cell (GO:0005623);; cellular component: cell part (GO:0044464);; cellular component: organelle (GO:0043226);; cellular component: organelle part (GO:0044422);; biological process: cellular process (GO:0009987);; biological p…
TraesCS5B03G0323800	0.629299	92	0.674808	123	0.570634	90	1.95968	366	0.816999	144	0.777054	141	0.00967858	-0.603578	Down	[I]	Lipid transport and metabolism	Molecular Function: catalytic activity (GO:0003824);;	K01897|0.0e+00|ats:109759520|K01897 long-chain acyl-CoA synthetase [EC:6.2.1.3] | (RefSeq) LOC109759520; long chain acyl-CoA synthetase 9, chloroplastic-like	Fatty acid biosynthesis (ko00061);; Fatty acid degradation (ko00071);; Fatty acid metabolism (ko01212);; Peroxisome (ko04146)	[I]	Lipid transport and metabolism	AMP-binding enzyme	Long chain acyl-CoA synthetase 9, chloroplastic OS=Arabidopsis thaliana OX=3702 GN=LACS9 PE=1 SV=1	I	Lipid transport and metabolism	long chain acyl-CoA synthetase 9, chloroplastic-like [Aegilops tauschii subsp. tauschii]	molecular function: catalytic activity (GO:0003824)
NewGene_2446	3.33683	409	1.67958	251	1.41146	185	4.91508	766	2.53658	378	2.91817	429	0.00327256	-0.603262	Down	--	--	--	--	--	--	--	--	--	--	--	unknown [Zea mays]	--
TraesCS7D03G0123000	2.61341	119	2.06911	118	2.67533	133	6.55022	384	3.43476	190	3.19794	182	0.00738037	-0.603062	Down	--	--	Molecular Function: structural constituent of ribosome (GO:0003735);; Cellular Component: mitochondrial ribosome (GO:0005761);; Biological Process: translation (GO:0006412);;	K17428|1.3e-73|ats:109785008|K17428 large subunit ribosomal protein L47 | (RefSeq) LOC109785008; 39S ribosomal protein L47, mitochondrial	--	[J]	Translation, ribosomal structure and biogenesis	Mitochondrial 39-S ribosomal protein L47 (MRP-L47)	--	J	Translation, ribosomal structure and biogenesis	39S ribosomal protein L47, mitochondrial [Aegilops tauschii subsp. tauschii]	molecular function: structural molecule activity (GO:0005198);; cellular component: cell (GO:0005623);; cellular component: macromolecular complex (GO:0032991);; cellular component: organelle (GO:0043226);; cellular component: organelle part (GO:0044422);; cellular component: cell part (GO:0044464);; biological process: metabolic process (GO:0008152);; biological process: cellular process (GO:000…
TraesCS3B03G1219300	1.4392	125	0.973337	106	1.23668	117	2.8298	315	1.63774	172	1.71152	185	0.00438506	-0.601241	Down	--	--	--	--	--	--	--	--	--	--	--	unnamed protein product [Triticum turgidum subsp. durum]	--
TraesCS3D03G0917200	1.63479	79	1.03261	63	0.81847	43	2.90763	181	1.42983	84	1.50994	91	0.00467445	-0.597974	Down	--	--	--	--	--	--	--	--	--	--	--	uncharacterized protein LOC109736956 [Aegilops tauschii subsp. tauschii]	--
TraesCS6A03G0017100LC	2.99575	260	1.33967	146	1.6801	159	5.49833	613	2.65399	279	2.10788	229	0.00752304	-0.591269	Down	--	--	Molecular Function: protein dimerization activity (GO:0046983);;	K01230|2.6e-18|vvi:100242837|K01230 mannosyl-oligosaccharide alpha-1,2-mannosidase [EC:3.2.1.113] | (RefSeq) mannosyl-oligosaccharide 1,2-alpha-mannosidase MNS1	N-Glycan biosynthesis (ko00510);; Various types of N-glycan biosynthesis (ko00513);; Protein processing in endoplasmic reticulum (ko04141)	--	--	hAT family C-terminal dimerisation region	--	--	--	hypothetical protein D1007_13897 [Hordeum vulgare]	molecular function: binding (GO:0005488)
TraesCS7D03G0558100LC	3.15239	183	2.19209	159	1.56197	99	5.45832	407	2.91113	204	2.85814	207	0.00229938	-0.58954	Down	--	--	--	--	--	--	--	--	--	--	--	uncharacterized protein LOC109785617 [Aegilops tauschii subsp. tauschii]	--
Regulateda：Down, gene expression level in ST is down-regulated when compared to CK；Up：gene expression level in ST is up-regulated when compared to CK.
